# Supplementary material for: Using Typed Dependencies to Study and Recognise Conceptualisation Zones in Biomedical Literature
Source: PLoS One. 2013 Nov 18;8(11):e79570. doi: 10.1371/journal.pone.0079570 (PMC3832541; doi:10.1371/journal.pone.0079570)
Supplement: Supporting Information S1 — The experiments described in our manuscript have generated a substantial amount of data, which we cannot directly include in a document. Parts of this data are made available in the supporting_information archive, while the entire raw classification data is available on request. Below we briefly describe the content of this archive: Table set S1. Basic rule set statistics on the ART corpus, including the sizes of the rule sets for each ranking mechanism we have used, for each rhetorical type at different thresholds: 1%, 5%, 10% and 15%. Table set S2. Basic rule set statistics on the Wilbur corpus, including the sizes of the rule sets for each ranking mechanism we have used, for each rhetorical type at different thresholds: 1%, 5%, 10% and 15%. Table set S3. Corpus-driven inter-type comparison on the ART corpus, looking at the overlaps between the rule sets of the different rhetorical types. Table set S4. Corpus-driven inter-type comparison on the Wilbur corpus. Table set S5. Corpus-driven intra-type comparison on the ART corpus, looking at the overlaps between the different serialization types in the context of a rhetorical type. Table set S6. Corpus-driven intra-type comparison on the Wilbur corpus. Table set S7. Cross-corpus type comparison, listing the overlaps in rule sets between the rhetorical types of the ART and Wilbur corpora. (ZIP) [file pone.0079570.s001.zip › supporting_information/Tableset_S1.xlsx]

## Sheet: 1
FULL
confidence-based						support-based						IR-based/confidence						IR-based/kulc						IR-based/mixed
	plain	bag-1	bag-2	bag-3	tree		plain	bag-1	bag-2	bag-3	tree		plain	bag-1	bag-2	bag-3	tree		plain	bag-1	bag-2	bag-3	tree		plain	bag-1	bag-2	bag-3	tree
con	8640	256	199	154	92	con	36	13	12	11	9	con	638	45	35	27	15	con	882	47	36	28	15	con	886	47	36	28	15
mod	6944	214	171	140	97	mod	26	11	10	9	8	mod	613	39	31	26	18	mod	992	42	33	26	18	mod	979	42	33	26	18
bac	36626	1121	896	722	477	bac	54	19	18	18	14	bac	2029	183	147	119	78	bac	4200	205	161	129	82	bac	4155	205	162	129	82
met	8844	265	208	160	108	met	30	12	11	11	9	met	748	46	36	28	17	met	1174	48	38	28	18	met	1176	48	38	28	18
goa	14676	238	185	118	76	goa	4	3	3	3	2	goa	663	46	37	31	16	goa	972	57	45	35	19	goa	958	59	46	35	19
res	2779	164	126	98	60	res	48	21	19	17	14	res	456	27	21	17	11	res	478	28	22	17	11	res	474	28	22	17	11
hyp	14987	181	130	107	80	hyp	6	4	3	3	3	hyp	430	42	31	24	15	hyp	1436	51	38	29	17	hyp	1432	51	38	29	17
obs	646	39	29	21	17	obs	18	10	9	8	7	obs	117	7	6	4	3	obs	108	7	6	4	3	obs	107	7	6	4	3
mot	13961	146	113	101	58	mot	4	2	3	2	2	mot	452	36	28	24	12	mot	1008	53	40	33	15	mot	932	56	42	34	15
obj	3137	95	70	61	38	obj	6	4	4	4	3	obj	192	19	14	12	7	obj	310	19	15	12	7	obj	308	19	15	12	7
EXCLUDES
confidence-based						support-based						IR-based/confidence						IR-based/kulc						IR-based/mixed
	plain	bag-1	bag-2	bag-3	tree		plain	bag-1	bag-2	bag-3	tree		plain	bag-1	bag-2	bag-3	tree		plain	bag-1	bag-2	bag-3	tree		plain	bag-1	bag-2	bag-3	tree
con	489	31	24	18	9	con	14	7	6	5	3	con	78	5	4	3	1	con	64	5	4	3	1	con	64	5	4	3	1
mod	592	26	20	16	10	mod	12	6	5	4	3	mod	75	5	4	3	2	mod	70	5	4	3	2	mod	70	5	4	3	2
bac	1759	113	90	72	43	bac	18	11	10	9	7	bac	248	19	15	12	8	bac	250	20	16	12	8	bac	251	20	16	12	8
met	727	34	24	18	10	met	8	6	5	5	3	met	95	6	4	3	1	met	76	5	4	3	1	met	78	5	4	3	1
goa	1077	43	34	19	9	goa	2	2	2	1	1	goa	120	6	4	3	1	goa	64	6	4	3	1	goa	70	6	4	3	1
res	225	17	13	10	5	res	16	8	7	6	4	res	48	3	2	2	1	res	36	3	2	2	1	res	35	3	2	2	1
hyp	983	36	24	17	12	hyp	4	2	2	2	1	hyp	91	7	6	3	2	hyp	136	7	5	4	2	hyp	135	7	5	4	2
obs	59	4	3	2	1	obs	4	3	2	2	1	obs	13	0	0	0	0	obs	8	0	0	0	0	obs	8	0	0	0	0
mot	896	27	19	14	6	mot	2	1	1	1	1	mot	60	6	3	3	1	mot	56	5	4	3	1	mot	64	5	4	3	1
obj	200	11	8	6	3	obj	2	2	2	2	1	obj	26	1	1	1	0	obj	18	2	1	1	0	obj	19	2	1	1	0

## Sheet: 5
FULL
confidence-based						support-based						IR-based/confidence						IR-based/kulc						IR-based/mixed
	plain	bag-1	bag-2	bag-3	tree		plain	bag-1	bag-2	bag-3	tree		plain	bag-1	bag-2	bag-3	tree		plain	bag-1	bag-2	bag-3	tree		plain	bag-1	bag-2	bag-3	tree
con	30652	1339	1007	776	471	con	350	68	65	62	49	con	2931	228	176	137	77	con	4406	238	181	141	78	con	4416	238	182	141	78
mod	30060	1122	881	706	510	mod	264	58	57	50	46	mod	2843	201	158	127	90	mod	4794	211	166	132	94	mod	4783	212	166	132	94
bac	104970	7039	5275	3979	2620	bac	498	103	97	90	81	bac	11413	925	747	596	387	bac	20560	1028	809	646	414	bac	20644	1029	811	648	414
met	32459	1378	1070	828	544	met	328	71	60	55	51	met	3570	231	182	140	88	met	5874	242	191	144	91	met	5780	242	191	144	91
goa	34336	1435	1007	742	495	goa	62	17	17	18	15	goa	1922	238	184	153	81	goa	4000	294	226	175	96	goa	3877	298	231	178	97
res	11003	829	634	490	305	res	484	108	100	91	75	res	2054	138	108	85	55	res	2344	140	110	85	55	res	2351	140	110	85	55
hyp	46794	1249	773	627	429	hyp	72	26	20	18	16	hyp	2668	211	162	129	76	hyp	7106	256	193	145	86	hyp	7843	259	193	147	86
obs	2523	199	147	109	90	obs	220	53	49	43	37	obs	500	38	30	24	17	obs	532	39	30	24	17	obs	533	39	30	24	17
mot	31460	1392	963	694	354	mot	54	14	14	12	11	mot	1167	184	146	119	66	mot	5172	271	205	167	78	mot	6032	280	212	171	79
obj	10706	485	371	315	205	obj	74	27	27	24	19	obj	814	98	72	61	35	obj	1516	99	78	63	36	obj	1466	99	78	63	36
EXCLUDES
confidence-based						support-based						IR-based/confidence						IR-based/kulc						IR-based/mixed
	plain	bag-1	bag-2	bag-3	tree		plain	bag-1	bag-2	bag-3	tree		plain	bag-1	bag-2	bag-3	tree		plain	bag-1	bag-2	bag-3	tree		plain	bag-1	bag-2	bag-3	tree
con	1824	161	122	94	45	con	110	36	31	28	20	con	306	29	22	18	8	con	328	29	22	18	8	con	328	29	22	18	8
mod	1976	131	101	81	50	mod	102	30	27	24	19	mod	319	25	20	16	10	mod	348	25	20	16	11	mod	348	25	20	16	11
bac	5751	587	460	370	218	bac	164	55	50	47	38	bac	1091	97	78	63	41	bac	1244	101	80	64	42	bac	1243	101	81	64	42
met	2101	154	122	92	51	met	102	34	31	26	19	met	385	29	22	17	8	met	390	29	22	17	9	met	389	29	22	17	9
goa	2161	188	139	100	54	goa	28	13	11	9	7	goa	247	33	21	17	8	goa	306	30	24	19	9	goa	284	30	24	19	9
res	823	89	68	52	29	res	128	44	38	32	20	res	178	15	13	10	6	res	170	15	13	10	6	res	170	16	13	10	6
hyp	3529	187	124	91	55	hyp	28	12	12	11	8	hyp	422	35	26	19	10	hyp	666	35	26	20	10	hyp	694	36	27	20	10
obs	199	24	17	13	9	obs	30	17	13	11	7	obs	45	4	3	3	1	obs	42	4	4	3	2	obs	42	4	4	3	2
mot	1902	155	106	73	38	mot	18	9	8	7	5	mot	260	27	19	16	7	mot	318	28	22	17	7	mot	336	29	21	18	8
obj	578	55	40	32	18	obj	26	13	11	10	7	obj	89	9	7	6	2	obj	100	10	8	6	2	obj	97	10	8	6	2

## Sheet: 10
FULL
confidence-based						support-based						IR-based/confidence						IR-based/kulc						IR-based/mixed
	plain	bag-1	bag-2	bag-3	tree		plain	bag-1	bag-2	bag-3	tree		plain	bag-1	bag-2	bag-3	tree		plain	bag-1	bag-2	bag-3	tree		plain	bag-1	bag-2	bag-3	tree
con	48370	2769	2080	1587	944	con	862	145	136	127	104	con	6586	460	352	275	154	con	8848	477	365	282	157	con	9083	477	364	283	157
mod	50070	2297	1806	1436	1019	mod	720	125	114	103	99	mod	6158	404	317	256	181	mod	9558	424	332	264	188	mod	9523	424	332	264	188
bac	187342	14824	11049	8370	5339	bac	1418	215	197	189	171	bac	28000	1866	1511	1204	779	bac	41168	2059	1620	1296	827	bac	41351	2058	1622	1296	828
met	55328	2833	2197	1682	1106	met	1048	147	128	117	106	met	7405	459	368	281	176	met	11522	486	382	288	182	met	11483	485	382	289	182
goa	60023	3605	2542	1884	1209	goa	180	46	37	37	31	goa	3989	495	389	313	168	goa	7656	587	456	352	192	goa	7782	596	463	358	198
res	20908	1661	1273	979	610	res	1484	223	207	193	153	res	4084	279	218	170	110	res	4696	281	221	171	111	res	4707	281	221	171	111
hyp	84981	2985	1902	1466	954	hyp	178	51	41	38	33	hyp	8455	438	337	263	155	hyp	15628	514	385	293	173	hyp	16308	519	387	294	173
obs	4795	398	294	220	180	obs	464	109	98	86	75	obs	987	77	60	49	35	obs	1066	78	61	49	35	obs	1079	78	61	49	35
mot	53942	3524	2392	1536	794	mot	118	29	31	25	22	mot	4099	398	309	257	132	mot	11812	543	412	333	156	mot	11162	560	424	343	159
obj	18329	1066	796	640	415	obj	228	59	52	51	40	obj	1602	191	146	123	71	obj	2926	198	156	127	73	obj	2931	198	156	127	73
EXCLUDES
confidence-based						support-based						IR-based/confidence						IR-based/kulc						IR-based/mixed
	plain	bag-1	bag-2	bag-3	tree		plain	bag-1	bag-2	bag-3	tree		plain	bag-1	bag-2	bag-3	tree		plain	bag-1	bag-2	bag-3	tree		plain	bag-1	bag-2	bag-3	tree
con	3249	320	245	189	91	con	254	75	64	58	40	con	640	58	45	37	17	con	656	58	45	37	17	con	677	59	45	37	17
mod	3437	262	203	162	101	mod	244	63	56	52	39	mod	636	51	40	32	21	mod	694	51	41	33	22	mod	690	51	41	33	22
bac	10901	1166	923	737	437	bac	480	117	103	98	80	bac	2214	195	157	126	82	bac	2482	203	161	128	84	bac	2488	203	162	128	84
met	3723	306	242	188	103	met	280	70	63	53	39	met	727	58	44	34	17	met	770	58	44	35	18	met	778	58	44	35	18
goa	3783	386	259	199	111	goa	104	26	23	20	15	goa	481	63	44	36	17	goa	568	61	48	38	18	goa	563	61	48	39	18
res	1557	177	137	104	58	res	302	91	75	65	41	res	343	31	26	21	12	res	340	31	26	21	12	res	341	32	26	21	12
hyp	6693	356	250	188	108	hyp	100	25	28	23	17	hyp	1066	69	53	40	22	hyp	1376	71	53	41	21	hyp	1412	72	54	41	21
obs	369	48	34	27	18	obs	94	36	28	22	15	obs	87	9	7	7	3	obs	84	9	8	7	4	obs	85	9	8	7	4
mot	3534	322	212	158	75	mot	46	19	19	16	12	mot	585	56	39	32	15	mot	670	57	44	36	15	mot	675	58	43	36	16
obj	1008	112	81	65	36	obj	82	26	24	20	16	obj	168	19	15	12	5	obj	194	20	16	12	5	obj	189	20	16	12	5

## Sheet: 15
FULL
confidence-based						support-based						IR-based/confidence						IR-based/kulc						IR-based/mixed
	plain	bag-1	bag-2	bag-3	tree		plain	bag-1	bag-2	bag-3	tree		plain	bag-1	bag-2	bag-3	tree		plain	bag-1	bag-2	bag-3	tree		plain	bag-1	bag-2	bag-3	tree
con	68784	4215	3201	2396	1426	con	1626	227	209	202	161	con	10870	692	532	413	231	con	13510	716	547	423	236	con	13673	716	546	424	236
mod	65430	3495	2754	2175	1536	mod	1430	195	173	161	147	mod	10268	605	479	385	273	mod	14280	636	498	396	282	mod	14442	636	498	396	282
bac	281501	21394	16524	12728	8141	bac	2488	348	314	301	276	bac	45241	2822	2276	1816	1168	bac	61844	3088	2430	1944	1240	bac	63412	3087	2434	1944	1242
met	75526	4382	3342	2545	1672	met	1522	233	215	190	165	met	12280	696	552	422	265	met	17264	728	574	433	273	met	17398	728	573	433	274
goa	79681	6079	4547	3228	2075	goa	402	79	63	63	49	goa	6656	744	584	465	256	goa	11384	880	684	530	289	goa	11674	895	695	537	296
res	30080	2498	1916	1471	920	res	2596	342	315	293	241	res	6162	418	327	255	166	res	7060	422	331	257	167	res	7053	422	331	257	167
hyp	128228	4864	3195	2421	1579	hyp	406	76	70	63	49	hyp	16534	664	512	405	232	hyp	24266	771	578	438	260	hyp	24375	779	581	441	260
obs	7007	597	442	330	270	obs	908	168	153	135	115	obs	1484	116	91	74	52	obs	1612	117	92	74	53	obs	1624	117	92	74	53
mot	89315	5355	3892	2539	1380	mot	228	50	45	40	34	mot	7733	641	491	404	201	mot	17626	824	617	507	233	mot	15253	841	636	515	238
obj	23575	1734	1267	997	641	obj	446	97	80	80	65	obj	2540	284	219	185	106	obj	4398	297	234	191	109	obj	4488	297	234	191	109
EXCLUDES
confidence-based						support-based						IR-based/confidence						IR-based/kulc						IR-based/mixed
	plain	bag-1	bag-2	bag-3	tree		plain	bag-1	bag-2	bag-3	tree		plain	bag-1	bag-2	bag-3	tree		plain	bag-1	bag-2	bag-3	tree		plain	bag-1	bag-2	bag-3	tree
con	4767	479	367	283	137	con	478	116	102	89	59	con	974	88	68	55	25	con	1000	89	69	56	25	con	1023	88	68	56	25
mod	4800	392	308	245	152	mod	418	98	87	79	61	mod	971	76	60	49	32	mod	1036	77	61	49	33	mod	1035	77	61	49	33
bac	16235	1731	1386	1108	657	bac	894	183	167	152	123	bac	3385	293	236	189	123	bac	3726	305	242	193	126	bac	3812	305	243	193	126
met	5319	460	362	280	155	met	514	102	96	80	62	met	1103	88	66	52	26	met	1160	88	66	52	27	met	1167	88	66	52	27
goa	5165	577	415	314	160	goa	152	39	34	33	25	goa	667	95	68	57	26	goa	834	92	72	58	28	goa	832	91	72	58	28
res	2300	266	205	157	88	res	598	139	117	103	62	res	507	47	39	31	19	res	510	47	39	31	19	res	510	48	39	31	19
hyp	10168	540	382	289	165	hyp	168	42	41	34	26	hyp	1825	102	79	60	33	hyp	2106	107	80	63	31	hyp	2084	108	81	62	32
obs	542	71	51	40	27	obs	200	54	43	33	24	obs	129	13	11	11	5	obs	128	13	12	11	6	obs	129	13	12	11	6
mot	5675	463	327	237	112	mot	80	32	27	23	19	mot	826	82	59	48	22	mot	1030	87	66	54	23	mot	984	87	65	54	24
obj	1377	169	123	100	56	obj	128	42	37	33	23	obj	249	29	23	18	8	obj	286	30	24	19	8	obj	285	30	24	19	8
