# Supplementary material for: Using Typed Dependencies to Study and Recognise Conceptualisation Zones in Biomedical Literature
Source: PLoS One. 2013 Nov 18;8(11):e79570. doi: 10.1371/journal.pone.0079570 (PMC3832541; doi:10.1371/journal.pone.0079570)
Supplement: Supporting Information S1 — The experiments described in our manuscript have generated a substantial amount of data, which we cannot directly include in a document. Parts of this data are made available in the supporting_information archive, while the entire raw classification data is available on request. Below we briefly describe the content of this archive: Table set S1. Basic rule set statistics on the ART corpus, including the sizes of the rule sets for each ranking mechanism we have used, for each rhetorical type at different thresholds: 1%, 5%, 10% and 15%. Table set S2. Basic rule set statistics on the Wilbur corpus, including the sizes of the rule sets for each ranking mechanism we have used, for each rhetorical type at different thresholds: 1%, 5%, 10% and 15%. Table set S3. Corpus-driven inter-type comparison on the ART corpus, looking at the overlaps between the rule sets of the different rhetorical types. Table set S4. Corpus-driven inter-type comparison on the Wilbur corpus. Table set S5. Corpus-driven intra-type comparison on the ART corpus, looking at the overlaps between the different serialization types in the context of a rhetorical type. Table set S6. Corpus-driven intra-type comparison on the Wilbur corpus. Table set S7. Cross-corpus type comparison, listing the overlaps in rule sets between the rhetorical types of the ART and Wilbur corpora. (ZIP) [file pone.0079570.s001.zip › supporting_information/Tableset_S2.xlsx]

## Sheet: 1
FULL
confidence-based						support-based						IR-based/confidence						IR-based/kulc						IR-based/mixed
	plain	bag-1	bag-2	bag-3	tree		plain	bag-1	bag-2	bag-3	tree		plain	bag-1	bag-2	bag-3	tree		plain	bag-1	bag-2	bag-3	tree		plain	bag-1	bag-2	bag-3	tree
g_flat	1851	6183	3484	2631	42	g_flat	4	2	2	2	1	g_flat	184	56	40	29	7	g_flat	174	99	72	58	8	g_flat	211	162	115	81	8
m_flat	6672	3020	1933	1699	143	m_flat	20	13	11	10	9	m_flat	1298	205	160	134	24	m_flat	1318	331	260	204	26	m_flat	1399	380	289	225	26
s_flat	6824	2988	2108	1584	154	s_flat	42	22	21	19	13	s_flat	709	341	266	213	24	s_flat	890	535	386	284	24	s_flat	884	549	396	290	25
EXCLUDES
confidence-based						support-based						IR-based/confidence						IR-based/kulc						IR-based/mixed
	plain	bag-1	bag-2	bag-3	tree		plain	bag-1	bag-2	bag-3	tree		plain	bag-1	bag-2	bag-3	tree		plain	bag-1	bag-2	bag-3	tree		plain	bag-1	bag-2	bag-3	tree
g_flat	170	594	174	144	3	g_flat	2	1	1	1	0	g_flat	23	13	8	6	0	g_flat	8	16	12	9	0	g_flat	14	18	13	10	0
m_flat	755	451	268	257	17	m_flat	12	8	6	6	4	m_flat	203	36	29	24	3	m_flat	84	41	33	26	3	m_flat	88	42	33	27	3
s_flat	498	560	416	340	16	s_flat	16	12	11	11	6	s_flat	67	56	43	32	2	s_flat	56	62	47	35	2	s_flat	56	62	47	35	2

## Sheet: 5
FULL
confidence-based						support-based						IR-based/confidence						IR-based/kulc						IR-based/mixed
	plain	bag-1	bag-2	bag-3	tree		plain	bag-1	bag-2	bag-3	tree		plain	bag-1	bag-2	bag-3	tree		plain	bag-1	bag-2	bag-3	tree		plain	bag-1	bag-2	bag-3	tree
g_flat	7168	20712	16758	12011	216	g_flat	28	15	15	12	9	g_flat	649	361	245	193	37	g_flat	1086	534	371	283	41	g_flat	946	826	587	408	42
m_flat	25699	26209	18533	13697	734	m_flat	348	71	57	53	42	m_flat	4369	1259	927	731	126	m_flat	6886	1696	1320	1028	131	m_flat	5998	1919	1450	1129	132
s_flat	29935	33822	23584	14693	787	s_flat	450	116	108	98	74	s_flat	3580	1786	1405	1104	122	s_flat	4414	2674	1936	1420	124	s_flat	4534	2749	1982	1451	125
EXCLUDES
confidence-based						support-based						IR-based/confidence						IR-based/kulc						IR-based/mixed
	plain	bag-1	bag-2	bag-3	tree		plain	bag-1	bag-2	bag-3	tree		plain	bag-1	bag-2	bag-3	tree		plain	bag-1	bag-2	bag-3	tree		plain	bag-1	bag-2	bag-3	tree
g_flat	452	2257	1389	1054	21	g_flat	10	10	9	7	4	g_flat	63	66	44	33	4	g_flat	66	85	63	47	4	g_flat	59	93	69	51	4
m_flat	1790	3556	2696	1949	86	m_flat	88	40	36	31	24	m_flat	553	192	147	121	16	m_flat	436	208	167	133	16	m_flat	478	212	168	135	16
s_flat	1736	4127	2969	2074	80	s_flat	134	64	60	56	30	s_flat	287	280	216	164	14	s_flat	280	313	235	178	14	s_flat	289	314	236	179	14

## Sheet: 10
confidence-based						support-based						IR-based/confidence						IR-based/kulc						IR-based/mixed
	plain	bag-1	bag-2	bag-3	tree		plain	bag-1	bag-2	bag-3	tree		plain	bag-1	bag-2	bag-3	tree		plain	bag-1	bag-2	bag-3	tree		plain	bag-1	bag-2	bag-3	tree
g_flat	12064	36506	29378	21298	484	g_flat	100	32	32	25	19	g_flat	1176	821	575	415	75	g_flat	1900	1104	795	575	83	g_flat	1726	1663	1187	821	84
m_flat	49799	72002	52868	39042	1504	m_flat	880	146	123	110	89	m_flat	7326	2431	1881	1513	256	m_flat	11894	3420	2655	2061	263	m_flat	10854	3847	2900	2258	264
s_flat	51250	97923	70417	45864	1604	s_flat	1346	245	225	208	147	s_flat	7434	3708	2945	2260	245	s_flat	9048	5355	3877	2842	249	s_flat	9075	5498	3965	2903	250
EXCLUDES
confidence-based						support-based						IR-based/confidence						IR-based/kulc						IR-based/mixed
	plain	bag-1	bag-2	bag-3	tree		plain	bag-1	bag-2	bag-3	tree		plain	bag-1	bag-2	bag-3	tree		plain	bag-1	bag-2	bag-3	tree		plain	bag-1	bag-2	bag-3	tree
g_flat	739	3971	2727	2155	44	g_flat	38	21	19	15	9	g_flat	104	150	99	69	8	g_flat	118	172	129	94	8	g_flat	111	191	140	102	8
m_flat	3564	7879	5855	4455	179	m_flat	312	83	71	65	49	m_flat	855	377	289	244	32	m_flat	958	420	333	265	33	m_flat	838	429	337	270	33
s_flat	3105	9327	6792	4906	161	s_flat	340	137	128	116	60	s_flat	566	562	430	334	28	s_flat	578	628	470	357	28	s_flat	595	629	472	359	28

## Sheet: 15
FULL
confidence-based						support-based						IR-based/confidence						IR-based/kulc						IR-based/mixed
	plain	bag-1	bag-2	bag-3	tree		plain	bag-1	bag-2	bag-3	tree		plain	bag-1	bag-2	bag-3	tree		plain	bag-1	bag-2	bag-3	tree		plain	bag-1	bag-2	bag-3	tree
g_flat	17010	51004	42797	33791	767	g_flat	160	55	54	39	35	g_flat	1832	1191	879	638	114	g_flat	2684	1685	1238	890	125	g_flat	2602	2513	1785	1237	126
m_flat	75083	117818	89952	69835	2313	m_flat	1508	240	195	183	141	m_flat	10668	3745	2894	2328	383	m_flat	16526	5152	4003	3107	394	m_flat	15816	5756	4350	3388	396
s_flat	73604	158671	117533	80411	2417	s_flat	2266	391	363	328	234	s_flat	11119	5755	4509	3474	368	s_flat	13748	8040	5824	4263	374	s_flat	13522	8247	5948	4355	375
EXCLUDES
confidence-based						support-based						IR-based/confidence						IR-based/kulc						IR-based/mixed
	plain	bag-1	bag-2	bag-3	tree		plain	bag-1	bag-2	bag-3	tree		plain	bag-1	bag-2	bag-3	tree		plain	bag-1	bag-2	bag-3	tree		plain	bag-1	bag-2	bag-3	tree
g_flat	1019	5332	3853	2919	65	g_flat	60	32	27	25	14	g_flat	158	226	147	114	12	g_flat	172	260	200	143	12	g_flat	159	285	210	154	12
m_flat	5313	12536	9665	7361	272	m_flat	566	126	110	98	76	m_flat	1157	580	433	370	49	m_flat	1316	628	500	397	49	m_flat	1186	646	506	405	49
s_flat	4604	14375	10448	7590	242	s_flat	564	212	200	177	94	s_flat	846	843	650	503	43	s_flat	888	941	705	537	43	s_flat	881	943	708	538	43
