# Supplementary material for: Using Typed Dependencies to Study and Recognise Conceptualisation Zones in Biomedical Literature
Source: PLoS One. 2013 Nov 18;8(11):e79570. doi: 10.1371/journal.pone.0079570 (PMC3832541; doi:10.1371/journal.pone.0079570)
Supplement: Supporting Information S1 — The experiments described in our manuscript have generated a substantial amount of data, which we cannot directly include in a document. Parts of this data are made available in the supporting_information archive, while the entire raw classification data is available on request. Below we briefly describe the content of this archive: Table set S1. Basic rule set statistics on the ART corpus, including the sizes of the rule sets for each ranking mechanism we have used, for each rhetorical type at different thresholds: 1%, 5%, 10% and 15%. Table set S2. Basic rule set statistics on the Wilbur corpus, including the sizes of the rule sets for each ranking mechanism we have used, for each rhetorical type at different thresholds: 1%, 5%, 10% and 15%. Table set S3. Corpus-driven inter-type comparison on the ART corpus, looking at the overlaps between the rule sets of the different rhetorical types. Table set S4. Corpus-driven inter-type comparison on the Wilbur corpus. Table set S5. Corpus-driven intra-type comparison on the ART corpus, looking at the overlaps between the different serialization types in the context of a rhetorical type. Table set S6. Corpus-driven intra-type comparison on the Wilbur corpus. Table set S7. Cross-corpus type comparison, listing the overlaps in rule sets between the rhetorical types of the ART and Wilbur corpora. (ZIP) [file pone.0079570.s001.zip › supporting_information/Tableset_S3.xlsx]

## Sheet: 1
FULL												EXCLUDES
CONFIDENCE-BASED												CONFIDENCE-BASED
PLAIN												PLAIN
	bac	con	goa	hyp	met	mod	mot	obj	obs	res			bac	con	goa	hyp	met	mod	mot	obj	obs	res
bac	-	0.130891	0.11713	0.143778	0.207121	0.145143	0.182548	0.0543057	0.014143	0.0642167		bac	-	0.14838	0.129619	0.179079	0.285958	0.221717	0.237635	0.0795907	0.0164866	0.0625355
con	0.604977	-	0.354745	0.639236	0.358565	0.343171	0.401736	0.185764	0.0603009	0.268634		con	0.611452	-	0.341513	0.717791	0.384458	0.382413	0.431493	0.214724	0.0613497	0.300613
goa	0.361475	0.224312	-	0.286182	0.246525	0.169801	0.26683	0.144249	0.0357727	0.111883		goa	0.269266	0.170845	-	0.27948	0.282266	0.144847	0.32312	0.121634	0.0287837	0.0649954
hyp	0.460132	0.420364	0.327551	-	0.286582	0.255088	0.290986	0.141656	0.0334957	0.167679		hyp	0.370295	0.358087	0.296033	-	0.282808	0.192269	0.265514	0.101729	0.0305188	0.157681
met	0.864428	0.328584	0.354365	0.377996	-	0.447422	0.406603	0.172999	0.0533695	0.216983		met	0.746905	0.272352	0.381018	0.38652	-	0.441541	0.491059	0.178817	0.0563961	0.158184
mod	0.793779	0.416187	0.34159	0.447437	0.577477	-	0.330933	0.214286	0.0227535	0.274338		mod	0.635135	0.304054	0.221284	0.309122	0.506757	-	0.35473	0.182432	0.0726351	0.22973
mot	0.661127	0.299405	0.328128	0.3229	0.3229	0.203424	-	0.128931	0.0479908	0.123344		mot	0.614955	0.274554	0.387277	0.313616	0.458705	0.280134	-	0.151786	0.03125	0.125
obj	0.82818	0.57284	0.739241	0.634364	0.676442	0.550207	0.547976	-	0.126554	0.388907		obj	0.88	0.58	0.71	0.545	0.75	0.645	0.705	-	0.185	0.36
obs	0.958204	0.764706	0.76161	0.678019	0.837461	0.441176	0.846749	0.673375	-	0.851393		obs	0.59322	0.610169	0.59322	0.610169	0.779661	0.864407	0.610169	0.644068	-	0.728814
res	0.823318	0.738755	0.487226	0.672904	0.625405	0.650594	0.458078	0.34041	0.146096	-		res	0.635556	0.684444	0.306667	0.751111	0.502222	0.622222	0.537778	0.32	0.191111	-
BAG-1												BAG-1
	bac	con	goa	hyp	met	mod	mot	obj	obs	res			bac	con	goa	hyp	met	mod	mot	obj	obs	res
bac	-	0.115968	0.0401427	0.0713649	0.058876	0.0410348	0.0463872	0.0312221	0.0276539	0.0981267		bac	-	0.19469	0.150442	0.212389	0.115044	0.0884956	0.141593	0.0353982	0.00884956	0.115044
con	0.644531	-	0.261719	0.398438	0.355469	0.25	0.160156	0.277344	0.105469	0.519531		con	0.83871	-	0.322581	0.612903	0.322581	0.419355	0.16129	0.290323	0.0645161	0.483871
goa	0.235294	0.222689	-	0.151261	0.281513	0.151261	0.151261	0.197479	0.0630252	0.109244		goa	0.372093	0.139535	-	0.255814	0.302326	0.116279	0.325581	0.0930233	0.0465116	0.0697674
hyp	0.491713	0.519337	0.198895	-	0.270718	0.220994	0.132597	0.160221	0.0773481	0.39779		hyp	0.666667	0.5	0.305556	-	0.222222	0.111111	0.25	0.0833333	0.0555556	0.361111
met	0.433962	0.328302	0.286792	0.203774	-	0.479245	0.177358	0.241509	0.113208	0.233962		met	0.588235	0.294118	0.441176	0.235294	-	0.411765	0.441176	0.205882	0.0588235	0.0882353
mod	0.364486	0.285047	0.17757	0.214953	0.602804	-	0.116822	0.21028	0.11215	0.242991		mod	0.538462	0.461538	0.269231	0.153846	0.5	-	0.307692	0.346154	0.115385	0.192308
mot	0.424658	0.226027	0.226027	0.143836	0.239726	0.150685	-	0.157534	0.136986	0.164384		mot	0.592593	0.185185	0.518519	0.333333	0.444444	0.296296	-	0.148148	0.111111	0.148148
obj	0.589474	0.715789	0.515789	0.326316	0.663158	0.484211	0.378947	-	0.336842	0.473684		obj	0.454545	0.727273	0.454545	0.272727	0.545455	0.818182	0.363636	-	0.272727	0.363636
obs	0.871795	0.692308	0.435897	0.358974	0.769231	0.615385	0.666667	0.820513	-	0.794872		obs	0.25	0.5	0.5	0.5	0.5	0.75	0.75	0.75	-	0.75
res	0.75	0.792683	0.176829	0.45122	0.378049	0.317073	0.164634	0.268293	0.189024	-		res	0.764706	0.823529	0.176471	0.764706	0.176471	0.294118	0.235294	0.235294	0.176471	-
BAG-2												BAG-2
	bac	con	goa	hyp	met	mod	mot	obj	obs	res			bac	con	goa	hyp	met	mod	mot	obj	obs	res
bac	-	0.108259	0.0390625	0.0669643	0.0524554	0.0256696	0.0491071	0.0290179	0.0234375	0.0904018		bac	-	0.188889	0.1	0.2	0.111111	0.0555556	0.133333	0.0333333	0.0222222	0.133333
con	0.628141	-	0.226131	0.376884	0.422111	0.241206	0.170854	0.276382	0.105528	0.572864		con	0.875	-	0.291667	0.625	0.416667	0.291667	0.166667	0.291667	0.0833333	0.583333
goa	0.183784	0.167568	-	0.151351	0.221622	0.118919	0.124324	0.145946	0.0540541	0.118919		goa	0.264706	0.117647	-	0.176471	0.235294	0.0588235	0.264706	0.0882353	0.0294118	0.0294118
hyp	0.484615	0.530769	0.230769	-	0.276923	0.207692	0.161538	0.169231	0.0923077	0.453846		hyp	0.75	0.583333	0.25	-	0.291667	0.0833333	0.333333	0.0833333	0.0833333	0.458333
met	0.509615	0.389423	0.274038	0.211538	-	0.466346	0.211538	0.274038	0.139423	0.3125		met	0.708333	0.375	0.458333	0.291667	-	0.5	0.333333	0.25	0.0833333	0.0833333
mod	0.22807	0.280702	0.181287	0.19883	0.584795	-	0.0935673	0.175439	0.111111	0.239766		mod	0.65	0.35	0.3	0.1	0.55	-	0.15	0.25	0.1	0.1
mot	0.557522	0.265487	0.230088	0.19469	0.300885	0.141593	-	0.159292	0.106195	0.212389		mot	0.684211	0.210526	0.578947	0.421053	0.421053	0.210526	-	0.105263	0.157895	0.105263
obj	0.7	0.771429	0.557143	0.342857	0.814286	0.428571	0.457143	-	0.371429	0.642857		obj	0.75	0.875	0.625	0.375	0.875	0.625	0.25	-	0.25	0.375
obs	0.965517	0.724138	0.517241	0.448276	1	0.655172	0.586207	0.896552	-	0.965517		obs	0.666667	0.666667	0.333333	0.666667	0.666667	0.666667	1	0.666667	-	0.666667
res	0.769841	0.896825	0.238095	0.492063	0.515873	0.325397	0.246032	0.357143	0.222222	-		res	0.923077	1	0.0769231	0.846154	0.153846	0.153846	0.153846	0.153846	0.153846	-
BAG-3												BAG-3
	bac	con	goa	hyp	met	mod	mot	obj	obs	res			bac	con	goa	hyp	met	mod	mot	obj	obs	res
bac	-	0.0914127	0.0235457	0.0581717	0.0540166	0.0290859	0.0637119	0.0277008	0.0235457	0.0747922		bac	-	0.166667	0.0694444	0.180556	0.0972222	0.0416667	0.0972222	0.0277778	0.0277778	0.138889
con	0.577922	-	0.233766	0.37013	0.487013	0.25974	0.253247	0.324675	0.12987	0.590909		con	0.833333	-	0.277778	0.611111	0.444444	0.277778	0.166667	0.333333	0.0555556	0.555556
goa	0.20339	0.228814	-	0.228814	0.288136	0.135593	0.271186	0.220339	0.0677966	0.177966		goa	0.263158	0.157895	-	0.263158	0.315789	0.105263	0.421053	0.105263	0.0526316	0.0526316
hyp	0.411215	0.504673	0.252336	-	0.261682	0.224299	0.196262	0.158879	0.0934579	0.411215		hyp	0.764706	0.588235	0.294118	-	0.294118	0.0588235	0.294118	0.0588235	0.0588235	0.470588
met	0.61875	0.44375	0.25625	0.19375	-	0.39375	0.4	0.33125	0.13125	0.38125		met	0.777778	0.444444	0.444444	0.333333	-	0.444444	0.388889	0.333333	0.111111	0.166667
mod	0.214286	0.278571	0.128571	0.185714	0.442857	-	0.164286	0.185714	0.114286	0.25		mod	0.5625	0.3125	0.125	0.0625	0.5	-	0.1875	0.25	0.125	0.125
mot	0.663366	0.277228	0.217822	0.19802	0.356436	0.178218	-	0.158416	0.118812	0.277228		mot	0.571429	0.142857	0.571429	0.357143	0.357143	0.0714286	-	0.0714286	0.0714286	0.0714286
obj	0.721311	0.803279	0.459016	0.311475	0.852459	0.42623	0.540984	-	0.311475	0.639344		obj	0.666667	1	0.666667	0.333333	1	0.666667	0.333333	-	0.166667	0.333333
obs	1	0.952381	0.380952	0.47619	1	0.761905	0.619048	0.904762	-	1		obs	1	0.5	0.5	0.5	1	1	0.5	0.5	-	1
res	0.744898	0.918367	0.265306	0.469388	0.622449	0.367347	0.408163	0.397959	0.214286	-		res	1	0.9	0.1	0.8	0.2	0.2	0.1	0.1	0.2	-
TREE												TREE
	bac	con	goa	hyp	met	mod	mot	obj	obs	res			bac	con	goa	hyp	met	mod	mot	obj	obs	res
bac	-	0.134172	0.0587002	0.0796646	0.155136	0.0901468	0.081761	0.0419287	0.0272537	0.0922432		bac	-	0.209302	0.0465116	0.209302	0.186047	0.139535	0.0930233	0.0465116	0.0232558	0.116279
con	0.815217	-	0.304348	0.391304	0.543478	0.48913	0.369565	0.25	0.173913	0.619565		con	1	-	0.222222	0.777778	0.666667	0.555556	0.444444	0.222222	0.111111	0.555556
goa	0.552632	0.368421	-	0.25	0.513158	0.342105	0.289474	0.394737	0.157895	0.25		goa	0.444444	0.222222	-	0.222222	0.555556	0.111111	0.111111	0.222222	0.111111	0.222222
hyp	0.45	0.425	0.1875	-	0.275	0.3125	0.1625	0.125	0.125	0.375		hyp	0.666667	0.583333	0.166667	-	0.5	0.333333	0.333333	0.0833333	0.0833333	0.5
met	0.777778	0.435185	0.324074	0.240741	-	0.509259	0.296296	0.259259	0.157407	0.37037		met	0.9	0.6	0.4	0.7	-	0.5	0.3	0.3	0.1	0.3
mod	0.556701	0.453608	0.247423	0.350515	0.556701	-	0.185567	0.216495	0.164948	0.412371		mod	0.4	0.4	0	0.3	0.3	-	0.3	0.1	0	0.2
mot	0.741379	0.534483	0.258621	0.241379	0.5	0.310345	-	0.189655	0.103448	0.362069		mot	0.666667	0.666667	0.166667	0.666667	0.5	0.666667	-	0.333333	0.166667	0.666667
obj	0.789474	0.605263	0.789474	0.368421	0.763158	0.605263	0.394737	-	0.289474	0.5		obj	0.666667	0.666667	0.666667	0.333333	1	0.666667	0.666667	-	0.333333	0.333333
obs	0.882353	0.941176	0.705882	0.647059	1	0.941176	0.352941	0.647059	-	1		obs	1	1	1	1	1	1	1	1	-	1
res	0.833333	0.95	0.316667	0.516667	0.666667	0.683333	0.366667	0.316667	0.283333	-		res	0.8	0.8	0.2	1	0.4	0.4	0.6	0	0	-
SUPPORT-BASED												SUPPORT-BASED
PLAIN												PLAIN
	bac	con	goa	hyp	met	mod	mot	obj	obs	res			bac	con	goa	hyp	met	mod	mot	obj	obs	res
bac	-	0.666667	0.0740741	0.111111	0.555556	0.481481	0.0740741	0.111111	0.333333	0.888889		bac	-	0.777778	0.111111	0.111111	0.222222	0.666667	0.111111	0.111111	0.222222	0.777778
con	1	-	0.111111	0.166667	0.333333	0.388889	0.111111	0.166667	0.444444	1		con	1	-	0	0.142857	0.142857	0.857143	0.142857	0.142857	0.285714	1
goa	1	1	-	1	1	1	1	1	1	1		goa	1	0	-	0	1	0	0	0	0	0
hyp	1	1	0.666667	-	1	1	0.666667	1	1	1		hyp	0.5	0.5	0	-	0	0.5	0.5	0	0.5	0.5
met	1	0.4	0.133333	0.2	-	0.8	0.133333	0.2	0.466667	0.8		met	0.5	0.25	0.25	0	-	0.25	0	0.25	0.25	0.25
mod	1	0.538462	0.153846	0.230769	0.923077	-	0.153846	0.230769	0.615385	1		mod	1	1	0	0.166667	0.166667	-	0.166667	0.166667	0.333333	1
mot	1	1	1	1	1	1	-	1	1	1		mot	1	1	0	1	0	1	-	0	1	1
obj	1	1	0.666667	1	1	1	0.666667	-	1	1		obj	1	1	0	0	1	1	0	-	1	1
obs	1	0.888889	0.222222	0.333333	0.777778	0.888889	0.222222	0.333333	-	1		obs	1	1	0	0.5	0.5	1	0.5	0.5	-	1
res	1	0.75	0.0833333	0.125	0.5	0.541667	0.0833333	0.125	0.375	-		res	0.875	0.875	0	0.125	0.125	0.75	0.125	0.125	0.25	-
BAG-1												BAG-1
	bac	con	goa	hyp	met	mod	mot	obj	obs	res			bac	con	goa	hyp	met	mod	mot	obj	obs	res
bac	-	0.684211	0.157895	0.210526	0.631579	0.526316	0.105263	0.210526	0.473684	0.842105		bac	-	0.636364	0.181818	0.181818	0.454545	0.545455	0.0909091	0.181818	0.272727	0.727273
con	1	-	0.230769	0.307692	0.846154	0.692308	0.153846	0.307692	0.615385	1		con	1	-	0.285714	0.285714	0.428571	0.714286	0.142857	0.285714	0.428571	1
goa	1	1	-	0.666667	1	1	0.666667	1	1	1		goa	1	1	-	0.5	1	1	0.5	1	0.5	1
hyp	1	1	0.5	-	1	1	0.5	0.75	1	1		hyp	1	1	0.5	-	0.5	1	0.5	0.5	1	1
met	1	0.916667	0.25	0.333333	-	0.833333	0.166667	0.333333	0.666667	1		met	0.833333	0.5	0.333333	0.166667	-	0.666667	0.166667	0.333333	0.166667	0.5
mod	0.909091	0.818182	0.272727	0.363636	0.909091	-	0.181818	0.363636	0.727273	1		mod	1	0.833333	0.333333	0.333333	0.666667	-	0.166667	0.333333	0.5	0.833333
mot	1	1	1	1	1	1	-	1	1	1		mot	1	1	1	1	1	1	-	1	1	1
obj	1	1	0.75	0.75	1	1	0.5	-	1	1		obj	1	1	1	0.5	1	1	0.5	-	0.5	1
obs	0.9	0.8	0.3	0.4	0.8	0.8	0.2	0.4	-	1		obs	1	1	0.333333	0.666667	0.333333	1	0.333333	0.333333	-	1
res	0.761905	0.619048	0.142857	0.190476	0.571429	0.52381	0.0952381	0.190476	0.47619	-		res	1	0.875	0.25	0.25	0.375	0.625	0.125	0.25	0.375	-
BAG-2												BAG-2
	bac	con	goa	hyp	met	mod	mot	obj	obs	res			bac	con	goa	hyp	met	mod	mot	obj	obs	res
bac	-	0.666667	0.166667	0.166667	0.611111	0.555556	0.166667	0.222222	0.5	0.888889		bac	-	0.6	0.2	0.2	0.4	0.5	0.1	0.2	0.2	0.7
con	1	-	0.25	0.25	0.75	0.666667	0.25	0.333333	0.666667	1		con	1	-	0.333333	0.333333	0.333333	0.5	0.166667	0.333333	0.333333	1
goa	1	1	-	0.666667	1	1	1	1	1	1		goa	1	1	-	1	0.5	1	0.5	0.5	1	1
hyp	1	1	0.666667	-	1	1	0.666667	0.666667	0.666667	1		hyp	1	1	1	-	0.5	1	0.5	0.5	1	1
met	1	0.818182	0.272727	0.272727	-	0.909091	0.272727	0.363636	0.636364	1		met	0.8	0.4	0.2	0.2	-	0.8	0	0.4	0.2	0.6
mod	1	0.8	0.3	0.3	1	-	0.3	0.4	0.7	1		mod	1	0.6	0.4	0.4	0.8	-	0.2	0.4	0.4	0.8
mot	1	1	1	0.666667	1	1	-	1	1	1		mot	1	1	1	1	0	1	-	0	1	1
obj	1	1	0.75	0.5	1	1	0.75	-	1	1		obj	1	1	0.5	0.5	1	1	0	-	0.5	1
obs	1	0.888889	0.333333	0.222222	0.777778	0.777778	0.333333	0.444444	-	1		obs	1	1	1	1	0.5	1	0.5	0.5	-	1
res	0.842105	0.631579	0.157895	0.157895	0.578947	0.526316	0.157895	0.210526	0.473684	-		res	1	0.857143	0.285714	0.285714	0.428571	0.571429	0.142857	0.285714	0.285714	-
BAG-3												BAG-3
	bac	con	goa	hyp	met	mod	mot	obj	obs	res			bac	con	goa	hyp	met	mod	mot	obj	obs	res
bac	-	0.611111	0.166667	0.166667	0.611111	0.5	0.111111	0.222222	0.444444	0.888889		bac	-	0.555556	0.111111	0.222222	0.555556	0.444444	0.111111	0.222222	0.222222	0.666667
con	1	-	0.272727	0.272727	0.727273	0.636364	0.181818	0.363636	0.545455	1		con	1	-	0.2	0.4	0.6	0.6	0.2	0.4	0.4	1
goa	1	1	-	0.666667	1	1	0.333333	1	1	1		goa	1	1	-	1	1	1	0	1	1	1
hyp	1	1	0.666667	-	0.666667	0.666667	0.333333	0.666667	0.666667	1		hyp	1	1	0.5	-	1	1	0.5	0.5	1	1
met	1	0.727273	0.272727	0.181818	-	0.818182	0.181818	0.363636	0.636364	1		met	1	0.6	0.2	0.4	-	0.8	0.2	0.4	0.4	0.8
mod	1	0.777778	0.333333	0.222222	1	-	0.222222	0.444444	0.666667	1		mod	1	0.75	0.25	0.5	1	-	0.25	0.5	0.5	1
mot	1	1	0.5	0.5	1	1	-	1	1	1		mot	1	1	0	1	1	1	-	0	1	1
obj	1	1	0.75	0.5	1	1	0.5	-	1	1		obj	1	1	0.5	0.5	1	1	0	-	0.5	1
obs	1	0.75	0.375	0.25	0.875	0.75	0.25	0.5	-	1		obs	1	1	0.5	1	1	1	0.5	0.5	-	1
res	0.941176	0.647059	0.176471	0.176471	0.647059	0.529412	0.117647	0.235294	0.470588	-		res	1	0.833333	0.166667	0.333333	0.666667	0.666667	0.166667	0.333333	0.333333	-
TREE												TREE
	bac	con	goa	hyp	met	mod	mot	obj	obs	res			bac	con	goa	hyp	met	mod	mot	obj	obs	res
bac	-	0.642857	0.142857	0.214286	0.642857	0.5	0.142857	0.214286	0.5	0.857143		bac	-	0.428571	0.142857	0.142857	0	0.428571	0.142857	0.142857	0.142857	0.571429
con	1	-	0.222222	0.333333	0.444444	0.555556	0.222222	0.333333	0.777778	1		con	1	-	0	0.333333	0	0.666667	0.333333	0.333333	0.333333	1
goa	1	1	-	1	1	1	1	1	1	1		goa	1	0	-	0	0	0	0	0	0	0
hyp	1	1	0.666667	-	0.666667	1	0.666667	0.666667	1	1		hyp	1	1	0	-	0	1	1	1	1	1
met	1	0.444444	0.222222	0.222222	-	0.666667	0.222222	0.333333	0.444444	0.777778		met	0	0	0	0	-	0	0	0	0	0
mod	0.875	0.625	0.25	0.375	0.75	-	0.25	0.375	0.625	0.875		mod	1	0.666667	0	0.333333	0	-	0.333333	0.333333	0.333333	1
mot	1	1	1	1	1	1	-	1	1	1		mot	1	1	0	1	0	1	-	1	1	1
obj	1	1	0.666667	0.666667	1	1	0.666667	-	1	1		obj	1	1	0	1	0	1	1	-	1	1
obs	1	1	0.285714	0.428571	0.571429	0.714286	0.285714	0.428571	-	1		obs	1	1	0	1	0	1	1	1	-	1
res	0.857143	0.642857	0.142857	0.214286	0.5	0.5	0.142857	0.214286	0.5	-		res	1	0.75	0	0.25	0	0.75	0.25	0.25	0.25	-
IR-BASED/CONFIDENCE												IR-BASED/CONFIDENCE
PLAIN												PLAIN
	bac	con	goa	hyp	met	mod	mot	obj	obs	res			bac	con	goa	hyp	met	mod	mot	obj	obs	res
bac	-	0.249384	0.113356	0.137999	0.17792	0.176934	0.192706	0.0665352	0.0271069	0.151799		bac	-	0.233871	0.137097	0.193548	0.157258	0.181452	0.201613	0.0524194	0.0362903	0.141129
con	0.766458	-	0.233542	0.405956	0.362069	0.347962	0.360502	0.194357	0.0454545	0.336991		con	0.717949	-	0.153846	0.653846	0.24359	0.269231	0.474359	0.115385	0.0128205	0.179487
goa	0.301659	0.161388	-	0.187029	0.303167	0.18552	0.196078	0.119155	0.0512821	0.129713		goa	0.325	0.125	-	0.175	0.333333	0.166667	0.216667	0.1	0.0333333	0.0833333
hyp	0.65814	0.572093	0.365116	-	0.446512	0.37907	0.432558	0.193023	0.0744186	0.344186		hyp	0.494505	0.516484	0.208791	-	0.21978	0.175824	0.307692	0.0989011	0.010989	0.153846
met	0.545455	0.358289	0.323529	0.260695	-	0.550802	0.188503	0.266043	0.143048	0.339572		met	0.526316	0.263158	0.452632	0.242105	-	0.473684	0.326316	0.294737	0.0947368	0.231579
mod	0.66721	0.41925	0.32137	0.32137	0.721044	-	0.249592	0.319739	0.169657	0.526917		mod	0.693333	0.32	0.32	0.253333	0.56	-	0.36	0.32	0.12	0.373333
mot	0.856195	0.553097	0.347345	0.426991	0.294248	0.318584	-	0.150442	0.0376106	0.205752		mot	0.9	0.666667	0.416667	0.516667	0.416667	0.466667	-	0.166667	0.0333333	0.166667
obj	0.828125	0.71875	0.59375	0.541667	0.973958	0.901042	0.447917	-	0.255208	0.625		obj	0.769231	0.461538	0.653846	0.423077	1	0.846154	0.461538	-	0.192308	0.576923
obs	0.700855	0.316239	0.358974	0.290598	0.846154	0.786325	0.196581	0.418803	-	0.752137		obs	0.846154	0.307692	0.538462	0.230769	0.692308	0.769231	0.307692	0.384615	-	0.923077
res	0.798246	0.535088	0.309211	0.385965	0.572368	0.688596	0.234649	0.278509	0.22807	-		res	0.958333	0.458333	0.3125	0.4375	0.479167	0.604167	0.3125	0.291667	0.229167	-
BAG-1												BAG-1
	bac	con	goa	hyp	met	mod	mot	obj	obs	res			bac	con	goa	hyp	met	mod	mot	obj	obs	res
bac	-	0.180328	0.0601093	0.163934	0.174863	0.163934	0.147541	0.0710383	0.00546448	0.142077		bac	-	0.263158	0.0526316	0.263158	0.210526	0.105263	0.210526	0.0526316	0	0.157895
con	0.733333	-	0.111111	0.577778	0.244444	0.288889	0.244444	0.155556	0.0222222	0.377778		con	1	-	0	0.4	0.2	0.2	0.2	0.2	0	0
goa	0.195652	0.108696	-	0.130435	0.0869565	0.0869565	0.108696	0.108696	0	0.0217391		goa	0.166667	0	-	0.166667	0.166667	0	0.166667	0	0	0
hyp	0.690476	0.595238	0.142857	-	0.261905	0.285714	0.119048	0.190476	0.0238095	0.357143		hyp	0.714286	0.285714	0.142857	-	0.285714	0	0.428571	0.142857	0	0
met	0.76087	0.282609	0.130435	0.26087	-	0.521739	0.282609	0.282609	0.0869565	0.173913		met	0.833333	0.166667	0.166667	0.333333	-	0.166667	0.333333	0	0	0
mod	0.769231	0.333333	0.102564	0.282051	0.615385	-	0.179487	0.333333	0.0512821	0.230769		mod	0.4	0.2	0	0	0.4	-	0	0	0	0
mot	0.777778	0.333333	0.166667	0.166667	0.305556	0.194444	-	0.111111	0.0277778	0.111111		mot	0.666667	0.166667	0.166667	0.5	0.333333	0	-	0	0	0
obj	0.894737	0.526316	0.473684	0.526316	0.789474	0.842105	0.315789	-	0.157895	0.263158		obj	1	1	0	1	0	0	0	-	0	0
obs	0.428571	0.428571	0.142857	0.428571	0.571429	0.571429	0.285714	0.571429	-	0.571429		obs	#NUM!	#NUM!	#NUM!	#NUM!	#NUM!	#NUM!	#NUM!	#NUM!	-	#NUM!
res	0.962963	0.592593	0.0740741	0.555556	0.296296	0.37037	0.148148	0.185185	0.0740741	-		res	1	0	0	0	0	0	0	0	0	-
BAG-2												BAG-2
	bac	con	goa	hyp	met	mod	mot	obj	obs	res			bac	con	goa	hyp	met	mod	mot	obj	obs	res
bac	-	0.190476	0.0816327	0.136054	0.170068	0.170068	0.176871	0.0544218	0.00680272	0.129252		bac	-	0.266667	0.0666667	0.2	0.133333	0.133333	0.2	0	0	0.133333
con	0.828571	-	0.142857	0.542857	0.228571	0.314286	0.285714	0.142857	0.0285714	0.4		con	1	-	0	0.5	0	0	0.25	0	0	0.25
goa	0.297297	0.135135	-	0.135135	0.189189	0.135135	0.189189	0.135135	0.027027	0.0540541		goa	0.25	0	-	0.25	0.25	0	0.25	0	0	0
hyp	0.645161	0.580645	0.16129	-	0.290323	0.258065	0.258065	0.0967742	0.0322581	0.387097		hyp	0.5	0.333333	0.166667	-	0.166667	0	0.166667	0	0	0.166667
met	0.805556	0.222222	0.277778	0.277778	-	0.5	0.388889	0.25	0.111111	0.194444		met	0.75	0	0.25	0.25	-	0.25	0.25	0.25	0	0
mod	0.806452	0.290323	0.16129	0.258065	0.580645	-	0.16129	0.258065	0	0.16129		mod	0.75	0	0	0	0.25	-	0	0.25	0	0
mot	0.928571	0.357143	0.321429	0.285714	0.392857	0.178571	-	0.107143	0.0357143	0.25		mot	1	0.333333	0.333333	0.333333	0.333333	0	-	0	0	0
obj	0.928571	0.428571	0.642857	0.357143	0.857143	0.714286	0.357143	-	0.142857	0.214286		obj	1	0	0	0	1	1	0	-	0	0
obs	0.666667	0.5	0.5	0.5	0.833333	0.5	0.666667	0.5	-	0.666667		obs	#NUM!	#NUM!	#NUM!	#NUM!	#NUM!	#NUM!	#NUM!	#NUM!	-	#NUM!
res	0.952381	0.666667	0.142857	0.571429	0.333333	0.333333	0.380952	0.142857	0.0952381	-		res	1	0.5	0	0.5	0	0	0	0	0	-
BAG-3												BAG-3
	bac	con	goa	hyp	met	mod	mot	obj	obs	res			bac	con	goa	hyp	met	mod	mot	obj	obs	res
bac	-	0.193277	0.092437	0.159664	0.151261	0.159664	0.201681	0.0504202	0	0.12605		bac	-	0.166667	0.0833333	0.166667	0.0833333	0.166667	0.25	0	0	0.166667
con	0.888889	-	0.185185	0.555556	0.185185	0.296296	0.444444	0.111111	0	0.444444		con	0.666667	-	0	0.666667	0	0	0.333333	0	0	0.333333
goa	0.387097	0.16129	-	0.193548	0.193548	0.16129	0.225806	0.16129	0	0.0967742		goa	0.333333	0	-	0.333333	0.333333	0	0.333333	0	0	0
hyp	0.833333	0.625	0.208333	-	0.291667	0.416667	0.375	0.0833333	0	0.375		hyp	0.666667	0.666667	0.333333	-	0.333333	0	0.333333	0	0	0.333333
met	0.785714	0.178571	0.214286	0.25	-	0.642857	0.321429	0.285714	0.107143	0.25		met	0.333333	0	0.333333	0.333333	-	0.333333	0.333333	0.333333	0	0
mod	0.807692	0.269231	0.192308	0.384615	0.653846	-	0.153846	0.307692	0.0384615	0.230769		mod	0.666667	0	0	0	0.333333	-	0	0.333333	0	0
mot	0.875	0.416667	0.291667	0.333333	0.291667	0.125	-	0.0833333	0	0.333333		mot	1	0.333333	0.333333	0.333333	0.333333	0	-	0	0	0
obj	0.916667	0.333333	0.583333	0.333333	0.833333	0.75	0.333333	-	0.166667	0.166667		obj	0	0	0	0	1	1	0	-	0	0
obs	0.75	0.75	0.25	0.75	1	1	0.5	0.5	-	0.75		obs	#NUM!	#NUM!	#NUM!	#NUM!	#NUM!	#NUM!	#NUM!	#NUM!	-	#NUM!
res	0.941176	0.705882	0.176471	0.529412	0.411765	0.352941	0.588235	0.117647	0	-		res	1	0.5	0	0.5	0	0	0	0	0	-
TREE												TREE
	bac	con	goa	hyp	met	mod	mot	obj	obs	res			bac	con	goa	hyp	met	mod	mot	obj	obs	res
bac	-	0.141026	0.128205	0.115385	0.153846	0.217949	0.153846	0.0769231	0.025641	0.115385		bac	-	0	0.125	0	0.125	0.125	0.125	0	0	0.125
con	0.866667	-	0.333333	0.6	0.266667	0.4	0.133333	0.333333	0.133333	0.4		con	0	-	0	1	0	0	0	0	0	0
goa	0.625	0.1875	-	0.375	0.3125	0.3125	0.25	0.25	0.125	0.1875		goa	1	0	-	0	1	0	0	0	0	0
hyp	0.733333	0.6	0.333333	-	0.266667	0.4	0.133333	0.266667	0.133333	0.333333		hyp	0	0.5	0	-	0	0	0	0	0	0
met	0.705882	0.117647	0.235294	0.117647	-	0.470588	0.117647	0.176471	0	0.176471		met	1	0	1	0	-	0	0	0	0	0
mod	0.944444	0.333333	0.277778	0.277778	0.555556	-	0	0.333333	0.111111	0.333333		mod	0.5	0	0	0	0	-	0	0	0	0
mot	1	0.166667	0.166667	0.166667	0.166667	0	-	0.0833333	0	0.25		mot	1	0	0	0	0	0	-	0	0	0
obj	1	0.714286	0.857143	0.571429	0.714286	0.857143	0.142857	-	0.285714	0.571429		obj	#NUM!	#NUM!	#NUM!	#NUM!	#NUM!	#NUM!	#NUM!	-	#NUM!	#NUM!
obs	1	0.666667	0.666667	0.666667	1	1	0	0.666667	-	0.666667		obs	#NUM!	#NUM!	#NUM!	#NUM!	#NUM!	#NUM!	#NUM!	#NUM!	-	#NUM!
res	1	0.545455	0.272727	0.454545	0.363636	0.545455	0.272727	0.272727	0.181818	-		res	1	0	0	0	0	0	0	0	0	-
IR-BASED/KULC												IR-BASED/KULC
PLAIN												PLAIN
	bac	con	goa	hyp	met	mod	mot	obj	obs	res			bac	con	goa	hyp	met	mod	mot	obj	obs	res
bac	-	0.132381	0.0866667	0.137619	0.138095	0.11619	0.200952	0.0409524	0.0119048	0.0495238		bac	-	0.144	0.12	0.184	0.144	0.136	0.176	0.048	0.016	0.072
con	0.741497	-	0.195011	0.678005	0.376417	0.358277	0.528345	0.226757	0.0181406	0.22449		con	0.625	-	0.1875	0.75	0.1875	0.21875	0.4375	0.09375	0	0.125
goa	0.329218	0.102881	-	0.265432	0.290123	0.115226	0.213992	0.0802469	0.026749	0.0596708		goa	0.40625	0.0625	-	0.3125	0.375	0.0625	0.1875	0.03125	0	0
hyp	0.438719	0.416435	0.183844	-	0.260446	0.207521	0.337047	0.114206	0.0139276	0.174095		hyp	0.352941	0.338235	0.161765	-	0.205882	0.117647	0.264706	0.0441176	0	0.0882353
met	0.586031	0.333901	0.316865	0.390119	-	0.516184	0.361158	0.250426	0.0596252	0.206133		met	0.605263	0.184211	0.394737	0.473684	-	0.421053	0.289474	0.210526	0.0526316	0.184211
mod	0.71371	0.405242	0.175403	0.381048	0.669355	-	0.379032	0.268145	0.0342742	0.340726		mod	0.8	0.371429	0.142857	0.371429	0.485714	-	0.4	0.142857	0.0285714	0.342857
mot	0.861111	0.444444	0.244048	0.490079	0.333333	0.30754	-	0.150794	0.0119048	0.186508		mot	0.857143	0.535714	0.25	0.678571	0.25	0.428571	-	0.178571	0	0.25
obj	0.76129	0.606452	0.348387	0.503226	0.980645	0.832258	0.567742	-	0.122581	0.309677		obj	0.777778	0.333333	0.333333	0.444444	0.888889	0.555556	0.666667	-	0.111111	0.222222
obs	0.666667	0.222222	0.240741	0.277778	0.611111	0.333333	0.203704	0.37037	-	0.37037		obs	0.75	0.25	0	0.25	0.5	0.25	0.25	0.25	-	0.5
res	0.740586	0.619247	0.154812	0.682008	0.518828	0.661088	0.476987	0.23431	0.0753138	-		res	0.888889	0.666667	0.0555556	0.666667	0.333333	0.611111	0.5	0.0555556	0.111111	-
BAG-1												BAG-1
	bac	con	goa	hyp	met	mod	mot	obj	obs	res			bac	con	goa	hyp	met	mod	mot	obj	obs	res
bac	-	0.185366	0.15122	0.165854	0.190244	0.165854	0.229268	0.0536585	0	0.102439		bac	-	0.2	0.2	0.25	0.25	0.2	0.2	0.05	0	0.15
con	0.893617	-	0.404255	0.680851	0.489362	0.531915	0.702128	0.276596	0	0.446809		con	1	-	0	0.6	0.2	0.6	0.4	0.2	0	0.2
goa	0.491228	0.263158	-	0.350877	0.333333	0.263158	0.315789	0.175439	0	0.210526		goa	0.5	0	-	0.166667	0.333333	0.166667	0.333333	0.166667	0	0
hyp	0.72549	0.588235	0.431373	-	0.411765	0.470588	0.529412	0.254902	0	0.411765		hyp	0.857143	0.428571	0.142857	-	0.571429	0.571429	0.428571	0.142857	0	0.142857
met	0.833333	0.5	0.479167	0.4375	-	0.604167	0.541667	0.25	0.0208333	0.333333		met	1	0.2	0.4	0.8	-	0.6	0.4	0	0	0
mod	0.880952	0.619048	0.404762	0.571429	0.738095	-	0.547619	0.357143	0	0.5		mod	1	0.6	0.2	0.8	0.6	-	0.2	0.2	0	0.2
mot	0.867925	0.54717	0.358491	0.45283	0.45283	0.377358	-	0.207547	0	0.283019		mot	0.8	0.4	0.4	0.6	0.4	0.2	-	0.2	0	0.2
obj	0.736842	0.736842	0.684211	0.684211	0.789474	0.842105	0.736842	-	0.157895	0.578947		obj	0.5	0	0.5	0	0	0	0.5	-	0	0
obs	0.571429	0.571429	0.571429	0.571429	0.571429	0.714286	0.571429	0.857143	-	0.714286		obs	#NUM!	#NUM!	#NUM!	#NUM!	#NUM!	#NUM!	#NUM!	#NUM!	-	#NUM!
res	0.892857	0.785714	0.464286	0.75	0.607143	0.785714	0.642857	0.392857	0	-		res	1	0.333333	0	0.333333	0	0.333333	0.333333	0	0	-
BAG-2												BAG-2
	bac	con	goa	hyp	met	mod	mot	obj	obs	res			bac	con	goa	hyp	met	mod	mot	obj	obs	res
bac	-	0.15528	0.161491	0.130435	0.192547	0.161491	0.223602	0.0496894	0	0.0869565		bac	-	0.125	0.125	0.125	0.25	0.125	0.1875	0	0	0.0625
con	0.861111	-	0.416667	0.472222	0.416667	0.361111	0.583333	0.277778	0.0277778	0.388889		con	0.75	-	0	0.75	0.25	0.25	0	0	0	0.5
goa	0.533333	0.2	-	0.222222	0.222222	0.288889	0.266667	0.155556	0.0222222	0.177778		goa	0.5	0	-	0.25	0.5	0.25	0.5	0	0	0
hyp	0.684211	0.421053	0.315789	-	0.315789	0.421053	0.368421	0.263158	0.0526316	0.342105		hyp	0.6	0.6	0.2	-	0.4	0.2	0.2	0	0	0.4
met	0.894737	0.368421	0.394737	0.315789	-	0.578947	0.447368	0.210526	0.0526316	0.236842		met	1	0	0.5	0.25	-	0.5	0.5	0	0	0
mod	0.878788	0.393939	0.363636	0.454545	0.727273	-	0.393939	0.363636	0.0606061	0.393939		mod	0.75	0.25	0.25	0.25	0.75	-	0.25	0	0	0.25
mot	0.925	0.4	0.35	0.25	0.375	0.3	-	0.2	0	0.175		mot	0.75	0	0.5	0.25	0.5	0.25	-	0.25	0	0
obj	0.8	0.666667	0.533333	0.666667	0.733333	0.866667	0.733333	-	0.2	0.533333		obj	0	0	0	0	0	0	1	-	0	0
obs	0.666667	0.666667	0.666667	0.666667	0.833333	0.833333	0.5	0.666667	-	0.666667		obs	#NUM!	#NUM!	#NUM!	#NUM!	#NUM!	#NUM!	#NUM!	#NUM!	-	#NUM!
res	0.909091	0.727273	0.5	0.590909	0.545455	0.681818	0.590909	0.454545	0.0909091	-		res	1	1	0	1	0.5	0.5	0	0	0	-
BAG-3												BAG-3
	bac	con	goa	hyp	met	mod	mot	obj	obs	res			bac	con	goa	hyp	met	mod	mot	obj	obs	res
bac	-	0.139535	0.162791	0.124031	0.155039	0.139535	0.232558	0.0542636	0	0.0775194		bac	-	0	0.0833333	0.0833333	0.166667	0.166667	0.25	0.0833333	0	0.0833333
con	0.857143	-	0.464286	0.642857	0.428571	0.464286	0.678571	0.321429	0	0.392857		con	0	-	0	1	0	0.333333	0	0	0	0.333333
goa	0.6	0.228571	-	0.2	0.228571	0.285714	0.257143	0.228571	0	0.171429		goa	0.333333	0	-	0.333333	0.333333	0	0.333333	0	0	0
hyp	0.793103	0.655172	0.344828	-	0.310345	0.413793	0.551724	0.310345	0	0.37931		hyp	0.25	0.75	0.25	-	0.25	0.25	0.25	0	0	0.25
met	0.821429	0.392857	0.357143	0.178571	-	0.535714	0.357143	0.25	0.0714286	0.214286		met	0.666667	0	0.333333	0.333333	-	0	0.333333	0	0	0
mod	0.807692	0.5	0.461538	0.384615	0.653846	-	0.423077	0.423077	0	0.384615		mod	0.666667	0.333333	0	0.333333	0	-	0.333333	0	0	0.666667
mot	0.909091	0.393939	0.30303	0.30303	0.242424	0.212121	-	0.151515	0	0.121212		mot	1	0	0.333333	0.333333	0.333333	0.333333	-	0	0	0
obj	0.916667	0.75	0.75	0.666667	0.75	0.916667	0.666667	-	0.0833333	0.583333		obj	1	0	0	0	0	0	0	-	0	0
obs	1	0.5	0.75	0.25	0.5	0.25	0.25	0.25	-	0.25		obs	#NUM!	#NUM!	#NUM!	#NUM!	#NUM!	#NUM!	#NUM!	#NUM!	-	#NUM!
res	0.941176	0.705882	0.529412	0.647059	0.588235	0.764706	0.588235	0.470588	0	-		res	0.5	0.5	0	0.5	0	1	0	0	0	-
TREE												TREE
	bac	con	goa	hyp	met	mod	mot	obj	obs	res			bac	con	goa	hyp	met	mod	mot	obj	obs	res
bac	-	0.134146	0.097561	0.146341	0.170732	0.170732	0.109756	0.0731707	0.0121951	0.0853659		bac	-	0.125	0.125	0.125	0.125	0	0.125	0	0	0.125
con	0.6	-	0.133333	0.666667	0.333333	0.333333	0.133333	0.133333	0	0.133333		con	0	-	0	0	0	0	0	0	0	0
goa	0.631579	0.157895	-	0.315789	0.368421	0.368421	0.105263	0.263158	0	0.0526316		goa	1	0	-	1	1	0	1	0	0	0
hyp	0.647059	0.588235	0.294118	-	0.294118	0.470588	0.117647	0.235294	0.0588235	0.176471		hyp	0.5	0	0.5	-	0.5	0	0.5	0	0	0
met	0.777778	0.222222	0.277778	0.166667	-	0.5	0.111111	0	0.0555556	0.0555556		met	1	0	1	1	-	0	1	0	0	0
mod	0.833333	0.333333	0.277778	0.333333	0.666667	-	0	0.166667	0.0555556	0.111111		mod	0	0	0	0	0	-	0	0	0	0
mot	0.6	0.133333	0.0666667	0.133333	0.133333	0	-	0	0	0.133333		mot	1	0	1	1	1	0	-	0	0	0
obj	1	0.285714	0.714286	0.571429	0.285714	0.714286	0	-	0	0.142857		obj	#NUM!	#NUM!	#NUM!	#NUM!	#NUM!	#NUM!	#NUM!	-	#NUM!	#NUM!
obs	0.666667	0	0	0.333333	0.666667	0.666667	0	0	-	0.666667		obs	#NUM!	#NUM!	#NUM!	#NUM!	#NUM!	#NUM!	#NUM!	#NUM!	-	#NUM!
res	0.818182	0.363636	0.0909091	0.454545	0.272727	0.272727	0.181818	0.0909091	0.181818	-		res	1	1	0	0	0	0	0	0	0	-
IR-BASED/MIXED												IR-BASED/MIXED
PLAIN												PLAIN
	bac	con	goa	hyp	met	mod	mot	obj	obs	res			bac	con	goa	hyp	met	mod	mot	obj	obs	res
bac	-	0.163899	0.0830325	0.181709	0.159807	0.168712	0.188448	0.0445247	0.0115523	0.0758123		bac	-	0.195219	0.0836653	0.239044	0.151394	0.187251	0.211155	0.0358566	0.0199203	0.0876494
con	0.800226	-	0.24605	0.769752	0.393905	0.419865	0.558691	0.238149	0.0282167	0.272009		con	0.8125	-	0.109375	0.765625	0.3125	0.34375	0.546875	0.140625	0	0.1875
goa	0.35595	0.203549	-	0.286013	0.365344	0.207724	0.286013	0.156576	0.0532359	0.127349		goa	0.314286	0.0857143	-	0.2	0.342857	0.0857143	0.214286	0.0571429	0.0142857	0.0285714
hyp	0.518156	0.460196	0.194134	-	0.27514	0.250698	0.375698	0.134777	0.0244413	0.174581		hyp	0.414815	0.325926	0.111111	-	0.2	0.162963	0.281481	0.0592593	0	0.0962963
met	0.594388	0.334184	0.309524	0.343537	-	0.572279	0.342687	0.245748	0.0731293	0.237245		met	0.615385	0.346154	0.333333	0.435897	-	0.551282	0.371795	0.217949	0.0641026	0.230769
mod	0.760981	0.423902	0.255363	0.400409	0.71808	-	0.396323	0.298264	0.0796731	0.360572		mod	0.771429	0.414286	0.142857	0.371429	0.6	-	0.4	0.2	0.0571429	0.342857
mot	0.843348	0.522532	0.288627	0.589056	0.39485	0.385193	-	0.170601	0.0225322	0.214592		mot	0.921875	0.5625	0.234375	0.609375	0.375	0.421875	-	0.140625	0.015625	0.1875
obj	0.795455	0.74026	0.574675	0.711039	0.957792	0.912338	0.662338	-	0.146104	0.512987		obj	0.842105	0.631579	0.421053	0.631579	0.947368	0.789474	0.684211	-	0.0526316	0.421053
obs	0.71028	0.373832	0.457944	0.401869	0.831776	0.813084	0.336449	0.448598	-	0.775701		obs	1	0.25	0.25	0.25	0.75	0.625	0.375	0.25	-	0.75
res	0.833333	0.613924	0.327004	0.624473	0.637131	0.740506	0.516878	0.337553	0.175105	-		res	0.885714	0.571429	0.171429	0.6	0.457143	0.657143	0.457143	0.2	0.171429	-
BAG-1												BAG-1
	bac	con	goa	hyp	met	mod	mot	obj	obs	res			bac	con	goa	hyp	met	mod	mot	obj	obs	res
bac	-	0.185366	0.126829	0.190244	0.180488	0.165854	0.243902	0.0682927	0.00487805	0.107317		bac	-	0.25	0.05	0.2	0.15	0.1	0.25	0.05	0	0.15
con	0.87234	-	0.361702	0.702128	0.425532	0.489362	0.702128	0.234043	0.0212766	0.404255		con	1	-	0	0.2	0	0	0.2	0.2	0	0
goa	0.389831	0.186441	-	0.237288	0.237288	0.220339	0.237288	0.152542	0.0169492	0.135593		goa	0.166667	0	-	0.166667	0.166667	0	0.166667	0	0	0
hyp	0.72549	0.568627	0.27451	-	0.313725	0.392157	0.470588	0.176471	0.0196078	0.333333		hyp	0.571429	0.142857	0.142857	-	0.285714	0.142857	0.428571	0.142857	0	0
met	0.854167	0.458333	0.4375	0.416667	-	0.604167	0.479167	0.270833	0.0833333	0.270833		met	0.6	0	0.2	0.4	-	0.4	0.4	0	0	0
mod	0.833333	0.52381	0.333333	0.52381	0.642857	-	0.428571	0.309524	0.047619	0.404762		mod	0.4	0	0	0.2	0.4	-	0.2	0	0	0
mot	0.875	0.553571	0.303571	0.464286	0.339286	0.303571	-	0.160714	0.0178571	0.267857		mot	1	0.2	0.2	0.6	0.4	0.2	-	0	0	0
obj	0.789474	0.631579	0.631579	0.578947	0.736842	0.842105	0.578947	-	0.210526	0.421053		obj	0.5	0.5	0	0.5	0	0	0	-	0	0
obs	0.571429	0.571429	0.428571	0.571429	0.714286	0.714286	0.428571	0.857143	-	0.571429		obs	#NUM!	#NUM!	#NUM!	#NUM!	#NUM!	#NUM!	#NUM!	#NUM!	-	#NUM!
res	0.892857	0.714286	0.357143	0.642857	0.5	0.678571	0.607143	0.285714	0.0357143	-		res	1	0	0	0	0	0	0	0	0	-
BAG-2												BAG-2
	bac	con	goa	hyp	met	mod	mot	obj	obs	res			bac	con	goa	hyp	met	mod	mot	obj	obs	res
bac	-	0.191358	0.135802	0.185185	0.179012	0.166667	0.228395	0.0617284	0.0123457	0.117284		bac	-	0.25	0.0625	0.25	0.125	0.125	0.25	0.0625	0	0.125
con	0.944444	-	0.444444	0.666667	0.472222	0.5	0.666667	0.25	0.0277778	0.444444		con	1	-	0	0.75	0	0.25	0.25	0.25	0	0.25
goa	0.434783	0.23913	-	0.326087	0.217391	0.282609	0.282609	0.152174	0.0217391	0.195652		goa	0.25	0	-	0.25	0.25	0	0.25	0	0	0
hyp	0.736842	0.578947	0.368421	-	0.289474	0.394737	0.394737	0.157895	0.0263158	0.421053		hyp	0.8	0.6	0.2	-	0.2	0	0.2	0.2	0	0.2
met	0.842105	0.473684	0.421053	0.342105	-	0.552632	0.5	0.342105	0.131579	0.263158		met	0.5	0	0.25	0.25	-	0.25	0.25	0	0	0
mod	0.878788	0.545455	0.393939	0.454545	0.636364	-	0.393939	0.393939	0.0909091	0.424242		mod	0.5	0.25	0	0	0.25	-	0.25	0	0	0
mot	0.904762	0.52381	0.404762	0.380952	0.357143	0.261905	-	0.142857	0.0238095	0.261905		mot	1	0.25	0.25	0.25	0.25	0.25	-	0	0	0
obj	0.933333	0.8	0.666667	0.533333	0.866667	1	0.6	-	0.2	0.4		obj	1	1	0	1	0	0	0	-	0	0
obs	0.666667	0.5	0.5	0.5	0.833333	0.833333	0.5	0.666667	-	0.666667		obs	#NUM!	#NUM!	#NUM!	#NUM!	#NUM!	#NUM!	#NUM!	#NUM!	-	#NUM!
res	0.954545	0.772727	0.409091	0.727273	0.454545	0.681818	0.590909	0.227273	0.0909091	-		res	1	0.5	0	0.5	0	0	0	0	0	-
BAG-3												BAG-3
	bac	con	goa	hyp	met	mod	mot	obj	obs	res			bac	con	goa	hyp	met	mod	mot	obj	obs	res
bac	-	0.20155	0.147287	0.186047	0.162791	0.162791	0.24031	0.0620155	0	0.108527		bac	-	0.166667	0.0833333	0.25	0.166667	0.0833333	0.25	0.0833333	0	0.166667
con	1	-	0.464286	0.714286	0.392857	0.535714	0.785714	0.214286	0	0.464286		con	0.666667	-	0	0.666667	0	0	0	0.333333	0	0.333333
goa	0.542857	0.314286	-	0.342857	0.2	0.314286	0.314286	0.142857	0	0.228571		goa	0.333333	0	-	0.333333	0.333333	0	0.333333	0	0	0
hyp	0.896552	0.689655	0.37931	-	0.275862	0.413793	0.586207	0.137931	0	0.413793		hyp	0.75	0.5	0.25	-	0.25	0.25	0.5	0.25	0	0.25
met	0.892857	0.428571	0.392857	0.321429	-	0.678571	0.535714	0.321429	0.0714286	0.25		met	0.666667	0	0.333333	0.333333	-	0.333333	0.666667	0	0	0
mod	0.884615	0.5	0.384615	0.384615	0.653846	-	0.423077	0.384615	0	0.346154		mod	0.333333	0	0	0.333333	0.333333	-	0.333333	0	0	0
mot	0.911765	0.558824	0.352941	0.470588	0.323529	0.264706	-	0.0588235	0	0.294118		mot	1	0	0.333333	0.666667	0.666667	0.333333	-	0	0	0
obj	0.916667	0.666667	0.583333	0.5	0.833333	1	0.583333	-	0.0833333	0.25		obj	1	1	0	1	0	0	0	-	0	1
obs	1	0.75	0.75	0.75	1	0.75	0.75	0.25	-	0.75		obs	#NUM!	#NUM!	#NUM!	#NUM!	#NUM!	#NUM!	#NUM!	#NUM!	-	#NUM!
res	0.941176	0.823529	0.529412	0.705882	0.411765	0.705882	0.705882	0.176471	0	-		res	1	0.5	0	0.5	0	0	0	0.5	0	-
TREE												TREE
	bac	con	goa	hyp	met	mod	mot	obj	obs	res			bac	con	goa	hyp	met	mod	mot	obj	obs	res
bac	-	0.158537	0.134146	0.158537	0.146341	0.182927	0.121951	0.0853659	0.0243902	0.0609756		bac	-	0	0	0.125	0	0.125	0.125	0	0	0.125
con	0.866667	-	0.333333	0.6	0.4	0.4	0.333333	0.333333	0.133333	0.266667		con	0	-	0	1	0	0	0	0	0	0
goa	0.684211	0.263158	-	0.368421	0.315789	0.315789	0.315789	0.315789	0.105263	0.105263		goa	0	0	-	0	1	0	0	0	0	0
hyp	0.823529	0.529412	0.352941	-	0.352941	0.529412	0.294118	0.352941	0.176471	0.294118		hyp	0.5	0.5	0	-	0	0	0	0	0	0.5
met	0.722222	0.277778	0.222222	0.222222	-	0.5	0.111111	0.0555556	0	0.222222		met	0	0	1	0	-	0	0	0	0	0
mod	0.888889	0.277778	0.277778	0.388889	0.666667	-	0.0555556	0.222222	0.111111	0.388889		mod	0.5	0	0	0	0	-	0.5	0	0	0
mot	0.733333	0.333333	0.333333	0.333333	0.2	0.133333	-	0.2	0.0666667	0.2		mot	1	0	0	0	0	1	-	0	0	0
obj	1	0.714286	1	0.857143	0.428571	0.857143	0.428571	-	0.285714	0.142857		obj	#NUM!	#NUM!	#NUM!	#NUM!	#NUM!	#NUM!	#NUM!	-	#NUM!	#NUM!
obs	1	0.666667	0.666667	1	1	1	0.333333	0.666667	-	0.666667		obs	#NUM!	#NUM!	#NUM!	#NUM!	#NUM!	#NUM!	#NUM!	#NUM!	-	#NUM!
res	0.727273	0.363636	0.0909091	0.454545	0.545455	0.636364	0.272727	0.0909091	0.181818	-		res	1	0	0	1	0	0	0	0	0	-

## Sheet: 5
FULL												EXCLUDES
CONFIDENCE-BASED												CONFIDENCE-BASED
PLAIN												PLAIN
	bac	con	goa	hyp	met	mod	mot	obj	obs	res			bac	con	goa	hyp	met	mod	mot	obj	obs	res
bac	-	0.230914	0.176269	0.251996	0.294198	0.258369	0.243974	0.100629	0.0251119	0.105287		bac	-	0.241002	0.165884	0.289515	0.298209	0.278734	0.232655	0.0951139	0.037037	0.151104
con	0.774762	-	0.416123	0.848786	0.463754	0.454913	0.567076	0.275414	0.0804189	0.315314		con	0.72807	-	0.356908	0.907346	0.393092	0.388158	0.502193	0.222039	0.102522	0.371711
goa	0.542987	0.376631	-	0.451829	0.461527	0.340779	0.428705	0.275105	0.0632281	0.187995		goa	0.461823	0.315595	-	0.434521	0.454882	0.304951	0.412772	0.233688	0.0786673	0.214715
hyp	0.553703	0.552101	0.333868	-	0.332436	0.281382	0.401718	0.169017	0.0492371	0.186263		hyp	0.468405	0.486257	0.270615	-	0.269765	0.215075	0.337489	0.118447	0.0563899	0.197506
met	0.923565	0.426631	0.466681	0.469238	-	0.633076	0.513571	0.289072	0.0767738	0.250377		met	0.835317	0.349833	0.450262	0.455021	-	0.617801	0.454069	0.247977	0.0809139	0.279867
mod	0.862109	0.428842	0.352262	0.408716	0.666001	-	0.470725	0.269095	0.0853626	0.304225		mod	0.801113	0.309211	0.272267	0.330972	0.619939	-	0.385121	0.19332	0.0708502	0.281377
mot	0.824412	0.557597	0.47206	0.605626	0.548887	0.484933	-	0.266656	0.0712969	0.247934		mot	0.749211	0.500526	0.46898	0.628812	0.508412	0.458465	-	0.221346	0.0983176	0.29653
obj	0.973379	0.774519	0.864655	0.738464	0.911919	0.824771	0.772464	-	0.204558	0.522884		obj	0.951557	0.704152	0.83737	0.731834	0.911765	0.807958	0.731834	-	0.237024	0.574394
obs	0.967499	0.903686	0.78914	0.850575	0.919937	0.955608	0.833135	0.797067	-	0.985335		obs	0.934673	0.859296	0.703518	0.844221	0.738693	0.819095	0.80402	0.603015	-	0.934673
res	0.960647	0.838953	0.54776	0.760065	0.709079	0.824775	0.676997	0.480778	0.241661	-		res	0.953827	0.759417	0.479951	0.755772	0.623329	0.710814	0.590522	0.341434	0.212637	-
BAG-1												BAG-1
	bac	con	goa	hyp	met	mod	mot	obj	obs	res			bac	con	goa	hyp	met	mod	mot	obj	obs	res
bac	-	0.0808353	0.0595255	0.0602358	0.0860918	0.0471658	0.0850973	0.0257139	0.0171899	0.0572525		bac	-	0.139693	0.102215	0.13799	0.148211	0.102215	0.143101	0.0477002	0.0204429	0.0868825
con	0.586258	-	0.321882	0.465273	0.433906	0.304705	0.347274	0.224048	0.098581	0.411501		con	0.708075	-	0.341615	0.621118	0.47205	0.42236	0.428571	0.285714	0.10559	0.440994
goa	0.383972	0.277352	-	0.171429	0.302439	0.167247	0.298955	0.206272	0.0801394	0.169338		goa	0.367021	0.276596	-	0.239362	0.319149	0.212766	0.271277	0.191489	0.0691489	0.175532
hyp	0.410729	0.484388	0.200961	-	0.293034	0.247398	0.158527	0.116093	0.0584468	0.309047		hyp	0.470588	0.491979	0.240642	-	0.262032	0.171123	0.278075	0.149733	0.0588235	0.283422
met	0.653846	0.414369	0.328012	0.281567	-	0.464441	0.327286	0.253991	0.102322	0.345428		met	0.883117	0.474026	0.38961	0.344156	-	0.506494	0.480519	0.305195	0.149351	0.311688
mod	0.502674	0.339572	0.208556	0.28164	0.567736	-	0.204991	0.198752	0.0721925	0.354724		mod	0.763359	0.458015	0.305344	0.259542	0.587786	-	0.480916	0.282443	0.152672	0.366412
mot	0.565374	0.289511	0.273707	0.130029	0.285201	0.155891	-	0.132184	0.0675287	0.14727		mot	0.748387	0.445161	0.354839	0.341935	0.470968	0.412903	-	0.212903	0.0967742	0.251613
obj	0.752577	0.612371	0.661856	0.331959	0.721649	0.482474	0.552577	-	0.303093	0.527835		obj	0.763636	0.836364	0.690909	0.545455	0.872727	0.763636	0.654545	-	0.363636	0.618182
obs	0.854271	0.638191	0.613065	0.356784	0.683417	0.40201	0.738693	0.723618	-	0.879397		obs	0.583333	0.625	0.541667	0.458333	0.875	0.875	0.625	0.75	-	0.833333
res	0.731001	0.66345	0.320869	0.482509	0.581423	0.490953	0.33655	0.312425	0.217129	-		res	0.719101	0.797753	0.393258	0.640449	0.539326	0.561798	0.460674	0.382022	0.235955	-
BAG-2												BAG-2
	bac	con	goa	hyp	met	mod	mot	obj	obs	res			bac	con	goa	hyp	met	mod	mot	obj	obs	res
bac	-	0.0707109	0.0441706	0.0494787	0.0735545	0.0411374	0.0843602	0.0210427	0.0187678	0.0587678		bac	-	0.119565	0.0804348	0.1	0.113043	0.104348	0.136957	0.0391304	0.0195652	0.0869565
con	0.587885	-	0.301887	0.408143	0.494538	0.344588	0.375372	0.250248	0.124131	0.473684		con	0.680328	-	0.295082	0.516393	0.45082	0.393443	0.409836	0.254098	0.0983607	0.467213
goa	0.337637	0.274081	-	0.160874	0.296922	0.163853	0.294935	0.227408	0.0943396	0.197617		goa	0.330935	0.258993	-	0.179856	0.323741	0.18705	0.294964	0.208633	0.0647482	0.151079
hyp	0.447607	0.510996	0.19793	-	0.32859	0.316947	0.19793	0.134541	0.0892626	0.35705		hyp	0.443548	0.475806	0.185484	-	0.241935	0.169355	0.25	0.112903	0.0806452	0.33871
met	0.676636	0.457944	0.294393	0.24486	-	0.486916	0.348598	0.254206	0.123364	0.396262		met	0.844262	0.442623	0.352459	0.286885	-	0.47541	0.42623	0.262295	0.114754	0.327869
mod	0.485812	0.38252	0.180477	0.281498	0.587968	-	0.188422	0.157775	0.077185	0.351873		mod	0.772277	0.455446	0.257426	0.227723	0.554455	-	0.386139	0.227723	0.128713	0.386139
mot	0.623053	0.317757	0.267913	0.149533	0.327103	0.163032	-	0.140187	0.0924195	0.219107		mot	0.745283	0.415094	0.377358	0.292453	0.424528	0.349057	-	0.198113	0.103774	0.301887
obj	0.749326	0.671159	0.654987	0.301887	0.735849	0.390836	0.58221	-	0.328841	0.541779		obj	0.75	0.75	0.7	0.425	0.8	0.6	0.675	-	0.3	0.575
obs	0.952381	0.836735	0.70068	0.469388	0.897959	0.469388	0.843537	0.823129	-	0.972789		obs	0.647059	0.705882	0.529412	0.588235	0.823529	0.764706	0.764706	0.705882	-	0.941176
res	0.771293	0.749211	0.337539	0.446372	0.682965	0.498423	0.44164	0.318612	0.228707	-		res	0.764706	0.823529	0.308824	0.647059	0.573529	0.573529	0.544118	0.352941	0.235294	-
BAG-3												BAG-3
	bac	con	goa	hyp	met	mod	mot	obj	obs	res			bac	con	goa	hyp	met	mod	mot	obj	obs	res
bac	-	0.0776577	0.0346821	0.0557929	0.0914803	0.0507665	0.0982659	0.0258859	0.0218648	0.0683589		bac	-	0.121622	0.0513514	0.108108	0.121622	0.108108	0.148649	0.0405405	0.0297297	0.0945946
con	0.632732	-	0.28866	0.435567	0.474227	0.35567	0.407216	0.246134	0.130155	0.497423		con	0.670213	-	0.276596	0.574468	0.468085	0.361702	0.37234	0.276596	0.12766	0.478723
goa	0.324798	0.289757	-	0.183288	0.292453	0.177898	0.307278	0.231806	0.097035	0.231806		goa	0.31	0.26	-	0.19	0.28	0.15	0.25	0.21	0.08	0.17
hyp	0.464115	0.516746	0.202552	-	0.352472	0.347687	0.248804	0.124402	0.102073	0.331738		hyp	0.494505	0.56044	0.175824	-	0.285714	0.230769	0.307692	0.131868	0.0989011	0.340659
met	0.80314	0.433575	0.275362	0.27657	-	0.503623	0.426329	0.291063	0.131643	0.414251		met	0.913043	0.467391	0.315217	0.315217	-	0.467391	0.5	0.315217	0.130435	0.336957
mod	0.563739	0.382436	0.185552	0.315864	0.583569	-	0.260623	0.16289	0.101983	0.339943		mod	0.703704	0.382716	0.160494	0.259259	0.506173	-	0.358025	0.197531	0.123457	0.320988
mot	0.704611	0.345821	0.25072	0.207493	0.399135	0.221902	-	0.145533	0.103746	0.292507		mot	0.876712	0.369863	0.315068	0.342466	0.493151	0.356164	-	0.164384	0.109589	0.287671
obj	0.819048	0.6	0.590476	0.266667	0.768254	0.371429	0.552381	-	0.27619	0.536508		obj	0.84375	0.78125	0.65625	0.40625	0.90625	0.5625	0.46875	-	0.375	0.59375
obs	1	0.917431	0.669725	0.587156	0.990826	0.678899	0.862385	0.788991	-	1		obs	0.846154	0.923077	0.615385	0.692308	0.923077	0.923077	0.846154	0.923077	-	0.923077
res	0.846939	0.781633	0.371429	0.440816	0.712245	0.502041	0.557143	0.346939	0.22449	-		res	0.865385	0.865385	0.326923	0.634615	0.596154	0.538462	0.538462	0.384615	0.230769	-
TREE												TREE
	bac	con	goa	hyp	met	mod	mot	obj	obs	res			bac	con	goa	hyp	met	mod	mot	obj	obs	res
bac	-	0.116031	0.0526718	0.0874046	0.118702	0.0965649	0.0694656	0.0324427	0.0251908	0.0816794		bac	-	0.165138	0.0917431	0.155963	0.142202	0.151376	0.123853	0.0504587	0.0412844	0.114679
con	0.740977	-	0.369427	0.492569	0.490446	0.397028	0.392781	0.288747	0.18896	0.547771		con	0.8	-	0.377778	0.755556	0.444444	0.466667	0.444444	0.222222	0.2	0.577778
goa	0.426263	0.349495	-	0.222222	0.377778	0.270707	0.294949	0.321212	0.143434	0.246465		goa	0.481481	0.314815	-	0.277778	0.444444	0.277778	0.351852	0.296296	0.148148	0.222222
hyp	0.554779	0.496503	0.230769	-	0.296037	0.30303	0.226107	0.158508	0.130536	0.356643		hyp	0.545455	0.563636	0.218182	-	0.345455	0.345455	0.309091	0.127273	0.145455	0.345455
met	0.751838	0.413603	0.323529	0.251838	-	0.623162	0.303309	0.255515	0.150735	0.354779		met	0.705882	0.392157	0.431373	0.45098	-	0.54902	0.431373	0.313725	0.156863	0.313725
mod	0.672549	0.337255	0.241176	0.272549	0.668627	-	0.207843	0.205882	0.127451	0.323529		mod	0.76	0.42	0.3	0.48	0.58	-	0.48	0.26	0.18	0.4
mot	0.610169	0.485876	0.375706	0.310734	0.466102	0.322034	-	0.259887	0.183616	0.378531		mot	0.763158	0.473684	0.473684	0.473684	0.552632	0.578947	-	0.289474	0.210526	0.394737
obj	0.643902	0.658537	0.760976	0.404878	0.726829	0.560976	0.512195	-	0.297561	0.512195		obj	0.722222	0.555556	0.888889	0.555556	0.944444	0.722222	0.666667	-	0.333333	0.444444
obs	0.955556	0.966667	0.766667	0.677778	0.933333	0.777778	0.733333	0.655556	-	0.977778		obs	1	1	0.888889	1	0.888889	1	1	0.666667	-	1
res	0.82623	0.839344	0.393443	0.547541	0.64918	0.57377	0.465574	0.337705	0.291803	-		res	0.862069	0.896552	0.413793	0.724138	0.551724	0.689655	0.551724	0.275862	0.310345	-
SUPPORT-BASED												SUPPORT-BASED
PLAIN												PLAIN
	bac	con	goa	hyp	met	mod	mot	obj	obs	res			bac	con	goa	hyp	met	mod	mot	obj	obs	res
bac	-	0.586345	0.124498	0.13253	0.277108	0.465863	0.108434	0.148594	0.409639	0.771084		bac	-	0.670732	0.170732	0.170732	0.5	0.5	0.109756	0.158537	0.146341	0.634146
con	0.834286	-	0.177143	0.171429	0.36	0.634286	0.154286	0.211429	0.577143	1		con	1	-	0.236364	0.254545	0.454545	0.381818	0.163636	0.218182	0.181818	0.818182
goa	1	1	-	0.387097	1	1	0.290323	0.806452	0.774194	1		goa	1	0.928571	-	0.285714	0.928571	0.857143	0.357143	0.642857	0.357143	0.857143
hyp	0.916667	0.833333	0.333333	-	0.833333	0.833333	0.722222	0.472222	0.833333	0.833333		hyp	1	1	0.285714	-	0.642857	0.571429	0.571429	0.428571	0.571429	0.571429
met	0.420732	0.384146	0.189024	0.182927	-	0.5	0.164634	0.22561	0.304878	0.420732		met	0.803922	0.490196	0.254902	0.176471	-	0.901961	0.176471	0.254902	0.215686	0.509804
mod	0.878788	0.840909	0.234848	0.227273	0.621212	-	0.204545	0.280303	0.75	0.893939		mod	0.803922	0.411765	0.235294	0.156863	0.901961	-	0.156863	0.254902	0.235294	0.54902
mot	1	1	0.333333	0.962963	1	1	-	0.518519	1	1		mot	1	1	0.555556	0.888889	1	0.888889	-	0.777778	0.888889	0.888889
obj	1	1	0.675676	0.459459	1	1	0.378378	-	0.972973	1		obj	1	0.923077	0.692308	0.461538	1	1	0.538462	-	0.615385	1
obs	0.927273	0.918182	0.218182	0.272727	0.454545	0.9	0.245455	0.327273	-	0.963636		obs	0.8	0.666667	0.333333	0.533333	0.733333	0.8	0.533333	0.533333	-	1
res	0.793388	0.72314	0.128099	0.123967	0.285124	0.487603	0.11157	0.152893	0.438017	-		res	0.8125	0.703125	0.1875	0.125	0.40625	0.4375	0.125	0.203125	0.234375	-
BAG-1												BAG-1
	bac	con	goa	hyp	met	mod	mot	obj	obs	res			bac	con	goa	hyp	met	mod	mot	obj	obs	res
bac	-	0.640777	0.165049	0.252427	0.592233	0.543689	0.135922	0.262136	0.514563	0.912621		bac	-	0.636364	0.236364	0.2	0.345455	0.454545	0.163636	0.236364	0.309091	0.745455
con	0.970588	-	0.25	0.382353	0.558824	0.632353	0.205882	0.367647	0.691176	1		con	0.972222	-	0.305556	0.25	0.416667	0.638889	0.25	0.333333	0.472222	0.916667
goa	1	1	-	0.941176	1	1	0.588235	1	1	1		goa	1	0.846154	-	0.615385	0.769231	0.769231	0.461538	0.615385	0.538462	0.769231
hyp	1	1	0.615385	-	0.730769	1	0.538462	0.653846	1	1		hyp	0.916667	0.75	0.666667	-	0.666667	0.75	0.583333	0.666667	0.75	0.75
met	0.859155	0.535211	0.239437	0.267606	-	0.704225	0.15493	0.380282	0.507042	0.887324		met	0.558824	0.441176	0.294118	0.235294	-	0.558824	0.205882	0.352941	0.323529	0.441176
mod	0.965517	0.741379	0.293103	0.448276	0.862069	-	0.241379	0.465517	0.758621	0.982759		mod	0.833333	0.766667	0.333333	0.3	0.633333	-	0.3	0.433333	0.566667	0.866667
mot	1	1	0.714286	1	0.785714	1	-	0.714286	1	1		mot	1	1	0.666667	0.777778	0.777778	1	-	0.666667	1	1
obj	1	0.925926	0.62963	0.62963	1	1	0.37037	-	0.925926	1		obj	1	0.923077	0.615385	0.615385	0.923077	1	0.461538	-	0.769231	1
obs	1	0.886792	0.320755	0.490566	0.679245	0.830189	0.264151	0.471698	-	1		obs	1	1	0.411765	0.529412	0.647059	1	0.529412	0.588235	-	1
res	0.87037	0.62963	0.157407	0.240741	0.583333	0.527778	0.12963	0.25	0.490741	-		res	0.931818	0.75	0.227273	0.204545	0.340909	0.590909	0.204545	0.295455	0.386364	-
BAG-2												BAG-2
	bac	con	goa	hyp	met	mod	mot	obj	obs	res			bac	con	goa	hyp	met	mod	mot	obj	obs	res
bac	-	0.659794	0.175258	0.206186	0.556701	0.56701	0.14433	0.278351	0.505155	0.917526		bac	-	0.6	0.22	0.22	0.38	0.48	0.16	0.22	0.26	0.7
con	0.984615	-	0.261538	0.307692	0.6	0.676923	0.215385	0.384615	0.676923	0.984615		con	0.967742	-	0.258065	0.290323	0.451613	0.677419	0.258065	0.354839	0.419355	0.935484
goa	1	1	-	0.823529	1	1	0.588235	1	0.941176	1		goa	1	0.727273	-	0.636364	0.909091	0.727273	0.363636	0.727273	0.545455	0.727273
hyp	1	1	0.7	-	0.85	1	0.65	0.7	1	1		hyp	0.916667	0.75	0.583333	-	0.666667	0.666667	0.583333	0.583333	0.75	0.75
met	0.9	0.65	0.283333	0.283333	-	0.8	0.2	0.45	0.583333	0.933333		met	0.612903	0.451613	0.322581	0.258065	-	0.612903	0.225806	0.354839	0.290323	0.516129
mod	0.964912	0.77193	0.298246	0.350877	0.842105	-	0.245614	0.473684	0.754386	0.982456		mod	0.888889	0.777778	0.296296	0.296296	0.703704	-	0.259259	0.407407	0.444444	0.888889
mot	1	1	0.714286	0.928571	0.857143	1	-	0.714286	1	1		mot	1	1	0.5	0.875	0.875	0.875	-	0.625	1	1
obj	1	0.925926	0.62963	0.518519	1	1	0.37037	-	0.851852	1		obj	1	1	0.727273	0.636364	1	1	0.454545	-	0.636364	1
obs	1	0.897959	0.326531	0.408163	0.714286	0.877551	0.285714	0.469388	-	1		obs	1	1	0.461538	0.692308	0.692308	0.923077	0.615385	0.538462	-	1
res	0.89	0.64	0.17	0.2	0.56	0.56	0.14	0.27	0.49	-		res	0.921053	0.763158	0.210526	0.236842	0.421053	0.631579	0.210526	0.289474	0.342105	-
BAG-3												BAG-3
	bac	con	goa	hyp	met	mod	mot	obj	obs	res			bac	con	goa	hyp	met	mod	mot	obj	obs	res
bac	-	0.666667	0.2	0.2	0.555556	0.555556	0.133333	0.266667	0.477778	0.933333		bac	-	0.595745	0.191489	0.212766	0.361702	0.468085	0.148936	0.212766	0.234043	0.638298
con	0.967742	-	0.290323	0.290323	0.580645	0.629032	0.193548	0.387097	0.629032	0.983871		con	1	-	0.25	0.285714	0.464286	0.714286	0.25	0.357143	0.392857	0.928571
goa	1	1	-	0.777778	0.944444	1	0.555556	0.888889	1	1		goa	1	0.777778	-	0.666667	0.888889	0.777778	0.444444	0.777778	0.555556	0.777778
hyp	1	1	0.777778	-	0.833333	1	0.666667	0.722222	1	1		hyp	0.909091	0.727273	0.545455	-	0.636364	0.727273	0.545455	0.636364	0.727273	0.727273
met	0.909091	0.654545	0.309091	0.272727	-	0.8	0.181818	0.436364	0.563636	0.927273		met	0.653846	0.5	0.307692	0.269231	-	0.615385	0.192308	0.384615	0.307692	0.576923
mod	1	0.78	0.36	0.36	0.88	-	0.24	0.48	0.74	1		mod	0.916667	0.833333	0.291667	0.333333	0.666667	-	0.25	0.416667	0.458333	0.916667
mot	1	1	0.833333	1	0.833333	1	-	0.666667	1	1		mot	1	1	0.571429	0.857143	0.714286	0.857143	-	0.714286	0.857143	1
obj	1	1	0.666667	0.541667	1	1	0.333333	-	0.916667	1		obj	1	1	0.7	0.7	1	1	0.5	-	0.7	1
obs	1	0.906977	0.418605	0.418605	0.72093	0.860465	0.27907	0.511628	-	1		obs	1	1	0.454545	0.727273	0.727273	1	0.545455	0.636364	-	1
res	0.923077	0.67033	0.197802	0.197802	0.56044	0.549451	0.131868	0.263736	0.472527	-		res	0.9375	0.8125	0.21875	0.25	0.46875	0.6875	0.21875	0.3125	0.34375	-
TREE												TREE
	bac	con	goa	hyp	met	mod	mot	obj	obs	res			bac	con	goa	hyp	met	mod	mot	obj	obs	res
bac	-	0.604938	0.185185	0.197531	0.419753	0.530864	0.135802	0.234568	0.45679	0.851852		bac	-	0.526316	0.184211	0.210526	0.421053	0.473684	0.131579	0.184211	0.157895	0.473684
con	1	-	0.244898	0.326531	0.530612	0.734694	0.22449	0.387755	0.755102	1		con	1	-	0.35	0.4	0.45	0.55	0.25	0.35	0.3	0.8
goa	1	0.8	-	0.666667	1	0.866667	0.6	0.733333	0.8	0.866667		goa	1	1	-	0.571429	0.857143	0.857143	0.571429	0.857143	0.571429	0.857143
hyp	1	1	0.625	-	0.875	1	0.6875	0.6875	1	1		hyp	1	1	0.5	-	0.75	0.75	0.5	0.5	0.625	0.75
met	0.666667	0.509804	0.294118	0.27451	-	0.666667	0.196078	0.372549	0.490196	0.607843		met	0.842105	0.473684	0.315789	0.315789	-	0.789474	0.210526	0.368421	0.315789	0.473684
mod	0.934783	0.782609	0.282609	0.347826	0.73913	-	0.23913	0.413043	0.73913	0.934783		mod	0.947368	0.578947	0.315789	0.315789	0.789474	-	0.210526	0.368421	0.315789	0.631579
mot	1	1	0.818182	1	0.909091	1	-	0.818182	1	1		mot	1	1	0.8	0.8	0.8	0.8	-	0.6	0.6	0.8
obj	1	1	0.578947	0.578947	1	1	0.473684	-	1	1		obj	1	1	0.857143	0.571429	1	1	0.428571	-	0.714286	1
obs	1	1	0.324324	0.432432	0.675676	0.918919	0.297297	0.513514	-	1		obs	0.857143	0.857143	0.571429	0.714286	0.857143	0.857143	0.428571	0.714286	-	1
res	0.92	0.653333	0.173333	0.213333	0.413333	0.573333	0.146667	0.253333	0.493333	-		res	0.9	0.8	0.3	0.3	0.45	0.6	0.2	0.35	0.35	-
IR-BASED/CONFIDENCE												IR-BASED/CONFIDENCE
PLAIN												PLAIN
	bac	con	goa	hyp	met	mod	mot	obj	obs	res			bac	con	goa	hyp	met	mod	mot	obj	obs	res
bac	-	0.195128	0.0700079	0.113029	0.151669	0.175852	0.095768	0.0411811	0.0252344	0.125296		bac	-	0.215399	0.0879927	0.156737	0.168653	0.203483	0.190651	0.0412466	0.0238313	0.131989
con	0.717503	-	0.178096	0.466394	0.282156	0.373593	0.246332	0.167178	0.0876834	0.398499		con	0.75817	-	0.173203	0.601307	0.287582	0.375817	0.408497	0.133987	0.0718954	0.330065
goa	0.420395	0.274714	-	0.310614	0.44589	0.295005	0.305411	0.224246	0.164932	0.238814		goa	0.421053	0.222672	-	0.214575	0.506073	0.234818	0.323887	0.153846	0.109312	0.157895
hyp	0.45952	0.498126	0.220765	-	0.23051	0.214393	0.251874	0.133058	0.0933283	0.231634		hyp	0.364929	0.393365	0.116114	-	0.161137	0.146919	0.225118	0.0734597	0.042654	0.13981
met	0.469468	0.206443	0.202521	0.14986	-	0.47535	0.144538	0.215126	0.111204	0.27507		met	0.524675	0.2	0.272727	0.161039	-	0.418182	0.233766	0.218182	0.0909091	0.21039
mod	0.677102	0.359831	0.203658	0.197327	0.593036	-	0.201548	0.231446	0.144566	0.470981		mod	0.708464	0.31348	0.153605	0.191223	0.485893	-	0.310345	0.181818	0.106583	0.322884
mot	0.855184	0.645244	0.484147	0.568123	0.520994	0.51928	-	0.246787	0.144816	0.45844		mot	0.784615	0.45	0.276923	0.346154	0.403846	0.446154	-	0.15	0.0923077	0.303846
obj	0.712531	0.649877	0.565111	0.509828	0.927518	0.829238	0.447174	-	0.339066	0.658477		obj	0.741573	0.573034	0.483146	0.449438	0.898876	0.741573	0.606742	-	0.258427	0.561798
obs	0.724	0.566	0.62	0.532	0.826	0.856	0.426	0.538	-	0.892		obs	0.777778	0.6	0.511111	0.511111	0.8	0.866667	0.666667	0.533333	-	0.933333
res	0.710321	0.589581	0.240993	0.329114	0.5	0.689387	0.271665	0.263875	0.226874	-		res	0.853933	0.629213	0.213483	0.432584	0.460674	0.668539	0.5	0.280899	0.230337	-
BAG-1												BAG-1
	bac	con	goa	hyp	met	mod	mot	obj	obs	res			bac	con	goa	hyp	met	mod	mot	obj	obs	res
bac	-	0.168649	0.0983784	0.126486	0.196757	0.175135	0.152432	0.0745946	0.012973	0.121081		bac	-	0.185567	0.0824742	0.14433	0.237113	0.185567	0.206186	0.0412371	0.0309278	0.113402
con	0.77193	-	0.267544	0.640351	0.407895	0.434211	0.45614	0.254386	0.0526316	0.403509		con	0.689655	-	0.103448	0.724138	0.310345	0.275862	0.413793	0.103448	0.0689655	0.172414
goa	0.42437	0.222689	-	0.235294	0.264706	0.210084	0.281513	0.201681	0.0420168	0.163866		goa	0.272727	0.121212	-	0.151515	0.212121	0.0909091	0.242424	0.121212	0.030303	0.030303
hyp	0.654028	0.691943	0.317536	-	0.331754	0.383886	0.421801	0.203791	0.07109	0.421801		hyp	0.485714	0.6	0.114286	-	0.2	0.171429	0.314286	0.0571429	0.0571429	0.142857
met	0.852814	0.372294	0.311688	0.272727	-	0.627706	0.363636	0.320346	0.0649351	0.285714		met	0.793103	0.241379	0.206897	0.206897	-	0.482759	0.448276	0.172414	0.0344828	0.137931
mod	0.870647	0.452736	0.283582	0.358209	0.741294	-	0.333333	0.328358	0.079602	0.412935		mod	0.8	0.24	0.04	0.24	0.56	-	0.24	0.08	0.12	0.32
mot	0.831522	0.527174	0.391304	0.467391	0.472826	0.380435	-	0.26087	0.0815217	0.353261		mot	0.777778	0.444444	0.222222	0.407407	0.481481	0.222222	-	0.0740741	0.0740741	0.148148
obj	0.857143	0.612245	0.591837	0.469388	0.836735	0.77551	0.530612	-	0.173469	0.438776		obj	0.666667	0.555556	0.555556	0.444444	0.777778	0.555556	0.444444	-	0.111111	0.222222
obs	0.631579	0.526316	0.447368	0.526316	0.657895	0.710526	0.631579	0.657895	-	0.631579		obs	0.5	0.5	0.25	0.5	0.5	0.75	0.5	0.25	-	0.75
res	0.934783	0.702899	0.326087	0.644928	0.565217	0.666667	0.543478	0.304348	0.137681	-		res	0.866667	0.6	0.133333	0.533333	0.333333	0.533333	0.333333	0.133333	0.2	-
BAG-2												BAG-2
	bac	con	goa	hyp	met	mod	mot	obj	obs	res			bac	con	goa	hyp	met	mod	mot	obj	obs	res
bac	-	0.190094	0.109772	0.139224	0.204819	0.171352	0.157965	0.0722892	0.0147256	0.123159		bac	-	0.217949	0.0769231	0.192308	0.230769	0.166667	0.192308	0.0384615	0.0384615	0.141026
con	0.869318	-	0.346591	0.670455	0.482955	0.431818	0.5625	0.261364	0.0625	0.454545		con	0.818182	-	0.0909091	0.727273	0.363636	0.318182	0.454545	0.136364	0.136364	0.409091
goa	0.478261	0.271739	-	0.266304	0.315217	0.23913	0.309783	0.201087	0.0543478	0.206522		goa	0.333333	0.142857	-	0.285714	0.285714	0.142857	0.333333	0.190476	0.047619	0.0952381
hyp	0.703704	0.709877	0.351852	-	0.37037	0.388889	0.469136	0.203704	0.0802469	0.462963		hyp	0.615385	0.615385	0.192308	-	0.307692	0.307692	0.384615	0.115385	0.115385	0.307692
met	0.846154	0.406593	0.32967	0.269231	-	0.598901	0.39011	0.313187	0.0769231	0.302198		met	0.772727	0.318182	0.181818	0.272727	-	0.454545	0.454545	0.181818	0	0.227273
mod	0.873418	0.449367	0.310127	0.367089	0.727848	-	0.348101	0.329114	0.0822785	0.411392		mod	0.7	0.3	0	0.35	0.5	-	0.3	0.05	0.1	0.35
mot	0.876712	0.650685	0.431507	0.5	0.520548	0.383562	-	0.253425	0.0821918	0.40411		mot	0.842105	0.526316	0.315789	0.526316	0.526316	0.315789	-	0.105263	0.105263	0.368421
obj	0.888889	0.722222	0.694444	0.569444	0.888889	0.833333	0.625	-	0.194444	0.541667		obj	0.714286	0.714286	0.571429	0.714286	0.857143	0.571429	0.571429	-	0.142857	0.428571
obs	0.733333	0.633333	0.566667	0.666667	0.733333	0.766667	0.766667	0.633333	-	0.766667		obs	1	1	0.333333	1	0.333333	1	0.666667	0.333333	-	1
res	0.953704	0.777778	0.398148	0.694444	0.611111	0.666667	0.62037	0.324074	0.148148	-		res	0.923077	0.769231	0.0769231	0.692308	0.461538	0.615385	0.538462	0.153846	0.230769	-
BAG-3												BAG-3
	bac	con	goa	hyp	met	mod	mot	obj	obs	res			bac	con	goa	hyp	met	mod	mot	obj	obs	res
bac	-	0.186242	0.100671	0.130872	0.187919	0.166107	0.161074	0.0755034	0.011745	0.110738		bac	-	0.190476	0.111111	0.174603	0.190476	0.206349	0.222222	0.047619	0.047619	0.126984
con	0.846715	-	0.328467	0.642336	0.40146	0.423358	0.547445	0.233577	0.0583942	0.408759		con	0.611111	-	0.166667	0.722222	0.222222	0.388889	0.444444	0.0555556	0.166667	0.333333
goa	0.379085	0.261438	-	0.228758	0.261438	0.228758	0.235294	0.215686	0.0457516	0.189542		goa	0.411765	0.235294	-	0.294118	0.294118	0.176471	0.294118	0.176471	0.0588235	0.176471
hyp	0.705426	0.697674	0.310078	-	0.356589	0.434109	0.496124	0.209302	0.0465116	0.426357		hyp	0.578947	0.684211	0.210526	-	0.210526	0.315789	0.368421	0.0526316	0.157895	0.315789
met	0.835714	0.378571	0.314286	0.3	-	0.578571	0.421429	0.342857	0.0785714	0.292857		met	0.764706	0.235294	0.176471	0.176471	-	0.352941	0.470588	0.176471	0	0.176471
mod	0.858268	0.448819	0.307087	0.385827	0.653543	-	0.362205	0.354331	0.0787402	0.401575		mod	0.8125	0.375	0	0.25	0.3125	-	0.375	0.125	0.125	0.375
mot	0.823529	0.579832	0.352941	0.470588	0.436975	0.369748	-	0.226891	0.0504202	0.378151		mot	0.875	0.5	0.3125	0.4375	0.4375	0.375	-	0.0625	0.125	0.3125
obj	0.868852	0.622951	0.688525	0.540984	0.836066	0.803279	0.540984	-	0.163934	0.442623		obj	0.833333	0.5	0.5	0.333333	0.833333	0.666667	0.5	-	0.166667	0.333333
obs	0.666667	0.625	0.541667	0.541667	0.666667	0.833333	0.625	0.625	-	0.75		obs	1	1	0.333333	1	0.333333	1	0.666667	0.333333	-	1
res	0.941176	0.729412	0.4	0.647059	0.529412	0.694118	0.635294	0.305882	0.129412	-		res	0.9	0.7	0.2	0.6	0.3	0.7	0.5	0.2	0.3	-
TREE												TREE
	bac	con	goa	hyp	met	mod	mot	obj	obs	res			bac	con	goa	hyp	met	mod	mot	obj	obs	res
bac	-	0.134367	0.144703	0.121447	0.204134	0.204134	0.139535	0.0749354	0.0232558	0.100775		bac	-	0.146341	0.097561	0.146341	0.146341	0.195122	0.170732	0.0243902	0.0243902	0.121951
con	0.909091	-	0.428571	0.636364	0.506494	0.558442	0.558442	0.272727	0.168831	0.558442		con	1	-	0.375	0.875	0.125	0.375	0.625	0.125	0.125	0.625
goa	0.790123	0.308642	-	0.296296	0.493827	0.444444	0.345679	0.209877	0.135802	0.271605		goa	0.75	0.375	-	0.25	0.25	0.375	0.375	0.125	0.125	0.25
hyp	0.789474	0.644737	0.381579	-	0.421053	0.526316	0.381579	0.236842	0.144737	0.486842		hyp	0.8	0.7	0.2	-	0	0.3	0.4	0.1	0.1	0.6
met	0.840909	0.238636	0.352273	0.193182	-	0.590909	0.352273	0.261364	0.0568182	0.204545		met	0.875	0.125	0.375	0.125	-	0.375	0.25	0.125	0	0.125
mod	0.888889	0.344444	0.377778	0.344444	0.688889	-	0.333333	0.277778	0.122222	0.333333		mod	0.7	0.1	0.2	0.2	0.3	-	0.2	0.1	0	0.2
mot	0.924242	0.515152	0.348485	0.333333	0.484848	0.393939	-	0.151515	0.0909091	0.348485		mot	1	0.714286	0.428571	0.571429	0.285714	0.428571	-	0	0	0.428571
obj	0.914286	0.657143	0.628571	0.571429	0.857143	0.828571	0.485714	-	0.314286	0.428571		obj	1	0.5	1	1	0.5	1	0	-	0.5	1
obs	1	0.882353	0.823529	0.647059	0.941176	0.941176	0.705882	0.705882	-	0.823529		obs	1	1	1	1	0	1	0	1	-	1
res	0.909091	0.745455	0.454545	0.636364	0.563636	0.672727	0.563636	0.236364	0.236364	-		res	1	0.666667	0.5	1	0.166667	0.666667	0.5	0.333333	0.166667	-
IR-BASED/KULC												IR-BASED/KULC
PLAIN												PLAIN
	bac	con	goa	hyp	met	mod	mot	obj	obs	res			bac	con	goa	hyp	met	mod	mot	obj	obs	res
bac	-	0.165175	0.0788911	0.149416	0.161673	0.166829	0.178405	0.0445525	0.0111868	0.0786965		bac	-	0.205788	0.0916399	0.21865	0.151125	0.205788	0.184887	0.0498392	0.0176849	0.0916399
con	0.763958	-	0.203359	0.730822	0.298684	0.391285	0.463459	0.195188	0.0422152	0.290059		con	0.762195	-	0.128049	0.829268	0.219512	0.347561	0.390244	0.158537	0.0243902	0.237805
goa	0.4205	0.2435	-	0.3375	0.512	0.269	0.359	0.2205	0.0875	0.211		goa	0.405229	0.176471	-	0.287582	0.477124	0.228758	0.313725	0.156863	0.0849673	0.163399
hyp	0.41852	0.439628	0.171686	-	0.177033	0.18604	0.296651	0.107796	0.0289896	0.169434		hyp	0.351351	0.36036	0.114114	-	0.141141	0.135135	0.225225	0.0720721	0.00600601	0.102102
met	0.537283	0.213824	0.31699	0.204971	-	0.454545	0.266599	0.220633	0.0677562	0.243105		met	0.548718	0.225641	0.353846	0.261538	-	0.451282	0.34359	0.2	0.0769231	0.261538
mod	0.733417	0.355027	0.225282	0.283271	0.573217	-	0.385899	0.246141	0.0788486	0.355861		mod	0.758621	0.350575	0.178161	0.304598	0.454023	-	0.408046	0.172414	0.0689655	0.316092
mot	0.70495	0.370456	0.255994	0.38051	0.331013	0.363496	-	0.148105	0.0243619	0.20263		mot	0.72327	0.377358	0.264151	0.440252	0.345912	0.433962	-	0.150943	0.0440252	0.232704
obj	0.791557	0.620053	0.641161	0.573879	0.912929	0.82058	0.626649	-	0.166227	0.602902		obj	0.9	0.7	0.62	0.64	0.86	0.78	0.7	-	0.14	0.54
obs	0.800752	0.556391	0.695489	0.571429	0.921053	0.894737	0.545113	0.586466	-	0.879699		obs	0.952381	0.571429	0.666667	0.47619	0.952381	0.952381	0.666667	0.380952	-	0.952381
res	0.830205	0.62884	0.363481	0.593003	0.650171	0.775597	0.555461	0.396758	0.170648	-		res	0.905882	0.611765	0.247059	0.552941	0.6	0.705882	0.588235	0.270588	0.164706	-
BAG-1												BAG-1
	bac	con	goa	hyp	met	mod	mot	obj	obs	res			bac	con	goa	hyp	met	mod	mot	obj	obs	res
bac	-	0.163424	0.123541	0.143969	0.191634	0.164397	0.211089	0.07393	0.0136187	0.108949		bac	-	0.207921	0.128713	0.188119	0.237624	0.19802	0.217822	0.0792079	0.00990099	0.118812
con	0.810924	-	0.319328	0.697479	0.415966	0.441176	0.634454	0.264706	0.0714286	0.428571		con	0.793103	-	0.206897	0.62069	0.275862	0.344828	0.482759	0.172414	0.0689655	0.206897
goa	0.397959	0.193878	-	0.197279	0.268707	0.221088	0.285714	0.187075	0.037415	0.146259		goa	0.4	0.1	-	0.166667	0.366667	0.133333	0.166667	0.133333	0.0333333	0.0333333
hyp	0.648438	0.632812	0.296875	-	0.285156	0.363281	0.507812	0.203125	0.0664062	0.386719		hyp	0.628571	0.542857	0.228571	-	0.285714	0.285714	0.457143	0.0857143	0.0571429	0.228571
met	0.830579	0.35124	0.359504	0.256198	-	0.520661	0.404959	0.272727	0.053719	0.252066		met	0.896552	0.206897	0.413793	0.241379	-	0.413793	0.310345	0.172414	0	0.206897
mod	0.867299	0.454976	0.36019	0.398104	0.654028	-	0.43128	0.303318	0.0947867	0.421801		mod	0.84	0.36	0.24	0.32	0.52	-	0.4	0.2	0.08	0.32
mot	0.852399	0.516605	0.346863	0.461255	0.369004	0.335793	-	0.177122	0.0479705	0.317343		mot	0.857143	0.5	0.285714	0.535714	0.428571	0.392857	-	0.107143	0.0714286	0.214286
obj	0.89899	0.636364	0.717172	0.494949	0.767677	0.686869	0.555556	-	0.161616	0.40404		obj	0.9	0.4	0.6	0.2	0.6	0.5	0.3	-	0.1	0
obs	0.717949	0.692308	0.538462	0.641026	0.692308	0.794872	0.666667	0.615385	-	0.846154		obs	0.75	0.75	0.75	0.75	0.5	0.75	0.75	0.5	-	0.75
res	0.878571	0.735714	0.378571	0.707143	0.542857	0.685714	0.65	0.292857	0.178571	-		res	0.933333	0.533333	0.133333	0.533333	0.533333	0.533333	0.4	0.0666667	0.133333	-
BAG-2												BAG-2
	bac	con	goa	hyp	met	mod	mot	obj	obs	res			bac	con	goa	hyp	met	mod	mot	obj	obs	res
bac	-	0.166873	0.134734	0.145859	0.189122	0.166873	0.207664	0.0667491	0.013597	0.108776		bac	-	0.225	0.1375	0.2	0.225	0.2	0.25	0.075	0.0125	0.15
con	0.878453	-	0.375691	0.762431	0.464088	0.480663	0.674033	0.276243	0.0662983	0.447514		con	0.909091	-	0.227273	0.727273	0.318182	0.409091	0.636364	0.227273	0.0909091	0.363636
goa	0.495575	0.225664	-	0.261062	0.314159	0.269912	0.30531	0.19469	0.0442478	0.185841		goa	0.458333	0.125	-	0.208333	0.375	0.125	0.25	0.208333	0.0416667	0.0833333
hyp	0.73057	0.683938	0.357513	-	0.321244	0.393782	0.554404	0.222798	0.0673575	0.414508		hyp	0.692308	0.615385	0.307692	-	0.269231	0.307692	0.538462	0.153846	0.0769231	0.269231
met	0.832461	0.366492	0.408377	0.282723	-	0.518325	0.408377	0.282723	0.0575916	0.293194		met	0.863636	0.227273	0.409091	0.227273	-	0.363636	0.363636	0.227273	0	0.227273
mod	0.86747	0.463855	0.39759	0.409639	0.644578	-	0.451807	0.325301	0.0963855	0.433735		mod	0.9	0.45	0.25	0.4	0.5	-	0.45	0.2	0.1	0.45
mot	0.873171	0.546341	0.404878	0.487805	0.395122	0.365854	-	0.2	0.0439024	0.312195		mot	0.954545	0.590909	0.318182	0.590909	0.454545	0.363636	-	0.181818	0.0909091	0.227273
obj	0.910256	0.653846	0.782051	0.564103	0.846154	0.730769	0.615385	-	0.179487	0.474359		obj	0.875	0.5	0.625	0.375	0.625	0.375	0.5	-	0.125	0.125
obs	0.8	0.7	0.6	0.666667	0.766667	0.833333	0.7	0.7	-	0.866667		obs	0.75	0.75	0.75	0.75	0.5	0.75	1	0.5	-	0.75
res	0.918182	0.745455	0.454545	0.7	0.6	0.718182	0.663636	0.336364	0.163636	-		res	1	0.615385	0.307692	0.538462	0.538462	0.692308	0.461538	0.153846	0.153846	-
BAG-3												BAG-3
	bac	con	goa	hyp	met	mod	mot	obj	obs	res			bac	con	goa	hyp	met	mod	mot	obj	obs	res
bac	-	0.156347	0.131579	0.139319	0.176471	0.159443	0.20743	0.0727554	0.0123839	0.105263		bac	-	0.171875	0.125	0.140625	0.21875	0.1875	0.25	0.0625	0.03125	0.140625
con	0.879433	-	0.397163	0.737589	0.446809	0.468085	0.702128	0.283688	0.0638298	0.468085		con	0.722222	-	0.166667	0.555556	0.222222	0.277778	0.5	0.222222	0.111111	0.277778
goa	0.531429	0.257143	-	0.251429	0.302857	0.297143	0.32	0.211429	0.04	0.211429		goa	0.421053	0.0526316	-	0.157895	0.263158	0.0526316	0.210526	0.105263	0	0.0526316
hyp	0.8	0.724138	0.37931	-	0.344828	0.448276	0.593103	0.248276	0.0689655	0.427586		hyp	0.55	0.5	0.3	-	0.2	0.2	0.5	0.15	0.1	0.2
met	0.833333	0.388889	0.402778	0.305556	-	0.520833	0.409722	0.284722	0.0694444	0.284722		met	1	0.176471	0.294118	0.176471	-	0.411765	0.294118	0.176471	0.117647	0.235294
mod	0.840909	0.431818	0.416667	0.416667	0.613636	-	0.462121	0.356061	0.0909091	0.409091		mod	0.875	0.3125	0.1875	0.25	0.5	-	0.4375	0.1875	0.1875	0.375
mot	0.844311	0.532934	0.353293	0.449102	0.347305	0.353293	-	0.191617	0.0359281	0.299401		mot	1	0.470588	0.294118	0.529412	0.294118	0.352941	-	0.0588235	0.0588235	0.176471
obj	0.920635	0.650794	0.761905	0.555556	0.793651	0.793651	0.619048	-	0.174603	0.507937		obj	0.833333	0.5	0.333333	0.333333	0.5	0.333333	0.166667	-	0	0.166667
obs	0.791667	0.75	0.625	0.666667	0.833333	0.875	0.666667	0.75	-	0.875		obs	1	0.666667	0.333333	0.666667	1	1	0.666667	0.333333	-	1
res	0.917647	0.764706	0.482353	0.670588	0.552941	0.705882	0.682353	0.376471	0.164706	-		res	1	0.5	0.3	0.4	0.5	0.6	0.4	0.2	0.3	-
TREE												TREE
	bac	con	goa	hyp	met	mod	mot	obj	obs	res			bac	con	goa	hyp	met	mod	mot	obj	obs	res
bac	-	0.135266	0.152174	0.137681	0.178744	0.193237	0.142512	0.0628019	0.0217391	0.0869565		bac	-	0.119048	0.119048	0.142857	0.119048	0.214286	0.142857	0.047619	0.047619	0.142857
con	0.884615	-	0.448718	0.782051	0.474359	0.5	0.615385	0.24359	0.102564	0.410256		con	0.75	-	0.25	0.75	0.125	0.375	0.5	0.25	0.25	0.375
goa	0.760417	0.3125	-	0.354167	0.447917	0.520833	0.427083	0.25	0.0729167	0.229167		goa	0.666667	0.222222	-	0.333333	0.333333	0.333333	0.333333	0.222222	0.222222	0.222222
hyp	0.790698	0.662791	0.395349	-	0.348837	0.465116	0.465116	0.232558	0.104651	0.360465		hyp	0.7	0.6	0.3	-	0.1	0.3	0.4	0.2	0.2	0.2
met	0.791209	0.296703	0.395604	0.241758	-	0.637363	0.340659	0.21978	0.0549451	0.208791		met	0.777778	0.111111	0.444444	0.111111	-	0.222222	0.333333	0	0	0.111111
mod	0.87234	0.308511	0.489362	0.340426	0.670213	-	0.319149	0.265957	0.0851064	0.287234		mod	0.727273	0.0909091	0.181818	0.0909091	0.181818	-	0.0909091	0	0	0.0909091
mot	0.833333	0.5	0.435897	0.435897	0.397436	0.397436	-	0.179487	0.0769231	0.320513		mot	0.857143	0.571429	0.428571	0.571429	0.428571	0.285714	-	0.142857	0.142857	0.285714
obj	0.888889	0.555556	0.75	0.611111	0.833333	0.888889	0.472222	-	0.222222	0.416667		obj	1	1	1	1	0	1	0.5	-	1	1
obs	0.764706	0.647059	0.470588	0.588235	0.647059	0.764706	0.588235	0.529412	-	0.882353		obs	1	1	1	1	0	1	0.5	1	-	1
res	0.854545	0.690909	0.418182	0.672727	0.509091	0.672727	0.618182	0.290909	0.254545	-		res	1	0.666667	0.333333	0.5	0.166667	0.5	0.333333	0.333333	0.333333	-
IR-BASED/MIXED												IR-BASED/MIXED
PLAIN												PLAIN
	bac	con	goa	hyp	met	mod	mot	obj	obs	res			bac	con	goa	hyp	met	mod	mot	obj	obs	res
bac	-	0.155396	0.0812343	0.121972	0.134519	0.159901	0.19473	0.042918	0.014193	0.0917942		bac	-	0.200322	0.0925181	0.176187	0.158488	0.193081	0.198713	0.0418343	0.0225261	0.110217
con	0.69769	-	0.209013	0.599638	0.297781	0.397645	0.439312	0.165534	0.060462	0.350543		con	0.756098	-	0.161585	0.682927	0.292683	0.378049	0.457317	0.140244	0.0640244	0.289634
goa	0.41269	0.23317	-	0.239876	0.453701	0.233944	0.33918	0.207893	0.0962084	0.160175		goa	0.422535	0.190141	-	0.246479	0.492958	0.211268	0.299296	0.15493	0.0950704	0.130282
hyp	0.307663	0.339793	0.121892	-	0.12559	0.14242	0.242127	0.0736963	0.0345531	0.141017		hyp	0.292507	0.29683	0.0878963	-	0.116715	0.116715	0.193084	0.0533141	0.0244957	0.112392
met	0.506747	0.198962	0.272145	0.142042	-	0.396713	0.232007	0.224913	0.0726644	0.195675		met	0.544987	0.218509	0.323907	0.187661	-	0.44473	0.25964	0.22108	0.0899743	0.208226
mod	0.68388	0.336191	0.183776	0.217646	0.48317	-	0.347481	0.2212	0.0869747	0.342045		mod	0.727011	0.33046	0.143678	0.227011	0.479885	-	0.356322	0.175287	0.091954	0.307471
mot	0.672082	0.329244	0.222977	0.313329	0.261439	0.31681	-	0.105769	0.0387931	0.194297		mot	0.755952	0.419643	0.235119	0.375	0.345238	0.419643	-	0.125	0.0714286	0.244048
obj	0.658936	0.537517	0.598909	0.427012	0.897681	0.751705	0.487722	-	0.195771	0.482265		obj	0.752577	0.587629	0.587629	0.505155	0.886598	0.752577	0.608247	-	0.237113	0.546392
obs	0.741088	0.594747	0.667917	0.574109	0.842402	0.84803	0.581614	0.617261	-	0.883677		obs	0.833333	0.642857	0.52381	0.547619	0.857143	0.880952	0.666667	0.571429	-	0.952381
res	0.803063	0.661846	0.270098	0.506168	0.510421	0.729902	0.490855	0.298596	0.198214	-		res	0.876471	0.658824	0.211765	0.558824	0.505882	0.717647	0.552941	0.305882	0.229412	-
BAG-1												BAG-1
	bac	con	goa	hyp	met	mod	mot	obj	obs	res			bac	con	goa	hyp	met	mod	mot	obj	obs	res
bac	-	0.158406	0.125364	0.137998	0.19242	0.169096	0.212828	0.0709427	0.0145773	0.105928		bac	-	0.178218	0.0891089	0.168317	0.217822	0.188119	0.19802	0.0594059	0.019802	0.118812
con	0.785714	-	0.306723	0.718487	0.394958	0.470588	0.592437	0.243697	0.0630252	0.403361		con	0.655172	-	0.172414	0.62069	0.310345	0.310345	0.482759	0.103448	0.0689655	0.275862
goa	0.402685	0.201342	-	0.218121	0.265101	0.224832	0.291946	0.147651	0.0469799	0.167785		goa	0.333333	0.166667	-	0.166667	0.333333	0.133333	0.3	0.133333	0.0666667	0.0666667
hyp	0.602317	0.648649	0.301158	-	0.277992	0.366795	0.455598	0.169884	0.0617761	0.359073		hyp	0.472222	0.5	0.166667	-	0.166667	0.194444	0.333333	0.0555556	0.0555556	0.222222
met	0.855372	0.347107	0.376033	0.280992	-	0.599174	0.471074	0.301653	0.0619835	0.268595		met	0.758621	0.206897	0.310345	0.172414	-	0.37931	0.37931	0.137931	0	0.137931
mod	0.896226	0.495283	0.358491	0.424528	0.721698	-	0.462264	0.325472	0.0801887	0.438679		mod	0.84	0.28	0.16	0.28	0.48	-	0.28	0.16	0.04	0.28
mot	0.792857	0.467857	0.364286	0.428571	0.4	0.346429	-	0.182143	0.0571429	0.282143		mot	0.758621	0.448276	0.310345	0.413793	0.37931	0.241379	-	0.103448	0.0689655	0.206897
obj	0.888889	0.606061	0.626263	0.494949	0.848485	0.767677	0.606061	-	0.191919	0.414141		obj	0.8	0.5	0.5	0.3	0.6	0.6	0.4	-	0.2	0.2
obs	0.692308	0.641026	0.589744	0.666667	0.666667	0.74359	0.641026	0.589744	-	0.74359		obs	0.75	0.75	0.75	0.75	0.5	0.75	0.5	0.5	-	0.75
res	0.921429	0.728571	0.428571	0.707143	0.55	0.742857	0.642857	0.292857	0.135714	-		res	0.9375	0.625	0.1875	0.625	0.3125	0.5625	0.4375	0.1875	0.125	-
BAG-2												BAG-2
	bac	con	goa	hyp	met	mod	mot	obj	obs	res			bac	con	goa	hyp	met	mod	mot	obj	obs	res
bac	-	0.172626	0.138101	0.140567	0.200986	0.168927	0.204686	0.0653514	0.0123305	0.103576		bac	-	0.17284	0.111111	0.17284	0.222222	0.17284	0.197531	0.0493827	0.0246914	0.111111
con	0.873626	-	0.417582	0.747253	0.461538	0.505495	0.653846	0.269231	0.0604396	0.450549		con	0.727273	-	0.181818	0.818182	0.318182	0.318182	0.545455	0.136364	0.0909091	0.363636
goa	0.458874	0.264069	-	0.264069	0.311688	0.242424	0.311688	0.164502	0.04329	0.186147		goa	0.416667	0.166667	-	0.333333	0.416667	0.125	0.458333	0.208333	0.0833333	0.0833333
hyp	0.678756	0.668394	0.378238	-	0.326425	0.409326	0.492228	0.196891	0.0569948	0.419689		hyp	0.518519	0.666667	0.259259	-	0.222222	0.222222	0.37037	0.111111	0.0740741	0.259259
met	0.863874	0.387435	0.439791	0.298429	-	0.591623	0.460733	0.256545	0.0471204	0.272251		met	0.818182	0.227273	0.363636	0.227273	-	0.363636	0.454545	0.181818	0	0.136364
mod	0.89759	0.506024	0.391566	0.439759	0.73494	-	0.457831	0.313253	0.060241	0.409639		mod	0.85	0.3	0.2	0.3	0.45	-	0.35	0.1	0.05	0.35
mot	0.820755	0.509434	0.386792	0.419811	0.415094	0.358491	-	0.179245	0.0471698	0.306604		mot	0.809524	0.52381	0.47619	0.47619	0.47619	0.285714	-	0.142857	0.0952381	0.238095
obj	0.871795	0.705128	0.692308	0.589744	0.807692	0.794872	0.653846	-	0.179487	0.5		obj	0.75	0.625	0.75	0.625	0.75	0.375	0.625	-	0.25	0.25
obs	0.733333	0.666667	0.6	0.7	0.733333	0.766667	0.766667	0.666667	-	0.8		obs	0.75	0.5	0.5	0.5	0.5	0.75	0.5	0.5	-	0.5
res	0.945455	0.772727	0.490909	0.745455	0.590909	0.718182	0.709091	0.327273	0.127273	-		res	1	0.692308	0.307692	0.615385	0.461538	0.692308	0.538462	0.153846	0.153846	-
BAG-3												BAG-3
	bac	con	goa	hyp	met	mod	mot	obj	obs	res			bac	con	goa	hyp	met	mod	mot	obj	obs	res
bac	-	0.154321	0.148148	0.132716	0.179012	0.151235	0.21142	0.0694444	0.0108025	0.095679		bac	-	0.140625	0.15625	0.140625	0.203125	0.171875	0.25	0.046875	0.03125	0.109375
con	0.836879	-	0.439716	0.730496	0.453901	0.453901	0.638298	0.283688	0.0638298	0.432624		con	0.666667	-	0.277778	0.666667	0.222222	0.388889	0.611111	0.0555556	0.166667	0.333333
goa	0.505618	0.286517	-	0.275281	0.325843	0.292135	0.325843	0.191011	0.0449438	0.207865		goa	0.526316	0.210526	-	0.315789	0.473684	0.105263	0.421053	0.210526	0.0526316	0.105263
hyp	0.734694	0.721088	0.380952	-	0.353741	0.421769	0.55102	0.231293	0.0612245	0.401361		hyp	0.45	0.6	0.25	-	0.2	0.25	0.35	0.1	0.1	0.25
met	0.847222	0.388889	0.458333	0.326389	-	0.611111	0.465278	0.270833	0.0555556	0.291667		met	0.823529	0.117647	0.470588	0.176471	-	0.294118	0.529412	0.117647	0	0.117647
mod	0.848485	0.454545	0.431818	0.431818	0.704545	-	0.401515	0.340909	0.0606061	0.401515		mod	0.875	0.25	0.1875	0.25	0.375	-	0.3125	0.1875	0.0625	0.3125
mot	0.824561	0.461988	0.380117	0.403509	0.374269	0.292398	-	0.175439	0.0409357	0.292398		mot	1	0.555556	0.444444	0.388889	0.444444	0.277778	-	0.0555556	0.111111	0.277778
obj	0.904762	0.698413	0.730159	0.603175	0.777778	0.809524	0.619048	-	0.142857	0.460317		obj	1	0.333333	0.833333	0.5	0.666667	0.666667	0.5	-	0.166667	0.333333
obs	0.75	0.708333	0.583333	0.708333	0.708333	0.833333	0.708333	0.625	-	0.833333		obs	1	1	0.333333	0.666667	0.333333	1	0.666667	0.333333	-	1
res	0.941176	0.752941	0.517647	0.705882	0.6	0.729412	0.717647	0.341176	0.141176	-		res	1	0.6	0.3	0.5	0.3	0.7	0.6	0.2	0.3	-
TREE												TREE
	bac	con	goa	hyp	met	mod	mot	obj	obs	res			bac	con	goa	hyp	met	mod	mot	obj	obs	res
bac	-	0.142512	0.157005	0.137681	0.190821	0.190821	0.149758	0.0700483	0.0193237	0.0869565		bac	-	0.142857	0.119048	0.142857	0.119048	0.214286	0.166667	0.047619	0.047619	0.0952381
con	0.910256	-	0.435897	0.717949	0.448718	0.538462	0.589744	0.25641	0.141026	0.512821		con	1	-	0.375	0.75	0.125	0.375	0.625	0.25	0.25	0.375
goa	0.814433	0.298969	-	0.319588	0.494845	0.525773	0.381443	0.216495	0.103093	0.257732		goa	0.777778	0.333333	-	0.222222	0.333333	0.333333	0.333333	0.222222	0.222222	0.222222
hyp	0.77907	0.639535	0.360465	-	0.383721	0.488372	0.465116	0.197674	0.151163	0.418605		hyp	0.8	0.6	0.2	-	0	0.3	0.4	0.2	0.2	0.3
met	0.813187	0.263736	0.406593	0.21978	-	0.615385	0.384615	0.21978	0.0549451	0.175824		met	0.777778	0.111111	0.333333	0	-	0.333333	0.222222	0	0	0.111111
mod	0.87234	0.340426	0.478723	0.361702	0.712766	-	0.308511	0.265957	0.106383	0.265957		mod	0.727273	0.0909091	0.181818	0.0909091	0.272727	-	0.272727	0	0	0.181818
mot	0.886076	0.468354	0.417722	0.417722	0.405063	0.341772	-	0.139241	0.0759494	0.405063		mot	0.875	0.625	0.375	0.5	0.25	0.5	-	0.125	0.125	0.25
obj	0.916667	0.611111	0.666667	0.555556	0.861111	0.861111	0.444444	-	0.305556	0.361111		obj	1	1	1	1	0	1	0.5	-	1	1
obs	0.823529	0.823529	0.705882	0.882353	0.823529	0.882353	0.705882	0.705882	-	0.882353		obs	1	1	1	1	0	1	0.5	1	-	1
res	0.909091	0.763636	0.490909	0.672727	0.490909	0.618182	0.727273	0.236364	0.236364	-		res	0.833333	0.5	0.5	0.5	0.166667	0.666667	0.333333	0.333333	0.333333	-

## Sheet: 10
FULL												EXCLUDES
CONFIDENCE-BASED												CONFIDENCE-BASED
PLAIN												PLAIN
	bac	con	goa	hyp	met	mod	mot	obj	obs	res			bac	con	goa	hyp	met	mod	mot	obj	obs	res
bac	-	0.207439	0.17846	0.230253	0.277839	0.243795	0.23155	0.0938658	0.0267105	0.1136		bac	-	0.225851	0.169709	0.263187	0.292725	0.272544	0.235575	0.086781	0.0356848	0.140629
con	0.792123	-	0.41412	0.843519	0.465474	0.51379	0.565805	0.269527	0.0988629	0.376949		con	0.759926	-	0.347184	0.863035	0.405971	0.470606	0.516467	0.217913	0.114805	0.397661
goa	0.560352	0.326808	-	0.405661	0.449728	0.337154	0.411326	0.264682	0.0672576	0.199224		goa	0.517843	0.285223	-	0.390167	0.465504	0.307164	0.396775	0.22839	0.0705789	0.190589
hyp	0.499488	0.478542	0.293266	-	0.28264	0.268119	0.364505	0.143467	0.0520705	0.191961		hyp	0.424623	0.412969	0.230539	-	0.231137	0.218736	0.296579	0.0983117	0.0518452	0.177947
met	0.920962	0.406539	0.475275	0.433253	-	0.650358	0.50685	0.304873	0.081062	0.279894		met	0.861939	0.355627	0.451786	0.417943	-	0.638732	0.477572	0.262423	0.0843406	0.279613
mod	0.886659	0.488656	0.400539	0.45009	0.717196	-	0.508328	0.305752	0.095726	0.363531		mod	0.860634	0.439628	0.340995	0.433227	0.695374	-	0.481234	0.247309	0.104161	0.368926
mot	0.814208	0.503986	0.456713	0.570872	0.520448	0.479626	-	0.243298	0.0849802	0.283619		mot	0.780419	0.474816	0.430956	0.568761	0.513299	0.47708	-	0.211375	0.0993209	0.29768
obj	0.971411	0.721316	0.87157	0.671613	0.943314	0.854111	0.738174	-	0.217142	0.566861		obj	0.973214	0.705357	0.849206	0.651786	0.973214	0.845238	0.75	-	0.261905	0.581349
obs	0.964964	0.918248	0.785401	0.846298	0.875495	0.947445	0.880918	0.769552	-	0.998957		obs	0.948509	0.886179	0.704607	0.845528	0.780488	0.899729	0.842818	0.655827	-	0.99187
res	0.958246	0.821073	0.546776	0.735077	0.703989	0.839631	0.69074	0.467955	0.239478	-		res	0.941554	0.784843	0.465639	0.732177	0.642903	0.785485	0.631985	0.3693	0.247913	-
BAG-1												BAG-1
	bac	con	goa	hyp	met	mod	mot	obj	obs	res			bac	con	goa	hyp	met	mod	mot	obj	obs	res
bac	-	0.118119	0.112858	0.0946438	0.128305	0.0868187	0.146722	0.0440502	0.0182137	0.06847		bac	-	0.216123	0.153516	0.179245	0.207547	0.149228	0.229846	0.0660377	0.0205832	0.113208
con	0.733478	-	0.400144	0.563741	0.504514	0.396533	0.50632	0.270495	0.122066	0.422535		con	0.825	-	0.371875	0.696875	0.490625	0.40625	0.571875	0.24375	0.09375	0.459375
goa	0.548682	0.301248	-	0.208877	0.335645	0.210541	0.411928	0.234397	0.0787795	0.209154		goa	0.468912	0.303109	-	0.316062	0.388601	0.235751	0.38342	0.222798	0.0647668	0.209845
hyp	0.542044	0.516918	0.252261	-	0.351424	0.318593	0.261307	0.146399	0.0740369	0.318593		hyp	0.601124	0.603933	0.33427	-	0.331461	0.227528	0.41573	0.182584	0.0674157	0.30618
met	0.811154	0.480056	0.423579	0.374515	-	0.527709	0.505824	0.278503	0.109778	0.373456		met	0.901961	0.51634	0.486928	0.408497	-	0.53268	0.614379	0.297386	0.127451	0.388889
mod	0.705703	0.463213	0.326948	0.414889	0.650414	-	0.395734	0.253809	0.114933	0.437963		mod	0.717557	0.492366	0.343511	0.335878	0.614504	-	0.526718	0.290076	0.152672	0.427481
mot	0.732974	0.371737	0.394154	0.204881	0.39983	0.248297	-	0.19126	0.0729285	0.204597		mot	0.854037	0.549689	0.456522	0.459627	0.546584	0.425466	-	0.223602	0.0714286	0.310559
obj	0.796435	0.685741	0.787992	0.412758	0.746717	0.551595	0.707317	-	0.266417	0.576923		obj	0.767857	0.6875	0.767857	0.616071	0.803571	0.696429	0.678571	-	0.276786	0.571429
obs	0.899497	0.831658	0.70603	0.555276	0.79397	0.673367	0.756281	0.713568	-	0.957286		obs	0.604167	0.625	0.541667	0.541667	0.8125	0.854167	0.604167	0.645833	-	0.854167
res	0.818784	0.700181	0.463576	0.579771	0.650813	0.612884	0.493679	0.3823	0.232992	-		res	0.836158	0.824859	0.468927	0.644068	0.672316	0.661017	0.610169	0.367232	0.231638	-
BAG-2												BAG-2
	bac	con	goa	hyp	met	mod	mot	obj	obs	res			bac	con	goa	hyp	met	mod	mot	obj	obs	res
bac	-	0.0963888	0.0957553	0.0770205	0.118563	0.0857091	0.114852	0.0390081	0.0202733	0.0714092		bac	-	0.191766	0.134345	0.15493	0.20585	0.148429	0.198267	0.0606717	0.0260022	0.114843
con	0.697115	-	0.396635	0.516346	0.54375	0.455769	0.488462	0.269712	0.134135	0.460096		con	0.816327	-	0.342857	0.632653	0.530612	0.42449	0.563265	0.24898	0.118367	0.473469
goa	0.516522	0.312352	-	0.181747	0.352872	0.214005	0.372935	0.243509	0.0896932	0.225806		goa	0.513514	0.324324	-	0.250965	0.432432	0.274131	0.370656	0.227799	0.0733591	0.204633
hyp	0.548896	0.554154	0.239222	-	0.380126	0.363828	0.252892	0.150894	0.097266	0.359621		hyp	0.628	0.616	0.26	-	0.368	0.288	0.4	0.18	0.1	0.312
met	0.802458	0.5066	0.408284	0.331361	-	0.549841	0.480655	0.294492	0.124716	0.404188		met	0.892562	0.533058	0.450413	0.384298	-	0.524793	0.553719	0.297521	0.136364	0.359504
mod	0.712071	0.517719	0.306755	0.388704	0.669989	-	0.350498	0.242525	0.114064	0.430786		mod	0.748768	0.497537	0.334975	0.359606	0.625616	-	0.492611	0.251232	0.142857	0.433498
mot	0.67893	0.391722	0.380853	0.182692	0.412207	0.249164	-	0.194398	0.0928094	0.232441		mot	0.863208	0.59434	0.415094	0.424528	0.584906	0.457547	-	0.226415	0.113208	0.377358
obj	0.788945	0.703518	0.792714	0.376884	0.830402	0.561558	0.66206	-	0.296482	0.579146		obj	0.790123	0.753086	0.716049	0.567901	0.888889	0.654321	0.716049	-	0.308642	0.604938
obs	0.92517	0.931973	0.768707	0.639456	0.935374	0.693878	0.843537	0.79932	-	0.982993		obs	0.794118	0.852941	0.558824	0.735294	0.970588	0.882353	0.794118	0.735294	-	0.970588
res	0.842105	0.750982	0.47447	0.544383	0.715632	0.617439	0.487824	0.363708	0.230951	-		res	0.868613	0.846715	0.386861	0.569343	0.642336	0.671533	0.642336	0.357664	0.240876	-
BAG-3												BAG-3
	bac	con	goa	hyp	met	mod	mot	obj	obs	res			bac	con	goa	hyp	met	mod	mot	obj	obs	res
bac	-	0.0971326	0.0796894	0.0808841	0.130108	0.0924731	0.114337	0.0409797	0.0229391	0.0776583		bac	-	0.177748	0.112619	0.14654	0.188602	0.147897	0.17232	0.0610583	0.0257802	0.111262
con	0.719597	-	0.381222	0.502836	0.540643	0.460618	0.505986	0.294896	0.134216	0.500315		con	0.804233	-	0.380952	0.592593	0.560847	0.428571	0.52381	0.269841	0.116402	0.417989
goa	0.476645	0.314756	-	0.18949	0.34448	0.22293	0.326964	0.253185	0.0928875	0.25		goa	0.442211	0.361809	-	0.256281	0.38191	0.271357	0.356784	0.266332	0.0854271	0.241206
hyp	0.567531	0.531378	0.236016	-	0.403138	0.409959	0.285812	0.158936	0.0995907	0.340382		hyp	0.62234	0.590426	0.276596	-	0.356383	0.340426	0.398936	0.207447	0.111702	0.356383
met	0.853746	0.50654	0.385256	0.357313	-	0.557669	0.457788	0.317479	0.131986	0.428656		met	0.888298	0.56383	0.409574	0.356383	-	0.569149	0.510638	0.335106	0.138298	0.425532
mod	0.721448	0.505571	0.301532	0.422702	0.655989	-	0.358635	0.233983	0.114903	0.439415		mod	0.740741	0.493827	0.333333	0.395062	0.666667	-	0.438272	0.265432	0.135802	0.41358
mot	0.740234	0.480469	0.360677	0.263021	0.474609	0.320312	-	0.216146	0.111979	0.326172		mot	0.860759	0.601266	0.443038	0.462025	0.575949	0.449367	-	0.240506	0.126582	0.386076
obj	0.775	0.732812	0.759375	0.384375	0.84375	0.53125	0.610938	-	0.282813	0.595313		obj	0.815385	0.784615	0.8	0.6	0.969231	0.676923	0.630769	-	0.276923	0.615385
obs	0.968182	0.959091	0.795455	0.659091	1	0.754545	0.85	0.813636	-	1		obs	0.740741	0.814815	0.62963	0.777778	0.962963	0.851852	0.777778	0.666667	-	1
res	0.869254	0.812053	0.490296	0.526047	0.745659	0.652707	0.555669	0.390194	0.226762	-		res	0.894231	0.769231	0.471154	0.644231	0.778846	0.653846	0.615385	0.394231	0.259615	-
TREE												TREE
	bac	con	goa	hyp	met	mod	mot	obj	obs	res			bac	con	goa	hyp	met	mod	mot	obj	obs	res
bac	-	0.116127	0.0801648	0.0992695	0.136542	0.115939	0.0801648	0.0370856	0.0232253	0.0764188		bac	-	0.155606	0.148741	0.141876	0.180778	0.176201	0.146453	0.0663616	0.0320366	0.102975
con	0.757415	-	0.419492	0.513771	0.457627	0.416314	0.396186	0.294492	0.177966	0.5		con	0.769231	-	0.450549	0.758242	0.472527	0.461538	0.461538	0.252747	0.153846	0.483516
goa	0.529363	0.327543	-	0.222498	0.375517	0.282051	0.33416	0.265509	0.117452	0.251447		goa	0.594595	0.369369	-	0.324324	0.495495	0.396396	0.387387	0.27027	0.108108	0.234234
hyp	0.589099	0.498952	0.268344	-	0.337526	0.330189	0.236897	0.162474	0.106918	0.33543		hyp	0.574074	0.638889	0.333333	-	0.342593	0.361111	0.37037	0.166667	0.12037	0.351852
met	0.825497	0.384268	0.399638	0.296564	-	0.610307	0.320976	0.261302	0.148282	0.367993		met	0.815534	0.427184	0.533981	0.38835	-	0.650485	0.475728	0.359223	0.15534	0.359223
mod	0.741904	0.372915	0.32581	0.315015	0.661433	-	0.252208	0.225711	0.14524	0.408243		mod	0.811881	0.425743	0.445545	0.415842	0.673267	-	0.425743	0.29703	0.168317	0.376238
mot	0.753149	0.458438	0.491184	0.290932	0.452141	0.337531	-	0.288413	0.166247	0.361461		mot	0.92	0.546667	0.56	0.52	0.626667	0.56	-	0.306667	0.2	0.44
obj	0.73012	0.672289	0.783133	0.409639	0.710843	0.580723	0.595181	-	0.293976	0.563855		obj	0.833333	0.666667	0.833333	0.555556	1	0.805556	0.638889	-	0.25	0.555556
obs	0.888889	0.933333	0.788889	0.572222	0.927778	0.861111	0.744444	0.672222	-	0.994444		obs	0.888889	0.833333	0.722222	0.777778	0.944444	0.944444	0.833333	0.5	-	0.944444
res	0.839344	0.777049	0.511475	0.532787	0.685246	0.703279	0.483607	0.381967	0.295082	-		res	0.844828	0.775862	0.465517	0.706897	0.655172	0.655172	0.586207	0.362069	0.293103	-
SUPPORT-BASED												SUPPORT-BASED
PLAIN												PLAIN
	bac	con	goa	hyp	met	mod	mot	obj	obs	res			bac	con	goa	hyp	met	mod	mot	obj	obs	res
bac	-	0.551481	0.126939	0.125529	0.468265	0.458392	0.0832158	0.16079	0.273625	0.778561		bac	-	0.495833	0.216667	0.208333	0.425	0.454167	0.0958333	0.170833	0.195833	0.5
con	0.907193	-	0.208817	0.206497	0.484919	0.470998	0.136891	0.262181	0.401392	0.916473		con	0.937008	-	0.330709	0.393701	0.472441	0.559055	0.181102	0.267717	0.275591	0.732283
goa	1	1	-	0.588889	0.966667	0.9	0.511111	0.9	0.755556	0.9		goa	1	0.807692	-	0.423077	0.75	0.615385	0.346154	0.519231	0.365385	0.557692
hyp	1	1	0.595506	-	0.775281	0.707865	0.617978	0.651685	0.707865	0.707865		hyp	1	1	0.44	-	0.54	0.58	0.44	0.26	0.34	0.52
met	0.633588	0.398855	0.166031	0.131679	-	0.624046	0.112595	0.217557	0.318702	0.465649		met	0.728571	0.428571	0.278571	0.192857	-	0.542857	0.142857	0.292857	0.235714	0.45
mod	0.902778	0.563889	0.225	0.175	0.908333	-	0.158333	0.316667	0.516667	0.694444		mod	0.893443	0.581967	0.262295	0.237705	0.622951	-	0.163934	0.336066	0.352459	0.778689
mot	1	1	0.779661	0.932203	1	0.966102	-	0.864407	0.966102	0.966102		mot	1	1	0.782609	0.956522	0.869565	0.869565	-	0.608696	0.782609	0.869565
obj	1	0.991228	0.710526	0.508772	1	1	0.447368	-	0.859649	0.991228		obj	1	0.829268	0.658537	0.317073	1	1	0.341463	-	0.512195	1
obs	0.836207	0.74569	0.293103	0.271552	0.719828	0.801724	0.24569	0.422414	-	0.99569		obs	1	0.744681	0.404255	0.361702	0.702128	0.914894	0.382979	0.446809	-	1
res	0.743935	0.532345	0.109164	0.0849057	0.328841	0.336927	0.0768194	0.152291	0.311321	-		res	0.794702	0.615894	0.192053	0.172185	0.417219	0.629139	0.13245	0.271523	0.311258	-
BAG-1												BAG-1
	bac	con	goa	hyp	met	mod	mot	obj	obs	res			bac	con	goa	hyp	met	mod	mot	obj	obs	res
bac	-	0.669767	0.213953	0.227907	0.539535	0.572093	0.134884	0.274419	0.488372	0.930233		bac	-	0.615385	0.213675	0.205128	0.384615	0.444444	0.162393	0.222222	0.273504	0.65812
con	0.993103	-	0.282759	0.337931	0.593103	0.744828	0.2	0.4	0.710345	1		con	0.96	-	0.32	0.333333	0.4	0.506667	0.253333	0.346667	0.4	0.866667
goa	1	0.891304	-	0.73913	0.978261	0.913043	0.478261	0.891304	0.891304	0.913043		goa	0.961538	0.923077	-	0.538462	0.807692	0.846154	0.461538	0.769231	0.615385	0.846154
hyp	0.960784	0.960784	0.666667	-	0.784314	0.941176	0.529412	0.666667	0.960784	0.960784		hyp	0.96	1	0.56	-	0.68	0.72	0.64	0.64	0.72	0.72
met	0.789116	0.585034	0.306122	0.272109	-	0.70068	0.176871	0.401361	0.503401	0.768707		met	0.642857	0.428571	0.3	0.242857	-	0.685714	0.228571	0.342857	0.357143	0.485714
mod	0.984	0.864	0.336	0.384	0.824	-	0.232	0.472	0.736	0.992		mod	0.825397	0.603175	0.349206	0.285714	0.761905	-	0.269841	0.396825	0.492063	0.746032
mot	1	1	0.758621	0.931034	0.896552	1	-	0.758621	1	1		mot	1	1	0.631579	0.842105	0.842105	0.894737	-	0.789474	0.842105	0.894737
obj	1	0.983051	0.694915	0.576271	1	1	0.372881	-	0.949153	1		obj	1	1	0.769231	0.615385	0.923077	0.961538	0.576923	-	0.846154	1
obs	0.963303	0.944954	0.376147	0.449541	0.678899	0.844037	0.266055	0.513761	-	1		obs	0.888889	0.833333	0.444444	0.5	0.694444	0.861111	0.444444	0.611111	-	1
res	0.896861	0.650224	0.188341	0.219731	0.506726	0.556054	0.130045	0.264574	0.488789	-		res	0.846154	0.714286	0.241758	0.197802	0.373626	0.516484	0.186813	0.285714	0.395604	-
BAG-2												BAG-2
	bac	con	goa	hyp	met	mod	mot	obj	obs	res			bac	con	goa	hyp	met	mod	mot	obj	obs	res
bac	-	0.675127	0.187817	0.19797	0.543147	0.568528	0.15736	0.263959	0.492386	0.918782		bac	-	0.582524	0.213592	0.252427	0.427184	0.475728	0.184466	0.23301	0.242718	0.640777
con	0.977941	-	0.25	0.286765	0.588235	0.720588	0.227941	0.382353	0.698529	0.992647		con	0.9375	-	0.328125	0.421875	0.46875	0.546875	0.296875	0.34375	0.359375	0.828125
goa	1	0.918919	-	0.72973	0.972973	0.945946	0.594595	0.891892	0.918919	0.945946		goa	0.956522	0.913043	-	0.521739	0.869565	0.782609	0.478261	0.782609	0.565217	0.782609
hyp	0.95122	0.95122	0.658537	-	0.804878	0.95122	0.658537	0.707317	0.95122	0.95122		hyp	0.928571	0.964286	0.428571	-	0.714286	0.714286	0.607143	0.5	0.678571	0.75
met	0.835938	0.625	0.28125	0.257812	-	0.742188	0.203125	0.40625	0.5625	0.8125		met	0.698413	0.47619	0.31746	0.31746	-	0.68254	0.269841	0.380952	0.365079	0.507937
mod	0.982456	0.859649	0.307018	0.342105	0.833333	-	0.27193	0.45614	0.763158	1		mod	0.875	0.625	0.321429	0.357143	0.767857	-	0.285714	0.410714	0.428571	0.785714
mot	1	1	0.709677	0.870968	0.83871	1	-	0.741935	1	1		mot	1	1	0.578947	0.894737	0.894737	0.842105	-	0.631579	0.789474	0.842105
obj	1	1	0.634615	0.557692	1	1	0.442308	-	1	1		obj	1	0.916667	0.75	0.583333	1	0.958333	0.5	-	0.75	0.958333
obs	0.989796	0.969388	0.346939	0.397959	0.734694	0.887755	0.316327	0.530612	-	1		obs	0.892857	0.821429	0.464286	0.678571	0.821429	0.857143	0.535714	0.642857	-	1
res	0.874396	0.652174	0.169082	0.188406	0.502415	0.550725	0.149758	0.251208	0.47343	-		res	0.88	0.706667	0.24	0.28	0.426667	0.586667	0.213333	0.306667	0.373333	-
BAG-3												BAG-3
	bac	con	goa	hyp	met	mod	mot	obj	obs	res			bac	con	goa	hyp	met	mod	mot	obj	obs	res
bac	-	0.666667	0.195767	0.190476	0.539683	0.539683	0.132275	0.269841	0.449735	0.899471		bac	-	0.581633	0.193878	0.234694	0.418367	0.479592	0.163265	0.204082	0.214286	0.571429
con	0.992126	-	0.267717	0.283465	0.614173	0.700787	0.19685	0.401575	0.661417	0.992126		con	0.982759	-	0.310345	0.396552	0.465517	0.586207	0.275862	0.344828	0.344828	0.827586
goa	1	0.918919	-	0.756757	0.945946	0.945946	0.594595	0.837838	0.918919	0.945946		goa	0.95	0.9	-	0.5	0.95	0.85	0.45	0.85	0.6	0.85
hyp	0.947368	0.947368	0.736842	-	0.868421	0.947368	0.605263	0.736842	0.947368	0.947368		hyp	1	1	0.434783	-	0.695652	0.695652	0.652174	0.478261	0.652174	0.73913
met	0.871795	0.666667	0.299145	0.282051	-	0.777778	0.205128	0.435897	0.564103	0.863248		met	0.773585	0.509434	0.358491	0.301887	-	0.698113	0.245283	0.377358	0.358491	0.509434
mod	0.990291	0.864078	0.339806	0.349515	0.883495	-	0.242718	0.495146	0.737864	1		mod	0.903846	0.653846	0.326923	0.307692	0.711538	-	0.25	0.384615	0.403846	0.788462
mot	1	1	0.88	0.92	0.96	1	-	0.8	1	1		mot	1	1	0.5625	0.9375	0.8125	0.8125	-	0.5625	0.75	0.8125
obj	1	1	0.607843	0.54902	1	1	0.392157	-	0.960784	1		obj	1	1	0.85	0.55	1	1	0.45	-	0.75	1
obs	0.988372	0.976744	0.395349	0.418605	0.767442	0.883721	0.290698	0.569767	-	1		obs	0.954545	0.909091	0.545455	0.681818	0.863636	0.954545	0.545455	0.681818	-	1
res	0.880829	0.65285	0.181347	0.186528	0.523316	0.533679	0.129534	0.264249	0.445596	-		res	0.861538	0.738462	0.261538	0.261538	0.415385	0.630769	0.2	0.307692	0.338462	-
TREE												TREE
	bac	con	goa	hyp	met	mod	mot	obj	obs	res			bac	con	goa	hyp	met	mod	mot	obj	obs	res
bac	-	0.602339	0.181287	0.187135	0.438596	0.532164	0.128655	0.233918	0.421053	0.777778		bac	-	0.4625	0.1875	0.2125	0.375	0.45	0.15	0.2	0.1875	0.475
con	0.990385	-	0.25	0.288462	0.557692	0.740385	0.211538	0.375	0.682692	0.971154		con	0.925	-	0.35	0.4	0.5	0.525	0.3	0.325	0.275	0.7
goa	1	0.83871	-	0.709677	1	0.935484	0.612903	0.870968	0.870968	1		goa	1	0.933333	-	0.6	0.8	0.8	0.6	0.6	0.533333	0.733333
hyp	0.969697	0.909091	0.666667	-	0.787879	0.848485	0.636364	0.727273	0.848485	0.848485		hyp	1	0.941176	0.529412	-	0.705882	0.705882	0.647059	0.411765	0.588235	0.705882
met	0.707547	0.54717	0.292453	0.245283	-	0.735849	0.198113	0.377358	0.462264	0.603774		met	0.769231	0.512821	0.307692	0.307692	-	0.769231	0.282051	0.410256	0.307692	0.512821
mod	0.919192	0.777778	0.292929	0.282828	0.787879	-	0.222222	0.40404	0.676768	0.838384		mod	0.923077	0.538462	0.307692	0.307692	0.769231	-	0.282051	0.410256	0.358974	0.717949
mot	1	1	0.863636	0.954545	0.954545	1	-	0.909091	1	1		mot	1	1	0.75	0.916667	0.916667	0.916667	-	0.583333	0.75	0.833333
obj	1	0.975	0.675	0.6	1	1	0.5	-	0.975	1		obj	1	0.8125	0.5625	0.4375	1	1	0.4375	-	0.5	0.8125
obs	0.96	0.946667	0.36	0.373333	0.653333	0.893333	0.293333	0.52	-	0.986667		obs	1	0.733333	0.533333	0.666667	0.8	0.933333	0.6	0.533333	-	1
res	0.869281	0.660131	0.202614	0.183007	0.418301	0.542484	0.143791	0.261438	0.48366	-		res	0.926829	0.682927	0.268293	0.292683	0.487805	0.682927	0.243902	0.317073	0.365854	-
IR-BASED/CONFIDENCE												IR-BASED/CONFIDENCE
PLAIN												PLAIN
	bac	con	goa	hyp	met	mod	mot	obj	obs	res			bac	con	goa	hyp	met	mod	mot	obj	obs	res
bac	-	0.148857	0.0663929	0.102429	0.127964	0.142214	0.110964	0.0355357	0.0221071	0.0886429		bac	-	0.182023	0.0966576	0.140921	0.166667	0.17028	0.179313	0.0478771	0.0271003	0.108401
con	0.61737	-	0.154115	0.44215	0.256453	0.329487	0.248709	0.131339	0.0827513	0.318251		con	0.639062	-	0.16875	0.485938	0.265625	0.314063	0.360938	0.129688	0.065625	0.298438
goa	0.454249	0.251943	-	0.253447	0.43996	0.26924	0.278516	0.206568	0.114565	0.20381		goa	0.465696	0.199584	-	0.245322	0.484407	0.278586	0.378378	0.182952	0.0914761	0.176715
hyp	0.322176	0.357776	0.120993	-	0.130455	0.148078	0.20414	0.0716736	0.0603193	0.149379		hyp	0.272983	0.288931	0.108818	-	0.120075	0.118199	0.19137	0.0590994	0.0347092	0.105066
met	0.536664	0.206617	0.21553	0.12397	-	0.362728	0.144092	0.203511	0.080081	0.211344		met	0.596974	0.204952	0.277854	0.151307	-	0.37414	0.268226	0.217331	0.0742779	0.185695
mod	0.651185	0.334849	0.167587	0.190484	0.43683	-	0.231406	0.192433	0.120006	0.37707		mod	0.643082	0.300314	0.190252	0.183962	0.433962	-	0.303459	0.179245	0.102201	0.306604
mot	0.760429	0.445475	0.287143	0.425714	0.337155	0.417419	-	0.151988	0.095877	0.292998		mot	0.711111	0.391453	0.299145	0.348718	0.37094	0.37094	-	0.126496	0.0735043	0.234188
obj	0.700999	0.577403	0.561174	0.404494	0.915106	0.765918	0.391386	-	0.278402	0.525593		obj	0.779762	0.52381	0.642857	0.39881	0.916667	0.744048	0.577381	-	0.232143	0.517857
obs	0.721378	0.582573	0.452888	0.527862	0.633232	0.777102	0.443769	0.447822	-	0.85613		obs	0.816092	0.609195	0.436782	0.517241	0.666667	0.816092	0.586207	0.413793	-	0.896552
res	0.622919	0.528404	0.200784	0.319785	0.42287	0.600881	0.268364	0.199559	0.21523	-		res	0.752187	0.594752	0.241983	0.38484	0.463557	0.609329	0.431487	0.22449	0.22449	-
BAG-1												BAG-1
	bac	con	goa	hyp	met	mod	mot	obj	obs	res			bac	con	goa	hyp	met	mod	mot	obj	obs	res
bac	-	0.159164	0.108253	0.112004	0.198821	0.178992	0.157556	0.0750268	0.0209003	0.115756		bac	-	0.189744	0.0923077	0.138462	0.210256	0.194872	0.189744	0.0615385	0.0307692	0.112821
con	0.671739	-	0.265217	0.613043	0.395652	0.443478	0.417391	0.230435	0.076087	0.395652		con	0.655172	-	0.206897	0.62069	0.327586	0.293103	0.362069	0.155172	0.0862069	0.258621
goa	0.49697	0.230303	-	0.220202	0.359596	0.248485	0.325253	0.212121	0.0646465	0.185859		goa	0.412698	0.15873	-	0.15873	0.301587	0.174603	0.285714	0.111111	0.047619	0.111111
hyp	0.520548	0.636986	0.278539	-	0.30137	0.347032	0.399543	0.180365	0.0936073	0.349315		hyp	0.478261	0.507246	0.15942	-	0.202899	0.188406	0.318841	0.0724638	0.0869565	0.173913
met	0.83878	0.366013	0.346405	0.246187	-	0.590414	0.383442	0.339869	0.0893246	0.302832		met	0.793103	0.241379	0.310345	0.172414	-	0.482759	0.413793	0.241379	0.0344828	0.206897
mod	0.811881	0.465347	0.309406	0.331683	0.670792	-	0.373762	0.334158	0.108911	0.455446		mod	0.803922	0.27451	0.176471	0.215686	0.607843	-	0.352941	0.156863	0.0980392	0.333333
mot	0.773869	0.469849	0.429648	0.434673	0.48995	0.404523	-	0.248744	0.0929648	0.329146		mot	0.714286	0.357143	0.357143	0.392857	0.464286	0.339286	-	0.178571	0.0714286	0.214286
obj	0.879581	0.628272	0.638743	0.460733	0.879581	0.769634	0.549738	-	0.204188	0.52356		obj	0.947368	0.473684	0.421053	0.368421	0.842105	0.631579	0.578947	-	0.0526316	0.421053
obs	0.74026	0.584416	0.545455	0.61039	0.714286	0.779221	0.662338	0.61039	-	0.753247		obs	0.888889	0.444444	0.222222	0.555556	0.666667	0.777778	0.444444	0.111111	-	0.777778
res	0.896057	0.698925	0.383513	0.569892	0.609319	0.749104	0.544803	0.344086	0.189964	-		res	0.870968	0.548387	0.16129	0.451613	0.516129	0.645161	0.387097	0.193548	0.225806	-
BAG-2												BAG-2
	bac	con	goa	hyp	met	mod	mot	obj	obs	res			bac	con	goa	hyp	met	mod	mot	obj	obs	res
bac	-	0.169424	0.121112	0.116479	0.196559	0.176704	0.14957	0.0734613	0.021178	0.117141		bac	-	0.178344	0.101911	0.127389	0.203822	0.178344	0.159236	0.0573248	0.0318471	0.121019
con	0.752841	-	0.306818	0.639205	0.431818	0.465909	0.465909	0.255682	0.0823864	0.400568		con	0.711111	-	0.177778	0.711111	0.333333	0.4	0.355556	0.2	0.111111	0.333333
goa	0.542416	0.246787	-	0.244216	0.380463	0.254499	0.305913	0.203085	0.066838	0.190231		goa	0.5	0.204545	-	0.227273	0.431818	0.204545	0.272727	0.136364	0.0454545	0.136364
hyp	0.569733	0.652819	0.320475	-	0.305638	0.367953	0.406528	0.207715	0.0979228	0.347181		hyp	0.471698	0.584906	0.207547	-	0.188679	0.207547	0.301887	0.113208	0.0943396	0.207547
met	0.834239	0.375	0.391304	0.241848	-	0.595109	0.388587	0.307065	0.0842391	0.320652		met	0.772727	0.272727	0.363636	0.181818	-	0.5	0.340909	0.204545	0.0454545	0.272727
mod	0.851735	0.470032	0.334385	0.343849	0.697161	-	0.369085	0.33123	0.11041	0.463722		mod	0.775	0.375	0.175	0.225	0.575	-	0.275	0.2	0.125	0.425
mot	0.750809	0.501618	0.423948	0.430421	0.491909	0.411003	-	0.249191	0.0906149	0.346278		mot	0.692308	0.410256	0.333333	0.410256	0.461538	0.333333	-	0.153846	0.0769231	0.307692
obj	0.910959	0.684932	0.69863	0.561644	0.890411	0.835616	0.623288	-	0.212329	0.582192		obj	0.933333	0.666667	0.6	0.533333	0.933333	0.8	0.466667	-	0.133333	0.533333
obs	0.75	0.6	0.583333	0.65	0.783333	0.833333	0.733333	0.633333	-	0.833333		obs	1	0.571429	0.285714	0.571429	0.571429	0.857143	0.428571	0.285714	-	0.857143
res	0.917431	0.669725	0.40367	0.555046	0.665138	0.756881	0.559633	0.348624	0.201835	-		res	0.846154	0.538462	0.153846	0.461538	0.538462	0.730769	0.461538	0.192308	0.230769	-
BAG-3												BAG-3
	bac	con	goa	hyp	met	mod	mot	obj	obs	res			bac	con	goa	hyp	met	mod	mot	obj	obs	res
bac	-	0.171096	0.120432	0.113787	0.185216	0.175249	0.16196	0.0797342	0.0207641	0.113787		bac	-	0.142857	0.111111	0.134921	0.198413	0.190476	0.190476	0.0634921	0.0396825	0.119048
con	0.763636	-	0.334545	0.64	0.436364	0.465455	0.516364	0.276364	0.08	0.418182		con	0.540541	-	0.162162	0.702703	0.297297	0.405405	0.378378	0.189189	0.135135	0.324324
goa	0.533546	0.277955	-	0.214058	0.351438	0.27476	0.303514	0.230032	0.0543131	0.194888		goa	0.444444	0.166667	-	0.222222	0.416667	0.166667	0.305556	0.166667	0.0277778	0.166667
hyp	0.574144	0.665399	0.311787	-	0.334601	0.39924	0.456274	0.231939	0.110266	0.376426		hyp	0.5	0.65	0.2	-	0.225	0.275	0.325	0.125	0.125	0.2
met	0.836299	0.409253	0.398577	0.252669	-	0.640569	0.419929	0.348754	0.0782918	0.327402		met	0.735294	0.235294	0.411765	0.205882	-	0.470588	0.382353	0.235294	0	0.264706
mod	0.84375	0.488281	0.351562	0.347656	0.714844	-	0.398438	0.359375	0.109375	0.476562		mod	0.78125	0.34375	0.125	0.28125	0.53125	-	0.3125	0.1875	0.125	0.375
mot	0.7393	0.51751	0.400778	0.424125	0.459144	0.404669	-	0.245136	0.077821	0.357977		mot	0.8125	0.4375	0.40625	0.4375	0.4375	0.375	-	0.21875	0.125	0.34375
obj	0.918699	0.682927	0.715447	0.520325	0.869919	0.821138	0.593496	-	0.170732	0.552846		obj	0.916667	0.666667	0.75	0.583333	0.916667	0.75	0.666667	-	0.0833333	0.5
obs	0.755102	0.653061	0.530612	0.673469	0.693878	0.857143	0.693878	0.612245	-	0.857143		obs	0.857143	0.714286	0.142857	0.714286	0.285714	0.714286	0.571429	0.142857	-	0.857143
res	0.917647	0.729412	0.417647	0.594118	0.676471	0.788235	0.629412	0.382353	0.217647	-		res	0.904762	0.571429	0.238095	0.47619	0.47619	0.714286	0.52381	0.238095	0.285714	-
TREE												TREE
	bac	con	goa	hyp	met	mod	mot	obj	obs	res			bac	con	goa	hyp	met	mod	mot	obj	obs	res
bac	-	0.139923	0.147625	0.1181	0.181001	0.20154	0.143774	0.0770218	0.0256739	0.110398		bac	-	0.146341	0.097561	0.121951	0.158537	0.243902	0.158537	0.0609756	0.0365854	0.097561
con	0.844156	-	0.480519	0.720779	0.551948	0.61039	0.571429	0.344156	0.162338	0.571429		con	0.823529	-	0.294118	0.705882	0.352941	0.647059	0.529412	0.235294	0.176471	0.470588
goa	0.744048	0.35119	-	0.35119	0.535714	0.458333	0.422619	0.27381	0.0952381	0.315476		goa	0.647059	0.294118	-	0.176471	0.411765	0.529412	0.352941	0.235294	0.117647	0.235294
hyp	0.722581	0.677419	0.458065	-	0.43871	0.490323	0.522581	0.296774	0.167742	0.496774		hyp	0.681818	0.545455	0.181818	-	0.136364	0.363636	0.318182	0.136364	0.136364	0.318182
met	0.852273	0.346591	0.426136	0.267045	-	0.619318	0.357955	0.272727	0.0795455	0.289773		met	0.882353	0.352941	0.294118	0.176471	-	0.705882	0.411765	0.176471	0	0.117647
mod	0.906077	0.436464	0.430939	0.353591	0.662983	-	0.325967	0.298343	0.143646	0.425414		mod	0.904762	0.333333	0.238095	0.190476	0.47619	-	0.333333	0.142857	0.047619	0.285714
mot	0.856061	0.537879	0.5	0.507576	0.469697	0.409091	-	0.25	0.121212	0.401515		mot	0.866667	0.6	0.4	0.466667	0.4	0.533333	-	0.2	0.133333	0.266667
obj	0.943662	0.760563	0.774648	0.71831	0.887324	0.84507	0.661972	-	0.253521	0.577465		obj	1	0.8	0.8	0.8	0.4	1	0.6	-	0.4	0.6
obs	0.885714	0.828571	0.685714	0.828571	0.8	0.942857	0.771429	0.685714	-	0.942857		obs	1	1	0.666667	1	0	1	0.666667	0.666667	-	1
res	0.927273	0.763636	0.554545	0.672727	0.681818	0.827273	0.590909	0.372727	0.272727	-		res	0.75	0.583333	0.416667	0.5	0.25	0.666667	0.416667	0.25	0.25	-
IR-BASED/KULC												IR-BASED/KULC
PLAIN												PLAIN
	bac	con	goa	hyp	met	mod	mot	obj	obs	res			bac	con	goa	hyp	met	mod	mot	obj	obs	res
bac	-	0.146182	0.0790906	0.114701	0.136562	0.153031	0.193403	0.0452779	0.01404	0.0891955		bac	-	0.191781	0.0942788	0.169218	0.170024	0.186946	0.192587	0.0427075	0.0225624	0.106366
con	0.692812	-	0.19349	0.613698	0.30764	0.393761	0.435127	0.15642	0.0596745	0.34245		con	0.719512	-	0.155488	0.685976	0.304878	0.384146	0.448171	0.143293	0.0609756	0.283537
goa	0.433124	0.219958	-	0.247649	0.482236	0.239028	0.367294	0.222832	0.0940439	0.162226		goa	0.454225	0.197183	-	0.25	0.549296	0.232394	0.323944	0.165493	0.0985915	0.147887
hyp	0.307781	0.350141	0.119785	-	0.138213	0.13591	0.233811	0.078321	0.0337855	0.137318		hyp	0.305233	0.31686	0.0944767	-	0.135174	0.125	0.197674	0.0668605	0.0218023	0.117733
met	0.530811	0.194237	0.284499	0.141295	-	0.405832	0.251345	0.216976	0.0716889	0.19632		met	0.592208	0.220779	0.345455	0.205195	-	0.457143	0.251948	0.192208	0.0909091	0.212987
mod	0.683616	0.331869	0.187068	0.210295	0.494455	-	0.352793	0.222431	0.0853735	0.339611		mod	0.743516	0.337176	0.167147	0.233429	0.507205	-	0.363112	0.175793	0.0864553	0.311239
mot	0.690484	0.318998	0.225364	0.295293	0.285642	0.322384	-	0.115306	0.0379275	0.199458		mot	0.758209	0.408955	0.232836	0.370149	0.358209	0.420896	-	0.125373	0.0686567	0.232836
obj	0.735475	0.498291	0.663705	0.434723	0.899522	0.764183	0.520164	-	0.18797	0.465482		obj	0.876289	0.587629	0.659794	0.515464	0.886598	0.793814	0.628866	-	0.206186	0.505155
obs	0.801126	0.617261	0.649156	0.559099	0.874296	0.863039	0.604128	0.596623	-	0.894934		obs	0.857143	0.642857	0.547619	0.52381	0.857143	0.880952	0.666667	0.404762	-	0.952381
res	0.824106	0.658859	0.261925	0.486797	0.539608	0.737223	0.504259	0.289608	0.19506	-		res	0.9	0.641176	0.223529	0.541176	0.505882	0.711765	0.547059	0.270588	0.217647	-
BAG-1												BAG-1
	bac	con	goa	hyp	met	mod	mot	obj	obs	res			bac	con	goa	hyp	met	mod	mot	obj	obs	res
bac	-	0.156387	0.128703	0.142788	0.184556	0.159301	0.198154	0.0747936	0.0169985	0.107334		bac	-	0.162562	0.118227	0.17734	0.20197	0.172414	0.206897	0.0738916	0.0197044	0.118227
con	0.769392	-	0.350105	0.735849	0.431866	0.463312	0.582809	0.264151	0.081761	0.436059		con	0.689655	-	0.241379	0.706897	0.327586	0.37931	0.517241	0.172414	0.0689655	0.258621
goa	0.448041	0.229983	-	0.245315	0.316865	0.231687	0.32368	0.192504	0.0511073	0.172061		goa	0.344262	0.147541	-	0.180328	0.278689	0.131148	0.213115	0.163934	0.0327869	0.0655738
hyp	0.616732	0.649805	0.340467	-	0.336576	0.371595	0.494163	0.194553	0.0875486	0.377432		hyp	0.577465	0.577465	0.211268	-	0.267606	0.267606	0.43662	0.140845	0.0704225	0.239437
met	0.823045	0.368313	0.423868	0.333333	-	0.565844	0.442387	0.298354	0.0514403	0.281893		met	0.758621	0.206897	0.310345	0.241379	-	0.431034	0.37931	0.241379	0.0344828	0.137931
mod	0.846698	0.485849	0.363208	0.450472	0.691038	-	0.455189	0.325472	0.0943396	0.457547		mod	0.72549	0.294118	0.215686	0.294118	0.509804	-	0.392157	0.176471	0.0588235	0.313725
mot	0.812155	0.480663	0.379374	0.460405	0.39779	0.360958	-	0.198895	0.0607735	0.305709		mot	0.789474	0.526316	0.280702	0.526316	0.403509	0.403509	-	0.157895	0.0877193	0.263158
obj	0.89899	0.641414	0.722222	0.565657	0.843434	0.762626	0.641414	-	0.171717	0.479798		obj	0.85	0.4	0.65	0.4	0.8	0.5	0.4	-	0.1	0.2
obs	0.730769	0.666667	0.551282	0.717949	0.628205	0.717949	0.666667	0.589744	-	0.833333		obs	0.777778	0.666667	0.555556	0.666667	0.555556	0.444444	0.777778	0.444444	-	0.777778
res	0.88968	0.758007	0.430605	0.733096	0.58363	0.75089	0.644128	0.348754	0.206406	-		res	0.903226	0.548387	0.258065	0.612903	0.419355	0.548387	0.516129	0.193548	0.193548	-
BAG-2												BAG-2
	bac	con	goa	hyp	met	mod	mot	obj	obs	res			bac	con	goa	hyp	met	mod	mot	obj	obs	res
bac	-	0.170988	0.140123	0.151235	0.189506	0.16358	0.196296	0.0753086	0.017284	0.108642		bac	-	0.192547	0.130435	0.180124	0.192547	0.173913	0.217391	0.0559006	0.0310559	0.130435
con	0.876712	-	0.430137	0.745205	0.452055	0.454795	0.608219	0.293151	0.0821918	0.435616		con	0.844444	-	0.288889	0.755556	0.333333	0.377778	0.577778	0.2	0.111111	0.4
goa	0.526316	0.27193	-	0.27193	0.33114	0.256579	0.328947	0.190789	0.0526316	0.195175		goa	0.395833	0.1875	-	0.25	0.291667	0.145833	0.270833	0.1875	0.0833333	0.125
hyp	0.706494	0.667532	0.384416	-	0.348052	0.394805	0.519481	0.215584	0.0857143	0.402597		hyp	0.641509	0.641509	0.301887	-	0.264151	0.283019	0.471698	0.150943	0.0943396	0.301887
met	0.837696	0.363874	0.429319	0.314136	-	0.552356	0.458115	0.293194	0.0628272	0.269634		met	0.727273	0.227273	0.363636	0.227273	-	0.386364	0.409091	0.227273	0.0454545	0.159091
mod	0.86747	0.466867	0.38253	0.454819	0.689759	-	0.448795	0.322289	0.0993976	0.451807		mod	0.780488	0.292683	0.219512	0.317073	0.439024	-	0.390244	0.195122	0.0731707	0.390244
mot	0.849515	0.519417	0.417476	0.480583	0.432039	0.36165	-	0.220874	0.0558252	0.322816		mot	0.840909	0.568182	0.386364	0.568182	0.431818	0.340909	-	0.113636	0.0681818	0.295455
obj	0.903846	0.698718	0.711538	0.602564	0.852564	0.762821	0.685897	-	0.185897	0.487179		obj	0.8125	0.4375	0.75	0.375	0.75	0.5625	0.3125	-	0.1875	0.1875
obs	0.819672	0.655738	0.557377	0.639344	0.721311	0.770492	0.655738	0.622951	-	0.836066		obs	0.875	0.75	0.75	0.75	0.75	0.5	0.625	0.5	-	0.875
res	0.932127	0.751131	0.488688	0.742081	0.58371	0.746606	0.674208	0.348416	0.199095	-		res	0.961538	0.692308	0.384615	0.615385	0.423077	0.653846	0.576923	0.192308	0.230769	-
BAG-3												BAG-3
	bac	con	goa	hyp	met	mod	mot	obj	obs	res			bac	con	goa	hyp	met	mod	mot	obj	obs	res
bac	-	0.157407	0.133488	0.136574	0.175926	0.154321	0.198302	0.0709877	0.0162037	0.101852		bac	-	0.171875	0.125	0.164062	0.195312	0.195312	0.21875	0.0625	0.0390625	0.132812
con	0.87234	-	0.414894	0.72695	0.457447	0.453901	0.62766	0.301418	0.0815603	0.439716		con	0.783784	-	0.27027	0.72973	0.297297	0.378378	0.594595	0.162162	0.135135	0.351351
goa	0.542614	0.267045	-	0.255682	0.329545	0.284091	0.349432	0.193182	0.0511364	0.207386		goa	0.421053	0.184211	-	0.236842	0.289474	0.157895	0.210526	0.236842	0.0789474	0.105263
hyp	0.740614	0.679181	0.368601	-	0.368601	0.419795	0.535836	0.232082	0.0887372	0.40273		hyp	0.634146	0.658537	0.292683	-	0.268293	0.317073	0.487805	0.146341	0.121951	0.268293
met	0.854167	0.399306	0.4375	0.329861	-	0.569444	0.465278	0.298611	0.0729167	0.295139		met	0.8	0.2	0.371429	0.228571	-	0.428571	0.371429	0.2	0.0857143	0.2
mod	0.867424	0.44697	0.405303	0.443182	0.666667	-	0.450758	0.333333	0.102273	0.435606		mod	0.848485	0.272727	0.212121	0.30303	0.484848	-	0.393939	0.181818	0.0909091	0.424242
mot	0.852853	0.495495	0.399399	0.42042	0.414414	0.339339	-	0.204204	0.048048	0.288288		mot	0.861111	0.583333	0.277778	0.527778	0.361111	0.388889	-	0.111111	0.0555556	0.277778
obj	0.905512	0.677165	0.716535	0.598425	0.818898	0.771654	0.661417	-	0.173228	0.503937		obj	0.916667	0.416667	0.916667	0.416667	0.666667	0.583333	0.416667	-	0.166667	0.25
obs	0.836735	0.734694	0.612245	0.693878	0.755102	0.836735	0.673469	0.673469	-	0.836735		obs	1	0.857143	0.571429	0.857143	0.857143	0.571429	0.571429	0.428571	-	0.857143
res	0.923977	0.725146	0.497076	0.695906	0.602339	0.730994	0.654971	0.374269	0.192982	-		res	1	0.619048	0.333333	0.52381	0.47619	0.714286	0.571429	0.190476	0.285714	-
TREE												TREE
	bac	con	goa	hyp	met	mod	mot	obj	obs	res			bac	con	goa	hyp	met	mod	mot	obj	obs	res
bac	-	0.13422	0.151149	0.123337	0.166868	0.182588	0.146312	0.0689238	0.0217654	0.0979444		bac	-	0.119048	0.0714286	0.119048	0.130952	0.202381	0.107143	0.0238095	0.0357143	0.107143
con	0.89172	-	0.535032	0.770701	0.496815	0.611465	0.643312	0.324841	0.121019	0.503185		con	0.764706	-	0.352941	0.764706	0.411765	0.411765	0.647059	0.117647	0.117647	0.411765
goa	0.791667	0.375	-	0.380208	0.458333	0.494792	0.411458	0.265625	0.078125	0.307292		goa	0.5	0.333333	-	0.277778	0.5	0.277778	0.388889	0.166667	0.111111	0.222222
hyp	0.745665	0.641618	0.439306	-	0.404624	0.49711	0.479769	0.260116	0.121387	0.416185		hyp	0.619048	0.619048	0.238095	-	0.285714	0.285714	0.428571	0.0952381	0.0952381	0.190476
met	0.873626	0.340659	0.434066	0.28022	-	0.653846	0.39011	0.263736	0.0769231	0.258242		met	0.611111	0.166667	0.333333	0.277778	-	0.388889	0.333333	0.0555556	0	0.111111
mod	0.87766	0.414894	0.489362	0.388298	0.691489	-	0.404255	0.308511	0.101064	0.37234		mod	0.727273	0.136364	0.181818	0.136364	0.272727	-	0.181818	0.0909091	0.0454545	0.272727
mot	0.903846	0.544872	0.474359	0.467949	0.423077	0.442308	-	0.217949	0.102564	0.346154		mot	0.733333	0.733333	0.533333	0.6	0.6	0.466667	-	0.0666667	0.0666667	0.333333
obj	0.90411	0.671233	0.739726	0.657534	0.876712	0.917808	0.575342	-	0.219178	0.506849		obj	0.8	0.4	1	0.6	0.8	0.8	0.2	-	0.4	0.6
obs	0.828571	0.685714	0.485714	0.685714	0.771429	0.771429	0.657143	0.571429	-	0.857143		obs	1	0.5	0.5	0.5	0.5	0.75	0.25	0.5	-	0.75
res	0.918919	0.711712	0.594595	0.675676	0.576577	0.756757	0.594595	0.342342	0.261261	-		res	0.833333	0.666667	0.416667	0.5	0.5	0.666667	0.416667	0.25	0.25	-
IR-BASED/MIXED												IR-BASED/MIXED
PLAIN												PLAIN
	bac	con	goa	hyp	met	mod	mot	obj	obs	res			bac	con	goa	hyp	met	mod	mot	obj	obs	res
bac	-	0.118981	0.0736862	0.102295	0.138255	0.131315	0.150444	0.0401441	0.0165171	0.0678581		bac	-	0.16881	0.0936495	0.144293	0.159968	0.164389	0.175643	0.0478296	0.0237138	0.0972669
con	0.565122	-	0.187823	0.568314	0.244743	0.294286	0.361004	0.139932	0.0652868	0.260266		con	0.646972	-	0.197932	0.589365	0.262925	0.310192	0.387001	0.134417	0.0620384	0.289513
goa	0.423027	0.210871	-	0.243254	0.396813	0.246595	0.411591	0.203804	0.0769725	0.163454		goa	0.44405	0.211368	-	0.253996	0.452931	0.277087	0.394316	0.17762	0.0817052	0.184725
hyp	0.256929	0.314815	0.12221	-	0.105286	0.114729	0.198492	0.0603998	0.0369757	0.102772		hyp	0.244334	0.273371	0.106232	-	0.102691	0.101983	0.172096	0.0531161	0.0269122	0.092068
met	0.569886	0.16642	0.256118	0.127841	-	0.351824	0.266133	0.212836	0.0559087	0.158756		met	0.613111	0.195373	0.286632	0.159383	-	0.401028	0.303342	0.227506	0.0694087	0.176093
mod	0.611677	0.264938	0.195317	0.187966	0.421716	-	0.284574	0.187651	0.0841121	0.275858		mod	0.662319	0.292754	0.201449	0.198551	0.446377	-	0.310145	0.176812	0.0927536	0.278261
mot	0.601595	0.293854	0.284178	0.279968	0.298961	0.255599	-	0.112525	0.0448844	0.158305		mot	0.678519	0.376296	0.318519	0.345185	0.368889	0.345185	-	0.128889	0.0637037	0.211852
obj	0.630502	0.420334	0.57216	0.343228	0.832139	0.645855	0.467758	-	0.183896	0.416923		obj	0.767196	0.492063	0.645503	0.417989	0.910053	0.708995	0.587302	-	0.232804	0.465608
obs	0.723818	0.574606	0.52456	0.573679	0.640408	0.775718	0.531047	0.525487	-	0.848007		obs	0.8	0.611765	0.505882	0.564706	0.682353	0.835294	0.611765	0.505882	-	0.894118
res	0.635012	0.523688	0.275335	0.383896	0.439346	0.59932	0.399405	0.266199	0.20204	-		res	0.785924	0.624633	0.29912	0.43695	0.478006	0.621701	0.475073	0.249267	0.219941	-
BAG-1												BAG-1
	bac	con	goa	hyp	met	mod	mot	obj	obs	res			bac	con	goa	hyp	met	mod	mot	obj	obs	res
bac	-	0.149174	0.124879	0.124879	0.185131	0.161322	0.201166	0.0709427	0.0184645	0.0996113		bac	-	0.182266	0.128079	0.157635	0.216749	0.187192	0.20197	0.0591133	0.0295567	0.103448
con	0.742138	-	0.356394	0.696017	0.410901	0.440252	0.572327	0.243187	0.0838574	0.412998		con	0.694915	-	0.271186	0.677966	0.372881	0.423729	0.474576	0.186441	0.0847458	0.288136
goa	0.454698	0.224832	-	0.231544	0.337248	0.231544	0.315436	0.169463	0.0469799	0.169463		goa	0.409836	0.213115	-	0.196721	0.344262	0.196721	0.311475	0.131148	0.0327869	0.0983607
hyp	0.539499	0.61079	0.32948	-	0.285164	0.337187	0.456647	0.17341	0.0847784	0.354528		hyp	0.513889	0.555556	0.222222	-	0.222222	0.25	0.347222	0.111111	0.0694444	0.208333
met	0.837113	0.348454	0.428866	0.263918	-	0.575258	0.451546	0.313402	0.0597938	0.272165		met	0.775862	0.293103	0.344828	0.206897	-	0.534483	0.37931	0.189655	0.0172414	0.172414
mod	0.841981	0.46934	0.365566	0.389151	0.681604	-	0.464623	0.323113	0.0990566	0.436321		mod	0.803922	0.431373	0.215686	0.313725	0.647059	-	0.470588	0.196078	0.0784314	0.372549
mot	0.782143	0.451786	0.380357	0.417857	0.389286	0.335714	-	0.180357	0.0660714	0.282143		mot	0.758621	0.482759	0.413793	0.413793	0.413793	0.396552	-	0.137931	0.0862069	0.241379
obj	0.873737	0.611111	0.666667	0.5	0.873737	0.747475	0.585859	-	0.161616	0.444444		obj	0.85	0.55	0.5	0.45	0.8	0.65	0.5	-	0.1	0.35
obs	0.705128	0.615385	0.538462	0.666667	0.653846	0.74359	0.692308	0.525641	-	0.807692		obs	0.888889	0.777778	0.444444	0.666667	0.333333	0.666667	0.666667	0.333333	-	0.777778
res	0.900356	0.75089	0.44484	0.69395	0.594306	0.743772	0.669039	0.309609	0.199288	-		res	0.875	0.625	0.28125	0.625	0.5	0.6875	0.53125	0.21875	0.1875	-
BAG-2												BAG-2
	bac	con	goa	hyp	met	mod	mot	obj	obs	res			bac	con	goa	hyp	met	mod	mot	obj	obs	res
bac	-	0.169544	0.139951	0.12947	0.191122	0.165845	0.193588	0.0727497	0.0160296	0.107275		bac	-	0.179012	0.104938	0.148148	0.222222	0.185185	0.185185	0.0555556	0.0185185	0.111111
con	0.843407	-	0.434066	0.706044	0.467033	0.483516	0.620879	0.285714	0.0796703	0.445055		con	0.777778	-	0.266667	0.8	0.422222	0.444444	0.511111	0.244444	0.111111	0.355556
goa	0.533477	0.265659	-	0.25054	0.36933	0.263499	0.334773	0.174946	0.0453564	0.196544		goa	0.416667	0.208333	-	0.229167	0.375	0.208333	0.270833	0.145833	0.0625	0.125
hyp	0.617571	0.635659	0.366925	-	0.325581	0.372093	0.511628	0.209302	0.0801034	0.395349		hyp	0.518519	0.648148	0.240741	-	0.240741	0.259259	0.37037	0.12963	0.0740741	0.240741
met	0.856021	0.379581	0.463351	0.277487	-	0.594241	0.468586	0.319372	0.0628272	0.295812		met	0.818182	0.318182	0.363636	0.204545	-	0.522727	0.363636	0.204545	0	0.227273
mod	0.86747	0.503012	0.400602	0.415663	0.710843	-	0.463855	0.35241	0.0933735	0.463855		mod	0.804878	0.414634	0.219512	0.292683	0.634146	-	0.365854	0.195122	0.0731707	0.365854
mot	0.806604	0.495283	0.42217	0.448113	0.438679	0.360849	-	0.209906	0.0589623	0.316038		mot	0.790698	0.534884	0.325581	0.44186	0.44186	0.395349	-	0.162791	0.0930233	0.302326
obj	0.903846	0.698718	0.724359	0.589744	0.910256	0.839744	0.685897	-	0.166667	0.538462		obj	0.875	0.6875	0.5625	0.5	0.875	0.6875	0.5	-	0.125	0.375
obs	0.786885	0.672131	0.590164	0.688525	0.819672	0.803279	0.737705	0.622951	-	0.868852		obs	0.875	0.75	0.625	0.75	0.625	0.875	0.75	0.5	-	0.75
res	0.927602	0.764706	0.497738	0.705882	0.642534	0.760181	0.696833	0.357466	0.180995	-		res	0.884615	0.576923	0.307692	0.576923	0.576923	0.692308	0.5	0.192308	0.192308	-
BAG-3												BAG-3
	bac	con	goa	hyp	met	mod	mot	obj	obs	res			bac	con	goa	hyp	met	mod	mot	obj	obs	res
bac	-	0.165123	0.140432	0.131173	0.175926	0.162809	0.201389	0.0717593	0.0138889	0.0979938		bac	-	0.140625	0.117188	0.132812	0.203125	0.1875	0.226562	0.0546875	0.03125	0.109375
con	0.848057	-	0.44523	0.717314	0.459364	0.508834	0.639576	0.282686	0.0777385	0.413428		con	0.621622	-	0.324324	0.72973	0.351351	0.459459	0.513514	0.162162	0.162162	0.351351
goa	0.558659	0.284916	-	0.259777	0.371508	0.290503	0.360335	0.195531	0.0446927	0.215084		goa	0.435897	0.230769	-	0.25641	0.410256	0.307692	0.333333	0.179487	0.0512821	0.205128
hyp	0.663265	0.680272	0.370748	-	0.343537	0.421769	0.537415	0.217687	0.0782313	0.387755		hyp	0.487805	0.658537	0.268293	-	0.243902	0.317073	0.365854	0.121951	0.121951	0.243902
met	0.844291	0.401384	0.49827	0.307958	-	0.598616	0.467128	0.33218	0.0622837	0.307958		met	0.742857	0.257143	0.428571	0.2	-	0.457143	0.371429	0.142857	0	0.2
mod	0.875	0.518939	0.44697	0.450758	0.69697	-	0.484848	0.359848	0.0833333	0.462121		mod	0.757576	0.363636	0.333333	0.333333	0.545455	-	0.424242	0.181818	0.121212	0.393939
mot	0.784257	0.475219	0.402332	0.405248	0.381924	0.349854	-	0.189504	0.0495627	0.271137		mot	0.888889	0.5	0.416667	0.416667	0.416667	0.444444	-	0.166667	0.111111	0.333333
obj	0.889764	0.661417	0.748031	0.566929	0.850394	0.818898	0.645669	-	0.133858	0.503937		obj	0.916667	0.583333	0.833333	0.583333	0.75	0.833333	0.583333	-	0.0833333	0.5
obs	0.795918	0.693878	0.571429	0.693878	0.714286	0.836735	0.693878	0.571429	-	0.836735		obs	1	0.857143	0.428571	0.857143	0.428571	0.857143	0.714286	0.285714	-	0.857143
res	0.929825	0.730994	0.520468	0.695906	0.654971	0.777778	0.678363	0.345029	0.181287	-		res	0.904762	0.571429	0.47619	0.52381	0.52381	0.761905	0.571429	0.190476	0.285714	-
TREE												TREE
	bac	con	goa	hyp	met	mod	mot	obj	obs	res			bac	con	goa	hyp	met	mod	mot	obj	obs	res
bac	-	0.137681	0.152174	0.123188	0.178744	0.188406	0.153382	0.0664251	0.0193237	0.102657		bac	-	0.119048	0.0833333	0.119048	0.154762	0.238095	0.130952	0.0357143	0.0357143	0.107143
con	0.878981	-	0.509554	0.77707	0.56051	0.649682	0.611465	0.299363	0.152866	0.535032		con	0.705882	-	0.352941	0.823529	0.294118	0.529412	0.529412	0.176471	0.235294	0.529412
goa	0.757576	0.333333	-	0.368687	0.505051	0.469697	0.479798	0.222222	0.0959596	0.287879		goa	0.611111	0.333333	-	0.277778	0.444444	0.388889	0.444444	0.222222	0.166667	0.222222
hyp	0.768786	0.67052	0.456647	-	0.427746	0.49711	0.49711	0.242775	0.144509	0.433526		hyp	0.619048	0.666667	0.238095	-	0.190476	0.428571	0.333333	0.142857	0.142857	0.285714
met	0.884615	0.318681	0.478022	0.28022	-	0.686813	0.43956	0.241758	0.0604396	0.274725		met	0.833333	0.166667	0.388889	0.222222	-	0.611111	0.444444	0.111111	0	0.111111
mod	0.893617	0.430851	0.505319	0.388298	0.728723	-	0.409574	0.297872	0.106383	0.37234		mod	0.818182	0.136364	0.181818	0.181818	0.409091	-	0.272727	0.0454545	0.0454545	0.227273
mot	0.874214	0.515723	0.534591	0.484277	0.484277	0.433962	-	0.201258	0.119497	0.371069		mot	0.75	0.5625	0.5	0.4375	0.5	0.5	-	0.125	0.1875	0.375
obj	0.90411	0.684932	0.767123	0.684932	0.849315	0.90411	0.630137	-	0.260274	0.534247		obj	1	0.6	1	0.8	0.6	1	0.8	-	0.4	0.6
obs	0.857143	0.857143	0.657143	0.828571	0.771429	0.885714	0.857143	0.628571	-	0.885714		obs	0.75	1	0.75	0.75	0	0.75	0.75	0.5	-	1
res	0.927928	0.765766	0.558559	0.711712	0.657658	0.756757	0.657658	0.315315	0.261261	-		res	0.833333	0.75	0.416667	0.583333	0.25	0.583333	0.583333	0.25	0.333333	-

## Sheet: 15
FULL												EXCLUDES
CONFIDENCE-BASED												CONFIDENCE-BASED
PLAIN												PLAIN
	bac	con	goa	hyp	met	mod	mot	obj	obs	res			bac	con	goa	hyp	met	mod	mot	obj	obs	res
bac	-	0.194337	0.161697	0.209775	0.249036	0.208429	0.240049	0.0824189	0.0252326	0.105715		bac	-	0.224392	0.169079	0.256421	0.280259	0.25365	0.247675	0.084324	0.0331999	0.134955
con	0.788207	-	0.404571	0.829801	0.458319	0.504187	0.580091	0.256062	0.0994417	0.376774		con	0.760856	-	0.358926	0.855255	0.433186	0.492973	0.540801	0.211873	0.108664	0.401091
goa	0.583916	0.341349	-	0.434106	0.473752	0.349983	0.478282	0.269537	0.0729911	0.214305		goa	0.552372	0.32062	-	0.44395	0.499516	0.362246	0.488287	0.247241	0.0789932	0.215102
hyp	0.457888	0.439631	0.277545	-	0.256254	0.245009	0.362004	0.128989	0.0487803	0.180171		hyp	0.39821	0.392014	0.228954	-	0.222954	0.215873	0.307533	0.095299	0.0472069	0.170633
met	0.919352	0.409819	0.488878	0.433506	-	0.602667	0.54421	0.303895	0.0828192	0.288788		met	0.867456	0.381463	0.468509	0.433352	-	0.605565	0.520587	0.262831	0.0806543	0.28934
mod	0.874094	0.522834	0.421229	0.480758	0.693275	-	0.552147	0.309812	0.106862	0.401452		mod	0.840833	0.484583	0.380833	0.47	0.664375	-	0.522083	0.257708	0.109375	0.396667
mot	0.785019	0.442647	0.428943	0.517125	0.461826	0.412573	-	0.209125	0.0732464	0.241001		mot	0.7563	0.448811	0.444581	0.559471	0.488811	0.449868	-	0.193833	0.0854626	0.267313
obj	0.982694	0.736416	0.899215	0.704814	0.973659	0.867147	0.803309	-	0.239364	0.607423		obj	0.992012	0.711692	0.889615	0.706609	0.991285	0.894699	0.799564	-	0.262164	0.599855
obs	0.951334	0.913087	0.791494	0.834879	0.864136	0.944199	0.87698	0.770372	-	1		obs	0.918819	0.876384	0.743542	0.833948	0.773063	0.907749	0.841328	0.654982	-	1
res	0.954455	0.828524	0.560805	0.746476	0.713298	0.850299	0.699335	0.466456	0.245047	-		res	0.92913	0.813913	0.495652	0.762609	0.671739	0.816957	0.659565	0.366522	0.251739	-
BAG-1												BAG-1
	bac	con	goa	hyp	met	mod	mot	obj	obs	res			bac	con	goa	hyp	met	mod	mot	obj	obs	res
bac	-	0.160606	0.161587	0.14261	0.189165	0.132701	0.207722	0.0644106	0.0234178	0.0972703		bac	-	0.248411	0.163489	0.209705	0.23859	0.190064	0.232813	0.0837666	0.0335066	0.143847
con	0.855516	-	0.471649	0.651483	0.545433	0.467853	0.597865	0.303203	0.122657	0.460735		con	0.897704	-	0.386221	0.736952	0.511482	0.430063	0.59499	0.275574	0.106472	0.440501
goa	0.587103	0.322915	-	0.261556	0.379339	0.25037	0.432472	0.247574	0.0776443	0.23721		goa	0.499133	0.317158	-	0.306759	0.421144	0.261698	0.400347	0.239168	0.0710572	0.221837
hyp	0.663035	0.561472	0.330798	-	0.395148	0.34889	0.376234	0.181743	0.0931332	0.33491		hyp	0.668519	0.65	0.325926	-	0.364815	0.275926	0.442593	0.187037	0.0814815	0.307407
met	0.945915	0.518941	0.524646	0.439982	-	0.566636	0.609083	0.313099	0.121862	0.401871		met	0.943478	0.534783	0.530435	0.436957	-	0.602174	0.636957	0.336957	0.145652	0.413043
mod	0.862947	0.559371	0.435765	0.48784	0.711874	-	0.548498	0.311016	0.1402	0.49671		mod	0.910714	0.520408	0.385204	0.385204	0.701531	-	0.584184	0.308673	0.158163	0.505102
mot	0.862185	0.45789	0.478245	0.329599	0.497852	0.349393	-	0.248179	0.0875817	0.285901		mot	0.887689	0.609071	0.490281	0.520518	0.600432	0.470842	-	0.261339	0.110151	0.37365
obj	0.852941	0.732987	0.867935	0.515571	0.802768	0.636101	0.792388	-	0.27278	0.608997		obj	0.91716	0.786982	0.798817	0.615385	0.91716	0.727811	0.763314	-	0.301775	0.656805
obs	0.892797	0.859296	0.792295	0.762144	0.902848	0.824121	0.81742	0.785595	-	0.963149		obs	0.873239	0.704225	0.577465	0.633803	0.915493	0.887324	0.816901	0.690141	-	0.957746
res	0.915933	0.778623	0.586069	0.658127	0.722578	0.706165	0.639712	0.428343	0.232586	-		res	0.973684	0.796992	0.488722	0.635338	0.718045	0.755639	0.695489	0.417293	0.263158	-
BAG-2												BAG-2
	bac	con	goa	hyp	met	mod	mot	obj	obs	res			bac	con	goa	hyp	met	mod	mot	obj	obs	res
bac	-	0.140402	0.148148	0.117405	0.1729	0.128964	0.17405	0.0583999	0.0231784	0.0924716		bac	-	0.240981	0.16811	0.196248	0.236652	0.186147	0.220779	0.0786436	0.034632	0.139971
con	0.802562	-	0.477976	0.597001	0.56951	0.505779	0.572321	0.307404	0.130272	0.470166		con	0.910082	-	0.411444	0.713896	0.558583	0.446866	0.621253	0.275204	0.114441	0.438692
goa	0.579063	0.333187	-	0.219046	0.385529	0.270068	0.419617	0.244557	0.082472	0.245656		goa	0.566265	0.359036	-	0.301205	0.472289	0.289157	0.438554	0.245783	0.0891566	0.248193
hyp	0.652582	0.593427	0.31205	-	0.416588	0.398748	0.350235	0.188732	0.10579	0.358059		hyp	0.712042	0.685864	0.329843	-	0.403141	0.324607	0.460733	0.206806	0.091623	0.327225
met	0.913525	0.540395	0.519449	0.395871	-	0.601735	0.566427	0.329743	0.128665	0.420407		met	0.941989	0.569061	0.546961	0.428177	-	0.610497	0.585635	0.334254	0.143646	0.422652
mod	0.837691	0.581699	0.445897	0.464779	0.732389	-	0.484386	0.306826	0.132171	0.484386		mod	0.925325	0.535714	0.399351	0.405844	0.720779	-	0.512987	0.282468	0.152597	0.493506
mot	0.799332	0.460946	0.484327	0.281346	0.486639	0.339157	-	0.247431	0.0960946	0.29111		mot	0.923547	0.685015	0.538226	0.529052	0.623853	0.46789	-	0.272171	0.119266	0.409786
obj	0.859511	0.775059	0.880821	0.484609	0.883978	0.672455	0.782163	-	0.291239	0.638516		obj	0.910569	0.821138	0.837398	0.642276	0.97561	0.699187	0.772358	-	0.325203	0.658537
obs	0.936652	0.941176	0.846154	0.769231	0.984163	0.825792	0.88009	0.834842	-	0.984163		obs	0.980392	0.823529	0.784314	0.686275	1	0.901961	0.862745	0.784314	-	1
res	0.896138	0.784447	0.59238	0.600731	0.74739	0.701983	0.606994	0.421712	0.227557	-		res	0.980488	0.790244	0.521951	0.614634	0.746341	0.741463	0.682927	0.4	0.253659	-
BAG-3												BAG-3
	bac	con	goa	hyp	met	mod	mot	obj	obs	res			bac	con	goa	hyp	met	mod	mot	obj	obs	res
bac	-	0.13215	0.123743	0.114943	0.163105	0.123193	0.145742	0.0563325	0.0236486	0.0931804		bac	-	0.230144	0.142599	0.17148	0.222924	0.172383	0.197653	0.0749097	0.032491	0.130866
con	0.793823	-	0.449499	0.595993	0.598497	0.524624	0.584725	0.31803	0.135643	0.505843		con	0.904594	-	0.416961	0.660777	0.558304	0.44523	0.558304	0.275618	0.127208	0.438163
goa	0.542751	0.332094	-	0.223048	0.390335	0.275713	0.380731	0.269517	0.0889095	0.261152		goa	0.522293	0.378981	-	0.280255	0.423567	0.283439	0.401274	0.270701	0.0923567	0.264331
hyp	0.655514	0.590252	0.294919	-	0.440314	0.427922	0.370095	0.197852	0.111937	0.363899		hyp	0.657439	0.643599	0.297578	-	0.370242	0.33564	0.418685	0.200692	0.103806	0.311419
met	0.904126	0.559528	0.498232	0.419253	-	0.617682	0.529666	0.345383	0.129666	0.445187		met	0.946429	0.567857	0.471429	0.392857	-	0.639286	0.496429	0.35	0.142857	0.435714
mod	0.809655	0.569195	0.405517	0.477701	0.718161	-	0.454713	0.290115	0.127356	0.476782		mod	0.914286	0.518367	0.363265	0.408163	0.730612	-	0.457143	0.293878	0.155102	0.461224
mot	0.794801	0.534856	0.468295	0.344624	0.515163	0.385979	-	0.26861	0.114218	0.348956		mot	0.924051	0.662447	0.527426	0.506329	0.582278	0.468354	-	0.299578	0.139241	0.413502
obj	0.843531	0.761284	0.873621	0.485456	0.88666	0.642929	0.716148	-	0.288867	0.660983		obj	0.89	0.79	0.84	0.61	0.98	0.72	0.72	-	0.32	0.61
obs	0.951515	0.981818	0.866667	0.818182	0.99697	0.845455	0.915152	0.869697	-	0.99697		obs	0.95	0.9	0.7	0.775	0.975	0.925	0.85	0.775	-	1
res	0.900068	0.823929	0.579198	0.601632	0.772944	0.71516	0.624065	0.447995	0.224337	-		res	0.968153	0.796178	0.528662	0.585987	0.77707	0.719745	0.630573	0.388535	0.261146	-
TREE												TREE
	bac	con	goa	hyp	met	mod	mot	obj	obs	res			bac	con	goa	hyp	met	mod	mot	obj	obs	res
bac	-	0.127994	0.133399	0.117307	0.166933	0.144085	0.117553	0.0493797	0.0273922	0.0899152		bac	-	0.173516	0.173516	0.153729	0.197869	0.170472	0.16895	0.0684932	0.0350076	0.115677
con	0.787518	-	0.488079	0.568724	0.485273	0.464236	0.476858	0.319776	0.184432	0.497195		con	0.839416	-	0.481752	0.722628	0.518248	0.467153	0.547445	0.277372	0.153285	0.474453
goa	0.621687	0.335904	-	0.241928	0.422169	0.323855	0.40241	0.26506	0.106988	0.253976		goa	0.71875	0.4125	-	0.35	0.5375	0.35	0.41875	0.275	0.125	0.26875
hyp	0.640912	0.51045	0.31349	-	0.379987	0.362255	0.289424	0.18936	0.115896	0.319189		hyp	0.6	0.593939	0.327273	-	0.333333	0.333333	0.369697	0.175758	0.0969697	0.30303
met	0.900718	0.409091	0.517344	0.361244	-	0.62799	0.401316	0.299043	0.15311	0.378589		met	0.870968	0.458065	0.56129	0.367742	-	0.593548	0.477419	0.335484	0.167742	0.36129
mod	0.849609	0.429036	0.432943	0.375651	0.686849	-	0.350911	0.278646	0.154948	0.441406		mod	0.822368	0.421053	0.388158	0.381579	0.611842	-	0.401316	0.322368	0.164474	0.388158
mot	0.800725	0.486232	0.6	0.331159	0.489855	0.394928	-	0.294928	0.155072	0.368841		mot	0.964286	0.642857	0.580357	0.526786	0.642857	0.526786	-	0.3125	0.178571	0.455357
obj	0.789392	0.714509	0.856474	0.482059	0.795632	0.683307	0.644306	-	0.312012	0.594384		obj	0.892857	0.678571	0.821429	0.571429	0.928571	0.857143	0.642857	-	0.303571	0.589286
obs	0.92963	0.974074	0.818519	0.685185	0.948148	0.892593	0.8	0.733333	-	0.985185		obs	0.925926	0.740741	0.740741	0.666667	0.925926	0.888889	0.740741	0.592593	-	1
res	0.880435	0.781522	0.577174	0.554348	0.697826	0.741304	0.558696	0.416304	0.28913	-		res	0.931818	0.738636	0.511364	0.590909	0.647727	0.670455	0.613636	0.386364	0.318182	-
SUPPORT-BASED												SUPPORT-BASED
PLAIN												PLAIN
	bac	con	goa	hyp	met	mod	mot	obj	obs	res			bac	con	goa	hyp	met	mod	mot	obj	obs	res
bac	-	0.623794	0.161576	0.163183	0.512058	0.512862	0.0916399	0.17926	0.315113	0.777331		bac	-	0.496644	0.165548	0.187919	0.456376	0.44519	0.0894855	0.143177	0.214765	0.550336
con	0.95449	-	0.234932	0.249692	0.536285	0.494465	0.140221	0.264453	0.365314	0.869619		con	0.92887	-	0.280335	0.351464	0.481172	0.539749	0.167364	0.267782	0.317992	0.736402
goa	1	0.950249	-	0.402985	0.955224	0.865672	0.40796	0.781095	0.711443	0.880597		goa	0.973684	0.881579	-	0.631579	0.763158	0.539474	0.394737	0.447368	0.394737	0.526316
hyp	1	1	0.399015	-	0.724138	0.62069	0.492611	0.458128	0.610837	0.635468		hyp	1	1	0.571429	-	0.666667	0.607143	0.47619	0.345238	0.488095	0.595238
met	0.837057	0.57293	0.2523	0.193167	-	0.822602	0.149803	0.293035	0.395532	0.672799		met	0.793774	0.447471	0.225681	0.217899	-	0.540856	0.14786	0.249027	0.268482	0.455253
mod	0.892308	0.562238	0.243357	0.176224	0.875524	-	0.145455	0.311888	0.503497	0.797203		mod	0.952153	0.617225	0.196172	0.244019	0.665072	-	0.186603	0.30622	0.392344	0.822967
mot	1	1	0.719298	0.877193	1	0.912281	-	0.807018	0.894737	0.938596		mot	1	1	0.75	1	0.95	0.975	-	0.675	0.725	0.95
obj	1	0.964126	0.704036	0.41704	1	1	0.412556	-	0.865471	1		obj	1	1	0.53125	0.453125	1	1	0.421875	-	0.734375	0.984375
obs	0.863436	0.654185	0.314978	0.273128	0.662996	0.792952	0.22467	0.42511	-	1		obs	0.96	0.76	0.3	0.41	0.69	0.82	0.29	0.47	-	1
res	0.744992	0.544684	0.136364	0.0993837	0.394453	0.439137	0.0824345	0.171803	0.349769	-		res	0.822742	0.588629	0.133779	0.167224	0.391304	0.575251	0.12709	0.210702	0.334448	-
BAG-1												BAG-1
	bac	con	goa	hyp	met	mod	mot	obj	obs	res			bac	con	goa	hyp	met	mod	mot	obj	obs	res
bac	-	0.635057	0.224138	0.206897	0.485632	0.54023	0.143678	0.278736	0.45977	0.853448		bac	-	0.590164	0.20765	0.213115	0.404372	0.459016	0.174863	0.229508	0.26776	0.655738
con	0.973568	-	0.273128	0.312775	0.594714	0.762115	0.220264	0.414097	0.687225	1		con	0.931034	-	0.301724	0.336207	0.413793	0.474138	0.275862	0.310345	0.353448	0.827586
goa	0.987342	0.78481	-	0.696203	0.924051	0.848101	0.506329	0.810127	0.78481	0.873418		goa	0.974359	0.897436	-	0.487179	0.897436	0.846154	0.564103	0.820513	0.615385	0.897436
hyp	0.947368	0.934211	0.723684	-	0.855263	0.934211	0.657895	0.736842	0.934211	0.934211		hyp	0.928571	0.928571	0.452381	-	0.595238	0.619048	0.642857	0.47619	0.595238	0.642857
met	0.725322	0.579399	0.313305	0.27897	-	0.660944	0.201717	0.407725	0.493562	0.660944		met	0.72549	0.470588	0.343137	0.245098	-	0.72549	0.264706	0.382353	0.333333	0.519608
mod	0.964103	0.887179	0.34359	0.364103	0.789744	-	0.25641	0.497436	0.758974	0.964103		mod	0.857143	0.561224	0.336735	0.265306	0.755102	-	0.27551	0.408163	0.44898	0.72449
mot	1	1	0.8	1	0.94	1	-	0.82	1	1		mot	1	1	0.6875	0.84375	0.84375	0.84375	-	0.6875	0.8125	0.875
obj	1	0.969072	0.659794	0.57732	0.979381	1	0.42268	-	0.948454	1		obj	1	0.857143	0.761905	0.47619	0.928571	0.952381	0.52381	-	0.690476	0.928571
obs	0.952381	0.928571	0.369048	0.422619	0.684524	0.880952	0.297619	0.547619	-	0.988095		obs	0.907407	0.759259	0.444444	0.462963	0.62963	0.814815	0.481481	0.537037	-	0.981481
res	0.868421	0.663743	0.201754	0.207602	0.450292	0.549708	0.146199	0.283626	0.48538	-		res	0.863309	0.690647	0.251799	0.194245	0.381295	0.510791	0.201439	0.280576	0.381295	-
BAG-2												BAG-2
	bac	con	goa	hyp	met	mod	mot	obj	obs	res			bac	con	goa	hyp	met	mod	mot	obj	obs	res
bac	-	0.656051	0.197452	0.210191	0.512739	0.535032	0.143312	0.254777	0.468153	0.866242		bac	-	0.568862	0.191617	0.239521	0.437126	0.461078	0.161677	0.221557	0.239521	0.60479
con	0.985646	-	0.253589	0.30622	0.61244	0.751196	0.215311	0.37799	0.688995	0.995215		con	0.931373	-	0.284314	0.362745	0.480392	0.490196	0.264706	0.323529	0.343137	0.833333
goa	0.984127	0.84127	-	0.730159	0.952381	0.84127	0.52381	0.84127	0.84127	0.873016		goa	0.941176	0.852941	-	0.588235	0.882353	0.794118	0.529412	0.823529	0.617647	0.823529
hyp	0.942857	0.914286	0.657143	-	0.842857	0.871429	0.6	0.7	0.9	0.914286		hyp	0.97561	0.902439	0.487805	-	0.707317	0.658537	0.560976	0.463415	0.609756	0.707317
met	0.748837	0.595349	0.27907	0.274419	-	0.64186	0.190698	0.372093	0.516279	0.693023		met	0.760417	0.510417	0.3125	0.302083	-	0.71875	0.239583	0.375	0.34375	0.520833
mod	0.971098	0.907514	0.306358	0.352601	0.797688	-	0.242775	0.462428	0.797688	0.976879		mod	0.885057	0.574713	0.310345	0.310345	0.793103	-	0.252874	0.402299	0.448276	0.712644
mot	1	1	0.733333	0.933333	0.911111	0.933333	-	0.755556	1	1		mot	1	1	0.666667	0.851852	0.851852	0.814815	-	0.666667	0.777778	0.851852
obj	1	0.9875	0.6625	0.6125	1	1	0.425	-	0.975	1		obj	1	0.891892	0.756757	0.513514	0.972973	0.945946	0.486486	-	0.702703	0.918919
obs	0.960784	0.941176	0.346405	0.411765	0.72549	0.901961	0.294118	0.509804	-	0.993464		obs	0.930233	0.813953	0.488372	0.581395	0.767442	0.906977	0.488372	0.604651	-	1
res	0.863492	0.660317	0.174603	0.203175	0.473016	0.536508	0.142857	0.253968	0.48254	-		res	0.863248	0.726496	0.239316	0.247863	0.42735	0.529915	0.196581	0.290598	0.367521	-
BAG-3												BAG-3
	bac	con	goa	hyp	met	mod	mot	obj	obs	res			bac	con	goa	hyp	met	mod	mot	obj	obs	res
bac	-	0.657807	0.20598	0.196013	0.498339	0.51495	0.13289	0.265781	0.428571	0.853821		bac	-	0.552632	0.203947	0.223684	0.421053	0.447368	0.151316	0.217105	0.203947	0.598684
con	0.980198	-	0.272277	0.282178	0.60396	0.717822	0.19802	0.391089	0.623762	0.990099		con	0.94382	-	0.314607	0.348315	0.47191	0.516854	0.258427	0.337079	0.292135	0.820225
goa	0.984127	0.873016	-	0.698413	0.968254	0.888889	0.492063	0.873016	0.857143	0.904762		goa	0.939394	0.848485	-	0.515152	0.787879	0.757576	0.424242	0.787879	0.515152	0.818182
hyp	0.936508	0.904762	0.698413	-	0.888889	0.888889	0.603175	0.730159	0.888889	0.904762		hyp	1	0.911765	0.5	-	0.676471	0.647059	0.588235	0.529412	0.617647	0.705882
met	0.789474	0.642105	0.321053	0.294737	-	0.689474	0.2	0.421053	0.536842	0.736842		met	0.8	0.525	0.325	0.2875	-	0.7625	0.25	0.375	0.3	0.55
mod	0.962733	0.900621	0.347826	0.347826	0.813665	-	0.242236	0.496894	0.776398	0.981366		mod	0.860759	0.582278	0.316456	0.278481	0.772152	-	0.240506	0.405063	0.367089	0.734177
mot	1	1	0.775	0.95	0.95	0.975	-	0.8	1	1		mot	1	1	0.608696	0.869565	0.869565	0.826087	-	0.73913	0.782609	0.869565
obj	1	0.9875	0.6875	0.575	1	1	0.4	-	0.95	1		obj	1	0.909091	0.787879	0.545455	0.909091	0.969697	0.515152	-	0.606061	0.969697
obs	0.955556	0.933333	0.4	0.414815	0.755556	0.925926	0.296296	0.562963	-	0.992593		obs	0.939394	0.787879	0.515152	0.636364	0.727273	0.878788	0.545455	0.606061	-	1
res	0.877133	0.682594	0.194539	0.194539	0.477816	0.539249	0.136519	0.273038	0.457338	-		res	0.883495	0.708738	0.262136	0.23301	0.427184	0.563107	0.194175	0.31068	0.320388	-
TREE												TREE
	bac	con	goa	hyp	met	mod	mot	obj	obs	res			bac	con	goa	hyp	met	mod	mot	obj	obs	res
bac	-	0.57971	0.177536	0.173913	0.452899	0.481884	0.123188	0.235507	0.369565	0.742754		bac	-	0.439024	0.195122	0.211382	0.430894	0.479675	0.154472	0.186992	0.195122	0.495935
con	0.993789	-	0.285714	0.285714	0.540373	0.658385	0.21118	0.372671	0.614907	0.956522		con	0.915254	-	0.372881	0.389831	0.559322	0.542373	0.322034	0.322034	0.305085	0.711864
goa	1	0.938776	-	0.673469	0.918367	0.857143	0.55102	0.857143	0.795918	0.938776		goa	0.96	0.88	-	0.56	0.84	0.76	0.56	0.6	0.4	0.68
hyp	0.979592	0.938776	0.673469	-	0.795918	0.816327	0.693878	0.673469	0.816327	0.816327		hyp	1	0.884615	0.538462	-	0.730769	0.730769	0.576923	0.538462	0.538462	0.653846
met	0.757576	0.527273	0.272727	0.236364	-	0.715152	0.187879	0.387879	0.490909	0.624242		met	0.854839	0.532258	0.33871	0.306452	-	0.709677	0.241935	0.370968	0.306452	0.548387
mod	0.904762	0.721088	0.285714	0.272109	0.802721	-	0.217687	0.435374	0.693878	0.823129		mod	0.967213	0.52459	0.311475	0.311475	0.721311	-	0.245902	0.377049	0.344262	0.672131
mot	1	1	0.794118	1	0.911765	0.941176	-	0.794118	0.941176	0.941176		mot	1	1	0.736842	0.789474	0.789474	0.789474	-	0.631579	0.526316	0.842105
obj	1	0.923077	0.646154	0.507692	0.984615	0.984615	0.415385	-	0.923077	0.984615		obj	1	0.826087	0.652174	0.608696	1	1	0.521739	-	0.608696	0.869565
obs	0.886957	0.86087	0.33913	0.347826	0.704348	0.886957	0.278261	0.521739	-	0.991304		obs	1	0.75	0.416667	0.583333	0.791667	0.875	0.416667	0.583333	-	1
res	0.850622	0.639004	0.190871	0.165975	0.427386	0.502075	0.13278	0.26556	0.473029	-		res	0.983871	0.677419	0.274194	0.274194	0.548387	0.66129	0.258065	0.322581	0.387097	-
IR-BASED/CONFIDENCE												IR-BASED/CONFIDENCE
PLAIN												PLAIN
	bac	con	goa	hyp	met	mod	mot	obj	obs	res			bac	con	goa	hyp	met	mod	mot	obj	obs	res
bac	-	0.116001	0.0667315	0.0984505	0.143874	0.129197	0.117261	0.0362724	0.0207555	0.0725006		bac	-	0.152142	0.08774	0.139143	0.186706	0.158641	0.154505	0.0502216	0.022452	0.0942393
con	0.5092	-	0.159798	0.501932	0.217571	0.254278	0.264673	0.114443	0.0709292	0.238914		con	0.561602	-	0.184805	0.572895	0.235113	0.247433	0.341889	0.110883	0.0595483	0.238193
goa	0.488281	0.257963	-	0.263822	0.405799	0.271785	0.340745	0.207181	0.0923978	0.199069		goa	0.535232	0.25937	-	0.278861	0.455772	0.301349	0.425787	0.193403	0.0869565	0.208396
hyp	0.262792	0.326963	0.111649	-	0.102758	0.111891	0.168017	0.0573969	0.0414298	0.101367		hyp	0.251507	0.300822	0.106301	-	0.0953425	0.0909589	0.169315	0.0471233	0.0263014	0.0789041
met	0.59601	0.166287	0.207329	0.12101	-	0.333062	0.180782	0.185993	0.0618893	0.167997		met	0.663645	0.174977	0.244787	0.145059	-	0.384406	0.268359	0.199456	0.0634633	0.176791
mod	0.590767	0.25185	0.165368	0.172965	0.390242	-	0.219907	0.1679	0.101286	0.298598		mod	0.61895	0.240989	0.187436	0.170958	0.415036	-	0.264676	0.165808	0.0875386	0.269825
mot	0.735161	0.389629	0.293806	0.366611	0.334152	0.324195	-	0.130609	0.0706065	0.20975		mot	0.702179	0.387409	0.329298	0.371671	0.398305	0.331719	-	0.136804	0.0677966	0.215496
obj	0.714173	0.474409	0.584252	0.386614	0.862992	0.715354	0.40748	-	0.230709	0.488583		obj	0.84739	0.425703	0.60241	0.373494	0.835341	0.710843	0.550201	-	0.232932	0.518072
obs	0.68531	0.516173	0.383423	0.475741	0.546496	0.721698	0.382749	0.404987	-	0.859838		obs	0.713178	0.511628	0.403101	0.449612	0.589147	0.736434	0.51938	0.434109	-	0.891473
res	0.548848	0.429568	0.197014	0.288867	0.357676	0.526939	0.253002	0.190198	0.216164	-		res	0.692308	0.47929	0.25641	0.329389	0.426036	0.548323	0.384615	0.236686	0.224852	-
BAG-1												BAG-1
	bac	con	goa	hyp	met	mod	mot	obj	obs	res			bac	con	goa	hyp	met	mod	mot	obj	obs	res
bac	-	0.155918	0.113749	0.108788	0.19915	0.175762	0.167257	0.0765415	0.0223246	0.117647		bac	-	0.201365	0.0955631	0.146758	0.225256	0.1843	0.191126	0.0682594	0.0307167	0.105802
con	0.635838	-	0.289017	0.628613	0.382948	0.424855	0.433526	0.235549	0.0751445	0.41763		con	0.670455	-	0.261364	0.670455	0.363636	0.318182	0.409091	0.193182	0.0909091	0.284091
goa	0.494624	0.262097	-	0.235215	0.400538	0.259409	0.348118	0.237903	0.063172	0.208333		goa	0.410526	0.210526	-	0.189474	0.357895	0.210526	0.326316	0.189474	0.0526316	0.136842
hyp	0.47741	0.644578	0.289157	-	0.28012	0.322289	0.396084	0.185241	0.0873494	0.328313		hyp	0.460784	0.54902	0.196078	-	0.215686	0.215686	0.323529	0.0882353	0.0784314	0.215686
met	0.820402	0.369253	0.383621	0.247126	-	0.576149	0.382184	0.344828	0.0890805	0.323276		met	0.806818	0.272727	0.284091	0.193182	-	0.5	0.352273	0.25	0.0568182	0.215909
mod	0.78843	0.452893	0.322314	0.330579	0.66281	-	0.386777	0.330579	0.119008	0.480992		mod	0.776316	0.342105	0.223684	0.263158	0.618421	-	0.355263	0.25	0.105263	0.355263
mot	0.730109	0.461778	0.430577	0.405616	0.460218	0.385335	-	0.24649	0.0889236	0.315133		mot	0.682927	0.426829	0.414634	0.414634	0.414634	0.329268	-	0.182927	0.0853659	0.256098
obj	0.859155	0.626761	0.704225	0.471831	0.887324	0.764085	0.598592	-	0.183099	0.53169		obj	0.862069	0.551724	0.551724	0.448276	0.896552	0.724138	0.517241	-	0.103448	0.517241
obs	0.758621	0.663793	0.551724	0.62931	0.724138	0.801724	0.706897	0.603448	-	0.818966		obs	0.923077	0.769231	0.384615	0.769231	0.769231	0.769231	0.538462	0.0769231	-	0.923077
res	0.839713	0.739234	0.401914	0.564593	0.593301	0.748804	0.545455	0.339713	0.203349	-		res	0.829787	0.680851	0.255319	0.617021	0.553191	0.638298	0.489362	0.255319	0.234043	-
BAG-2												BAG-2
	bac	con	goa	hyp	met	mod	mot	obj	obs	res			bac	con	goa	hyp	met	mod	mot	obj	obs	res
bac	-	0.155975	0.120826	0.109842	0.195079	0.182337	0.158612	0.0760105	0.0246046	0.118629		bac	-	0.177966	0.101695	0.127119	0.20339	0.186441	0.15678	0.0550847	0.029661	0.118644
con	0.676692	-	0.317669	0.618421	0.424812	0.466165	0.458647	0.263158	0.0864662	0.422932		con	0.661765	-	0.220588	0.676471	0.338235	0.338235	0.352941	0.161765	0.0882353	0.323529
goa	0.530822	0.263699	-	0.231164	0.419521	0.27226	0.351027	0.226027	0.0684932	0.229452		goa	0.470588	0.176471	-	0.176471	0.382353	0.220588	0.308824	0.176471	0.0588235	0.147059
hyp	0.505859	0.628906	0.294922	-	0.304688	0.347656	0.384766	0.1875	0.0996094	0.339844		hyp	0.443038	0.531646	0.189873	-	0.202532	0.202532	0.278481	0.101266	0.0759494	0.21519
met	0.815217	0.375	0.414855	0.246377	-	0.605072	0.396739	0.331522	0.0960145	0.346014		met	0.787879	0.272727	0.333333	0.19697	-	0.469697	0.333333	0.257576	0.0454545	0.272727
mod	0.824635	0.463466	0.348643	0.331942	0.686848	-	0.384134	0.336117	0.11691	0.494781		mod	0.783333	0.333333	0.216667	0.233333	0.533333	-	0.3	0.2	0.116667	0.416667
mot	0.751527	0.480652	0.441955	0.405295	0.490835	0.415479	-	0.242363	0.101833	0.344196		mot	0.661017	0.423729	0.474576	0.40678	0.423729	0.322034	-	0.135593	0.0847458	0.271186
obj	0.890411	0.712329	0.707763	0.497717	0.90411	0.826484	0.611872	-	0.214612	0.60274		obj	0.826087	0.565217	0.608696	0.478261	0.956522	0.695652	0.434783	-	0.0869565	0.521739
obs	0.791209	0.692308	0.582418	0.703297	0.802198	0.846154	0.747253	0.615385	-	0.857143		obs	1	0.636364	0.454545	0.545455	0.727273	0.909091	0.454545	0.181818	-	0.818182
res	0.88685	0.740061	0.440367	0.556575	0.672783	0.807339	0.562691	0.357798	0.214067	-		res	0.846154	0.615385	0.230769	0.487179	0.589744	0.717949	0.410256	0.230769	0.205128	-
BAG-3												BAG-3
	bac	con	goa	hyp	met	mod	mot	obj	obs	res			bac	con	goa	hyp	met	mod	mot	obj	obs	res
bac	-	0.155286	0.123899	0.104075	0.185022	0.179515	0.156388	0.0787445	0.0225771	0.114537		bac	-	0.153439	0.100529	0.10582	0.190476	0.179894	0.185185	0.0582011	0.031746	0.10582
con	0.697337	-	0.360775	0.607748	0.455206	0.479419	0.503632	0.280872	0.0871671	0.411622		con	0.581818	-	0.254545	0.618182	0.309091	0.363636	0.4	0.2	0.109091	0.309091
goa	0.56129	0.292473	-	0.219355	0.393548	0.298925	0.350538	0.23871	0.0580645	0.232258		goa	0.438596	0.192982	-	0.175439	0.368421	0.192982	0.280702	0.175439	0.0526316	0.122807
hyp	0.481481	0.609877	0.291358	-	0.296296	0.355556	0.402469	0.209877	0.108642	0.325926		hyp	0.416667	0.516667	0.166667	-	0.183333	0.216667	0.283333	0.116667	0.0833333	0.166667
met	0.836493	0.417062	0.419431	0.248815	-	0.616114	0.400474	0.367299	0.0900474	0.350711		met	0.692308	0.25	0.365385	0.153846	-	0.423077	0.346154	0.230769	0.0192308	0.25
mod	0.807792	0.477922	0.374026	0.342857	0.65974	-	0.38961	0.363636	0.111688	0.477922		mod	0.714286	0.346939	0.183673	0.22449	0.489796	-	0.326531	0.183673	0.102041	0.408163
mot	0.722772	0.482673	0.413366	0.373762	0.433168	0.393564	-	0.232673	0.0915842	0.324257		mot	0.770833	0.458333	0.4375	0.395833	0.416667	0.354167	-	0.166667	0.125	0.291667
obj	0.902703	0.681081	0.691892	0.47027	0.881081	0.816216	0.578378	-	0.178378	0.594595		obj	0.944444	0.666667	0.722222	0.555556	0.944444	0.722222	0.555556	-	0.0555556	0.5
obs	0.756757	0.648649	0.5	0.635135	0.743243	0.864865	0.689189	0.567568	-	0.864865		obs	0.909091	0.636364	0.454545	0.545455	0.363636	0.727273	0.545455	0.272727	-	0.909091
res	0.909804	0.72549	0.470588	0.545098	0.666667	0.819608	0.6	0.411765	0.231373	-		res	0.83871	0.612903	0.258065	0.419355	0.548387	0.806452	0.516129	0.225806	0.322581	-
TREE												TREE
	bac	con	goa	hyp	met	mod	mot	obj	obs	res			bac	con	goa	hyp	met	mod	mot	obj	obs	res
bac	-	0.144692	0.145548	0.121575	0.186644	0.19863	0.148116	0.072774	0.0265411	0.11387		bac	-	0.130081	0.105691	0.097561	0.154472	0.235772	0.121951	0.0406504	0.0406504	0.121951
con	0.844156	-	0.502165	0.701299	0.52381	0.584416	0.532468	0.30303	0.160173	0.601732		con	0.76	-	0.4	0.72	0.4	0.64	0.56	0.24	0.2	0.56
goa	0.75	0.390625	-	0.355469	0.535156	0.4375	0.492188	0.269531	0.105469	0.332031		goa	0.692308	0.423077	-	0.307692	0.423077	0.461538	0.461538	0.230769	0.0769231	0.269231
hyp	0.75	0.706897	0.443966	-	0.422414	0.478448	0.525862	0.25	0.163793	0.487069		hyp	0.545455	0.515152	0.272727	-	0.212121	0.333333	0.333333	0.121212	0.121212	0.272727
met	0.860377	0.34717	0.437736	0.264151	-	0.660377	0.392453	0.286792	0.0792453	0.290566		met	0.769231	0.307692	0.384615	0.230769	-	0.653846	0.384615	0.153846	0	0.230769
mod	0.882784	0.428571	0.413919	0.347985	0.67033	-	0.355311	0.315018	0.135531	0.432234		mod	0.875	0.34375	0.25	0.21875	0.5	-	0.25	0.125	0.09375	0.40625
mot	0.865672	0.517413	0.572139	0.497512	0.522388	0.437811	-	0.238806	0.129353	0.40796		mot	0.772727	0.636364	0.590909	0.545455	0.5	0.454545	-	0.181818	0.136364	0.409091
obj	0.90566	0.688679	0.735849	0.613208	0.877358	0.886792	0.632075	-	0.264151	0.603774		obj	0.875	0.875	0.875	0.875	0.625	1	0.625	-	0.25	0.625
obs	0.865385	0.788462	0.634615	0.788462	0.788462	0.923077	0.75	0.673077	-	0.923077		obs	1	1	0.4	0.8	0	1	0.6	0.4	-	1
res	0.903614	0.813253	0.566265	0.650602	0.620482	0.783133	0.590361	0.349398	0.277108	-		res	0.789474	0.631579	0.421053	0.473684	0.421053	0.789474	0.473684	0.263158	0.263158	-
IR-BASED/KULC												IR-BASED/KULC
PLAIN												PLAIN
	bac	con	goa	hyp	met	mod	mot	obj	obs	res			bac	con	goa	hyp	met	mod	mot	obj	obs	res
bac	-	0.127805	0.0701442	0.105427	0.129584	0.142099	0.167292	0.0423323	0.0146498	0.0782938		bac	-	0.176597	0.092861	0.151369	0.149758	0.173913	0.19431	0.0499195	0.0225443	0.108427
con	0.611695	-	0.205477	0.56151	0.290896	0.348187	0.390526	0.156329	0.0632124	0.317246		con	0.676	-	0.202	0.624	0.3	0.356	0.426	0.146	0.068	0.318
goa	0.407063	0.231026	-	0.240337	0.45116	0.248419	0.433064	0.225404	0.0866128	0.176739		goa	0.446043	0.213429	-	0.2494	0.517986	0.273381	0.395683	0.172662	0.0935252	0.16307
hyp	0.276436	0.312454	0.116377	-	0.124619	0.127916	0.209594	0.0699744	0.0389022	0.123383		hyp	0.269706	0.277303	0.0959164	-	0.126306	0.115859	0.174739	0.0645774	0.0303894	0.102564
met	0.538925	0.186631	0.265408	0.136006	-	0.36411	0.270505	0.217215	0.061747	0.176552		met	0.591379	0.217241	0.315517	0.177586	-	0.396552	0.305172	0.222414	0.0758621	0.189655
mod	0.646919	0.298039	0.192437	0.198039	0.445098	-	0.304762	0.20028	0.0816527	0.310504		mod	0.687259	0.312741	0.19112	0.202703	0.457529	-	0.337838	0.19112	0.0849421	0.305019
mot	0.624418	0.302054	0.264496	0.27675	0.292522	0.273687	-	0.113242	0.0384659	0.172586		mot	0.753398	0.405825	0.275728	0.345631	0.36699	0.378641	-	0.130097	0.0660194	0.24466
obj	0.683038	0.481128	0.632106	0.377899	0.874488	0.689859	0.502956	-	0.188267	0.434288		obj	0.832168	0.545455	0.65035	0.468531	0.916084	0.762238	0.566434	-	0.216783	0.482517
obs	0.826303	0.629032	0.6067	0.624069	0.76799	0.847395	0.612903	0.590571	-	0.888337		obs	0.859375	0.671875	0.53125	0.578125	0.765625	0.875	0.71875	0.5	-	0.953125
res	0.706799	0.615014	0.292635	0.436544	0.490935	0.666572	0.43881	0.266006	0.201983	-		res	0.843137	0.662745	0.266667	0.478431	0.490196	0.686275	0.521569	0.266667	0.235294	-
BAG-1												BAG-1
	bac	con	goa	hyp	met	mod	mot	obj	obs	res			bac	con	goa	hyp	met	mod	mot	obj	obs	res
bac	-	0.154469	0.128562	0.13763	0.178756	0.157383	0.20013	0.0744819	0.0207254	0.104922		bac	-	0.180328	0.114754	0.17377	0.213115	0.170492	0.196721	0.0721311	0.0229508	0.111475
con	0.755587	-	0.371508	0.738827	0.438547	0.451117	0.571229	0.252793	0.0963687	0.430168		con	0.741573	-	0.280899	0.752809	0.382022	0.41573	0.52809	0.202247	0.0674157	0.280899
goa	0.472727	0.265909	-	0.268182	0.344318	0.261364	0.346591	0.2	0.0568182	0.196591		goa	0.326087	0.195652	-	0.228261	0.25	0.152174	0.25	0.163043	0.0543478	0.0978261
hyp	0.601816	0.649805	0.339818	-	0.342412	0.355383	0.485084	0.198444	0.0959792	0.364462		hyp	0.523364	0.607477	0.233645	-	0.280374	0.271028	0.411215	0.130841	0.0654206	0.252336
met	0.818681	0.391484	0.43544	0.340659	-	0.554945	0.445055	0.315934	0.0618132	0.29533		met	0.784091	0.272727	0.272727	0.238636	-	0.431818	0.352273	0.193182	0.0227273	0.147727
mod	0.828616	0.507862	0.396226	0.448113	0.668239	-	0.45283	0.342767	0.102201	0.476415		mod	0.766234	0.376623	0.194805	0.337662	0.506494	-	0.363636	0.220779	0.038961	0.324675
mot	0.787621	0.472087	0.387136	0.450243	0.390777	0.332524	-	0.197816	0.0716019	0.293689		mot	0.816092	0.54023	0.310345	0.494253	0.425287	0.390805	-	0.183908	0.0689655	0.252874
obj	0.895623	0.643098	0.73064	0.59596	0.86532	0.794613	0.6633	-	0.198653	0.52862		obj	0.9	0.566667	0.633333	0.5	0.766667	0.666667	0.5	-	0.133333	0.233333
obs	0.777778	0.692308	0.555556	0.735043	0.632479	0.760684	0.675214	0.623932	-	0.854701		obs	0.769231	0.615385	0.615385	0.615385	0.538462	0.538462	0.615385	0.461538	-	0.769231
res	0.893365	0.770142	0.485782	0.71327	0.601896	0.767773	0.654028	0.36019	0.21327	-		res	0.914894	0.617021	0.276596	0.659574	0.404255	0.617021	0.510638	0.212766	0.191489	-
BAG-2												BAG-2
	bac	con	goa	hyp	met	mod	mot	obj	obs	res			bac	con	goa	hyp	met	mod	mot	obj	obs	res
bac	-	0.176955	0.135391	0.150206	0.182716	0.161728	0.1893	0.0740741	0.018107	0.109053		bac	-	0.202479	0.119835	0.181818	0.194215	0.165289	0.194215	0.0661157	0.0330579	0.119835
con	0.864717	-	0.420475	0.740402	0.453382	0.473492	0.617916	0.28702	0.0840951	0.440585		con	0.884058	-	0.318841	0.782609	0.347826	0.405797	0.550725	0.217391	0.101449	0.333333
goa	0.526316	0.29386	-	0.27193	0.356725	0.285088	0.353801	0.188596	0.0570175	0.223684		goa	0.347222	0.208333	-	0.263889	0.291667	0.180556	0.263889	0.152778	0.0555556	0.0972222
hyp	0.697232	0.66955	0.366782	-	0.354671	0.375433	0.525952	0.209343	0.0813149	0.396194		hyp	0.6	0.65	0.275	-	0.25	0.3125	0.3875	0.1375	0.0875	0.3
met	0.8223	0.390244	0.440767	0.325784	-	0.538328	0.43554	0.301394	0.0662021	0.296167		met	0.80303	0.287879	0.363636	0.242424	-	0.439394	0.348485	0.257576	0.0454545	0.181818
mod	0.855422	0.524096	0.417671	0.455823	0.662651	-	0.451807	0.325301	0.0963855	0.473896		mod	0.754098	0.327869	0.196721	0.344262	0.47541	-	0.360656	0.196721	0.0819672	0.377049
mot	0.823339	0.528363	0.421394	0.486224	0.416532	0.358185	-	0.212318	0.0583468	0.319287		mot	0.848485	0.575758	0.393939	0.484848	0.393939	0.393939	-	0.212121	0.106061	0.318182
obj	0.888889	0.722222	0.709402	0.623932	0.854701	0.777778	0.666667	-	0.192308	0.538462		obj	0.833333	0.583333	0.666667	0.458333	0.875	0.625	0.541667	-	0.125	0.208333
obs	0.836957	0.652174	0.565217	0.673913	0.706522	0.76087	0.673913	0.619565	-	0.847826		obs	0.833333	0.583333	0.5	0.583333	0.583333	0.666667	0.666667	0.333333	-	0.833333
res	0.945619	0.776435	0.528701	0.734139	0.610272	0.76435	0.679758	0.350453	0.193353	-		res	0.923077	0.615385	0.282051	0.692308	0.384615	0.692308	0.589744	0.179487	0.230769	-
BAG-3												BAG-3
	bac	con	goa	hyp	met	mod	mot	obj	obs	res			bac	con	goa	hyp	met	mod	mot	obj	obs	res
bac	-	0.167181	0.138889	0.140432	0.172325	0.154321	0.197016	0.0735597	0.0169753	0.100309		bac	-	0.19171	0.119171	0.150259	0.196891	0.19171	0.196891	0.0621762	0.0414508	0.124352
con	0.881797	-	0.449173	0.739953	0.434988	0.449173	0.647754	0.286052	0.0827423	0.43026		con	0.857143	-	0.321429	0.714286	0.339286	0.428571	0.607143	0.214286	0.107143	0.339286
goa	0.567925	0.307547	-	0.269811	0.34717	0.288679	0.377358	0.213208	0.0528302	0.224528		goa	0.396552	0.206897	-	0.224138	0.275862	0.189655	0.241379	0.206897	0.0517241	0.103448
hyp	0.728311	0.691781	0.381279	-	0.351598	0.390411	0.563927	0.221461	0.0844749	0.381279		hyp	0.571429	0.634921	0.269841	-	0.238095	0.31746	0.444444	0.126984	0.0952381	0.285714
met	0.833718	0.394919	0.457275	0.311778	-	0.56351	0.473441	0.323326	0.0646651	0.307159		met	0.807692	0.288462	0.326923	0.230769	-	0.423077	0.326923	0.211538	0.0576923	0.211538
mod	0.861111	0.482323	0.429293	0.441919	0.681818	-	0.487374	0.358586	0.0959596	0.464646		mod	0.795918	0.346939	0.204082	0.326531	0.469388	-	0.367347	0.22449	0.0816327	0.408163
mot	0.81854	0.508876	0.416174	0.455621	0.394477	0.335306	-	0.207101	0.0493097	0.289941		mot	0.87037	0.648148	0.333333	0.518519	0.333333	0.388889	-	0.166667	0.0740741	0.296296
obj	0.910995	0.712042	0.769634	0.596859	0.853403	0.795812	0.685864	-	0.188482	0.539267		obj	0.894737	0.631579	0.789474	0.473684	0.842105	0.736842	0.526316	-	0.105263	0.263158
obs	0.837838	0.648649	0.567568	0.621622	0.675676	0.783784	0.621622	0.648649	-	0.810811		obs	0.909091	0.636364	0.363636	0.636364	0.636364	0.636364	0.545455	0.272727	-	0.909091
res	0.92607	0.743191	0.529183	0.688716	0.610895	0.766537	0.684825	0.385214	0.194553	-		res	0.967742	0.645161	0.322581	0.612903	0.483871	0.741935	0.612903	0.225806	0.290323	-
TREE												TREE
	bac	con	goa	hyp	met	mod	mot	obj	obs	res			bac	con	goa	hyp	met	mod	mot	obj	obs	res
bac	-	0.133065	0.145161	0.122581	0.16371	0.171774	0.133871	0.0677419	0.0225806	0.103226		bac	-	0.119048	0.0793651	0.111111	0.150794	0.222222	0.119048	0.0396825	0.031746	0.111111
con	0.877119	-	0.483051	0.788136	0.521186	0.597458	0.644068	0.338983	0.135593	0.508475		con	0.72	-	0.4	0.76	0.36	0.52	0.6	0.2	0.16	0.4
goa	0.743945	0.342561	-	0.380623	0.408304	0.425606	0.435986	0.256055	0.0968858	0.318339		goa	0.535714	0.357143	-	0.285714	0.428571	0.321429	0.357143	0.214286	0.107143	0.178571
hyp	0.753846	0.684615	0.457692	-	0.419231	0.484615	0.534615	0.276923	0.130769	0.415385		hyp	0.580645	0.612903	0.290323	-	0.290323	0.354839	0.419355	0.129032	0.0967742	0.193548
met	0.882784	0.344322	0.424908	0.311355	-	0.663004	0.369963	0.271062	0.0805861	0.285714		met	0.703704	0.185185	0.296296	0.296296	-	0.592593	0.37037	0.148148	0	0.148148
mod	0.865248	0.432624	0.460993	0.414894	0.684397	-	0.397163	0.308511	0.102837	0.400709		mod	0.757576	0.212121	0.181818	0.181818	0.424242	-	0.272727	0.121212	0.0606061	0.30303
mot	0.871245	0.553648	0.519313	0.527897	0.454936	0.463519	-	0.23176	0.11588	0.386266		mot	0.826087	0.652174	0.478261	0.565217	0.521739	0.565217	-	0.173913	0.130435	0.347826
obj	0.944954	0.724771	0.770642	0.697248	0.853211	0.899083	0.587156	-	0.256881	0.541284		obj	0.875	0.625	0.875	0.875	0.875	1	0.625	-	0.25	0.5
obs	0.924528	0.716981	0.584906	0.716981	0.735849	0.773585	0.716981	0.622642	-	0.867925		obs	0.833333	0.666667	0.5	0.5	0.5	0.666667	0.5	0.333333	-	0.833333
res	0.952096	0.742515	0.598802	0.706587	0.610778	0.772455	0.652695	0.383234	0.257485	-		res	0.789474	0.526316	0.368421	0.421053	0.473684	0.631579	0.421053	0.210526	0.263158	-
IR-BASED/MIXED												IR-BASED/MIXED
PLAIN												PLAIN
	bac	con	goa	hyp	met	mod	mot	obj	obs	res			bac	con	goa	hyp	met	mod	mot	obj	obs	res
bac	-	0.101937	0.0696083	0.10047	0.158093	0.121192	0.134501	0.0419637	0.0153283	0.0656973		bac	-	0.143757	0.0889297	0.141133	0.181007	0.148216	0.158185	0.0495803	0.0194124	0.0842078
con	0.506619	-	0.183939	0.608791	0.240547	0.240913	0.353397	0.119871	0.0586557	0.2306		con	0.56305	-	0.189638	0.634409	0.249267	0.246334	0.355816	0.11437	0.054741	0.226784
goa	0.438667	0.213808	-	0.238136	0.352321	0.220576	0.363543	0.184598	0.0656159	0.143567		goa	0.515625	0.217548	-	0.272837	0.409856	0.268029	0.415865	0.179087	0.0757212	0.164663
hyp	0.271138	0.338913	0.118318	-	0.0966974	0.0980923	0.187487	0.0483692	0.0310974	0.0863179		hyp	0.263916	0.304702	0.112764	-	0.0950096	0.0863724	0.172745	0.0422265	0.0225528	0.074856
met	0.654845	0.165824	0.229337	0.122658	-	0.351994	0.268307	0.195022	0.0512128	0.151454		met	0.694944	0.191945	0.269066	0.155099	-	0.393316	0.299057	0.206512	0.0608398	0.170523
mod	0.579283	0.222338	0.172622	0.164936	0.41954	-	0.252874	0.174422	0.075959	0.260283		mod	0.628019	0.244444	0.196135	0.180676	0.434783	-	0.284058	0.174879	0.0782609	0.259903
mot	0.625254	0.311939	0.272537	0.287878	0.321642	0.242051	-	0.115125	0.0424179	0.164099		mot	0.693089	0.354675	0.337398	0.34248	0.384146	0.306911	-	0.135163	0.0558943	0.191057
obj	0.674242	0.368538	0.521836	0.284314	0.756239	0.590018	0.438948	-	0.160873	0.395053		obj	0.817544	0.417544	0.617544	0.34386	0.849123	0.691228	0.568421	-	0.207018	0.508772
obs	0.677956	0.523399	0.441502	0.501232	0.590517	0.70936	0.474754	0.475369	-	0.862069		obs	0.736434	0.527132	0.457364	0.472868	0.627907	0.736434	0.542636	0.488372	-	0.891473
res	0.627676	0.476251	0.238764	0.328513	0.417836	0.561321	0.378988	0.25195	0.203176	-		res	0.733333	0.521569	0.280392	0.362745	0.472549	0.57451	0.437255	0.268627	0.217647	-
BAG-1												BAG-1
	bac	con	goa	hyp	met	mod	mot	obj	obs	res			bac	con	goa	hyp	met	mod	mot	obj	obs	res
bac	-	0.147392	0.121477	0.119534	0.186265	0.164561	0.192096	0.0725624	0.0194363	0.103013		bac	-	0.180328	0.114754	0.170492	0.219672	0.177049	0.196721	0.0655738	0.0229508	0.108197
con	0.696927	-	0.357542	0.691341	0.414804	0.435754	0.534916	0.251397	0.0837989	0.416201		con	0.681818	-	0.284091	0.704545	0.352273	0.340909	0.477273	0.181818	0.0909091	0.295455
goa	0.464804	0.237989	-	0.22905	0.344134	0.23352	0.329609	0.198883	0.0513966	0.165363		goa	0.395604	0.186813	-	0.208791	0.340659	0.208791	0.340659	0.142857	0.043956	0.120879
hyp	0.519897	0.603338	0.315789	-	0.29525	0.320924	0.445443	0.186136	0.0872914	0.335045		hyp	0.5	0.546296	0.231481	-	0.212963	0.212963	0.351852	0.0925926	0.0648148	0.212963
met	0.839286	0.366758	0.421703	0.278846	-	0.563187	0.45467	0.326923	0.0686813	0.277473		met	0.806818	0.238636	0.318182	0.181818	-	0.443182	0.386364	0.227273	0.0227273	0.215909
mod	0.823899	0.457547	0.36478	0.374214	0.654088	-	0.448113	0.330189	0.106918	0.446541		mod	0.753247	0.350649	0.233766	0.311688	0.558442	-	0.428571	0.220779	0.0649351	0.376623
mot	0.743163	0.420927	0.382878	0.412604	0.40547	0.328181	-	0.199762	0.0689655	0.275862		mot	0.724138	0.45977	0.425287	0.448276	0.45977	0.37931	-	0.16092	0.103448	0.275862
obj	0.885522	0.609428	0.713805	0.484848	0.878788	0.744108	0.649832	-	0.158249	0.488215		obj	0.833333	0.533333	0.566667	0.4	0.9	0.633333	0.566667	-	0.1	0.433333
obs	0.752137	0.683761	0.606838	0.692308	0.683761	0.803419	0.717949	0.57265	-	0.82906		obs	0.846154	0.692308	0.461538	0.692308	0.615385	0.692308	0.692308	0.307692	-	0.846154
res	0.886256	0.748815	0.433649	0.654028	0.604265	0.744076	0.651659	0.362559	0.208531	-		res	0.875	0.645833	0.25	0.625	0.541667	0.6875	0.5625	0.270833	0.208333	-
BAG-2												BAG-2
	bac	con	goa	hyp	met	mod	mot	obj	obs	res			bac	con	goa	hyp	met	mod	mot	obj	obs	res
bac	-	0.163106	0.136812	0.125719	0.190633	0.165982	0.190222	0.0735415	0.0197206	0.108463		bac	-	0.193416	0.111111	0.148148	0.201646	0.176955	0.1893	0.0576132	0.0246914	0.111111
con	0.802198	-	0.399267	0.690476	0.456044	0.450549	0.57326	0.28022	0.0879121	0.432234		con	0.779412	-	0.279412	0.705882	0.367647	0.382353	0.485294	0.176471	0.117647	0.352941
goa	0.526619	0.260432	-	0.241727	0.352518	0.261871	0.322302	0.192806	0.0546763	0.192806		goa	0.416667	0.194444	-	0.208333	0.375	0.222222	0.319444	0.152778	0.0555556	0.125
hyp	0.597246	0.624785	0.358003	-	0.32358	0.347676	0.481928	0.22031	0.0895009	0.36833		hyp	0.506173	0.555556	0.222222	-	0.197531	0.246914	0.382716	0.0987654	0.0740741	0.234568
met	0.848168	0.383944	0.439791	0.268761	-	0.561955	0.452007	0.326353	0.0680628	0.314136		met	0.772727	0.257576	0.378788	0.19697	-	0.454545	0.348485	0.257576	0.0151515	0.242424
mod	0.851406	0.467871	0.395582	0.37751	0.664659	-	0.437751	0.351406	0.106426	0.463855		mod	0.754098	0.360656	0.245902	0.344262	0.540984	-	0.42623	0.213115	0.0819672	0.42623
mot	0.795597	0.460692	0.40566	0.426101	0.43239	0.330189	-	0.209119	0.0660377	0.308176		mot	0.8	0.507692	0.446154	0.507692	0.461538	0.415385	-	0.138462	0.107692	0.323077
obj	0.876068	0.688034	0.722222	0.576923	0.897436	0.816239	0.666667	-	0.179487	0.581197		obj	0.75	0.458333	0.625	0.416667	0.916667	0.625	0.416667	-	0.125	0.375
obs	0.782609	0.695652	0.608696	0.684783	0.75	0.847826	0.76087	0.630435	-	0.858696		obs	0.916667	0.666667	0.583333	0.666667	0.583333	0.75	0.666667	0.416667	-	0.833333
res	0.915408	0.752266	0.489426	0.661631	0.65861	0.770393	0.673716	0.398792	0.202417	-		res	0.846154	0.641026	0.25641	0.615385	0.564103	0.74359	0.564103	0.230769	0.230769	-
BAG-3												BAG-3
	bac	con	goa	hyp	met	mod	mot	obj	obs	res			bac	con	goa	hyp	met	mod	mot	obj	obs	res
bac	-	0.162037	0.135288	0.124486	0.175412	0.161523	0.189815	0.0781893	0.0164609	0.103909		bac	-	0.176166	0.134715	0.134715	0.196891	0.181347	0.196891	0.0621762	0.0259067	0.103627
con	0.830189	-	0.42217	0.686321	0.46934	0.485849	0.608491	0.313679	0.0825472	0.436321		con	0.696429	-	0.357143	0.696429	0.375	0.464286	0.517857	0.232143	0.107143	0.303571
goa	0.56797	0.275605	-	0.243948	0.378026	0.283054	0.351955	0.219739	0.0465549	0.208566		goa	0.465517	0.258621	-	0.241379	0.431034	0.293103	0.275862	0.189655	0.0517241	0.172414
hyp	0.62585	0.641723	0.362812	-	0.353741	0.399093	0.528345	0.251701	0.0907029	0.394558		hyp	0.467742	0.596774	0.241935	-	0.209677	0.274194	0.354839	0.129032	0.0806452	0.209677
met	0.859122	0.413395	0.47806	0.311778	-	0.577367	0.464203	0.353349	0.0646651	0.323326		met	0.75	0.288462	0.480769	0.192308	-	0.423077	0.346154	0.230769	0.0192308	0.211538
mod	0.838384	0.497475	0.426768	0.411616	0.659091	-	0.459596	0.371212	0.0959596	0.472222		mod	0.734694	0.428571	0.326531	0.326531	0.489796	-	0.428571	0.22449	0.102041	0.387755
mot	0.782524	0.464078	0.394175	0.417476	0.398058	0.335922	-	0.21165	0.0582524	0.291262		mot	0.759259	0.537037	0.388889	0.425926	0.388889	0.388889	-	0.166667	0.0925926	0.277778
obj	0.895288	0.706806	0.73822	0.575916	0.890052	0.816754	0.65445	-	0.151832	0.575916		obj	0.894737	0.684211	0.789474	0.578947	0.894737	0.736842	0.578947	-	0.0526316	0.473684
obs	0.837838	0.689189	0.608108	0.689189	0.716216	0.864865	0.72973	0.608108	-	0.851351		obs	0.909091	0.727273	0.454545	0.636364	0.454545	0.727273	0.636364	0.272727	-	0.818182
res	0.922179	0.743191	0.525292	0.684825	0.66537	0.797665	0.680934	0.431907	0.198444	-		res	0.870968	0.580645	0.387097	0.548387	0.516129	0.741935	0.548387	0.258065	0.290323	-
TREE												TREE
	bac	con	goa	hyp	met	mod	mot	obj	obs	res			bac	con	goa	hyp	met	mod	mot	obj	obs	res
bac	-	0.132045	0.1562	0.117552	0.175523	0.190821	0.147343	0.0660225	0.0241546	0.102254		bac	-	0.119048	0.0873016	0.103175	0.15873	0.230159	0.134921	0.0396825	0.031746	0.111111
con	0.855932	-	0.487288	0.737288	0.542373	0.597458	0.614407	0.330508	0.15678	0.533898		con	0.68	-	0.36	0.72	0.32	0.56	0.56	0.2	0.24	0.52
goa	0.763514	0.337838	-	0.364865	0.469595	0.439189	0.462838	0.246622	0.0912162	0.27027		goa	0.571429	0.357143	-	0.285714	0.392857	0.428571	0.464286	0.214286	0.142857	0.214286
hyp	0.746154	0.65	0.453846	-	0.403846	0.465385	0.507692	0.261538	0.15	0.415385		hyp	0.5625	0.5625	0.25	-	0.21875	0.34375	0.34375	0.125	0.09375	0.25
met	0.883212	0.350365	0.459854	0.284672	-	0.627737	0.40146	0.270073	0.0729927	0.288321		met	0.814815	0.259259	0.37037	0.259259	-	0.666667	0.444444	0.148148	0	0.148148
mod	0.886525	0.425532	0.471631	0.37234	0.638298	-	0.37234	0.326241	0.109929	0.379433		mod	0.848485	0.272727	0.242424	0.212121	0.515152	-	0.333333	0.121212	0.0606061	0.333333
mot	0.894958	0.5	0.529412	0.478992	0.466387	0.420168	-	0.226891	0.117647	0.352941		mot	0.75	0.583333	0.541667	0.458333	0.5	0.5	-	0.166667	0.166667	0.333333
obj	0.899083	0.743119	0.752294	0.688073	0.87156	0.93578	0.66055	-	0.256881	0.577982		obj	0.875	0.75	0.875	0.875	0.625	1	0.75	-	0.25	0.5
obs	0.830189	0.792453	0.603774	0.811321	0.773585	0.849057	0.830189	0.660377	-	0.90566		obs	0.666667	1	0.666667	0.5	0.166667	0.666667	0.666667	0.333333	-	1
res	0.934132	0.772455	0.538922	0.676647	0.682635	0.760479	0.640719	0.401198	0.269461	-		res	0.789474	0.684211	0.421053	0.473684	0.315789	0.684211	0.526316	0.263158	0.315789	-
