# Supplementary material for: Using Typed Dependencies to Study and Recognise Conceptualisation Zones in Biomedical Literature
Source: PLoS One. 2013 Nov 18;8(11):e79570. doi: 10.1371/journal.pone.0079570 (PMC3832541; doi:10.1371/journal.pone.0079570)
Supplement: Supporting Information S1 — The experiments described in our manuscript have generated a substantial amount of data, which we cannot directly include in a document. Parts of this data are made available in the supporting_information archive, while the entire raw classification data is available on request. Below we briefly describe the content of this archive: Table set S1. Basic rule set statistics on the ART corpus, including the sizes of the rule sets for each ranking mechanism we have used, for each rhetorical type at different thresholds: 1%, 5%, 10% and 15%. Table set S2. Basic rule set statistics on the Wilbur corpus, including the sizes of the rule sets for each ranking mechanism we have used, for each rhetorical type at different thresholds: 1%, 5%, 10% and 15%. Table set S3. Corpus-driven inter-type comparison on the ART corpus, looking at the overlaps between the rule sets of the different rhetorical types. Table set S4. Corpus-driven inter-type comparison on the Wilbur corpus. Table set S5. Corpus-driven intra-type comparison on the ART corpus, looking at the overlaps between the different serialization types in the context of a rhetorical type. Table set S6. Corpus-driven intra-type comparison on the Wilbur corpus. Table set S7. Cross-corpus type comparison, listing the overlaps in rule sets between the rhetorical types of the ART and Wilbur corpora. (ZIP) [file pone.0079570.s001.zip › supporting_information/Tableset_S4.xlsx]

## Sheet: 1
FULL					EXCLUDES
CONFIDENCE-BASED					CONFIDENCE-BASED
PLAIN					PLAIN
	g_flat	m_flat	s_flat			g_flat	m_flat	s_flat
g_flat	-	0.403566	0.518098		g_flat	-	0.482353	0.629412
m_flat	0.0899281	-	0.246103		m_flat	0.111258	-	0.217219
s_flat	0.132327	0.295428	-		s_flat	0.206827	0.327309	-
BAG-1					BAG-1
	g_flat	m_flat	s_flat			g_flat	m_flat	s_flat
g_flat	-	0.0291121	0.0682517		g_flat	-	0.0925926	0.181818
m_flat	0.12649	-	0.142384		m_flat	0.179601	-	0.226164
s_flat	0.21419	0.140562	-		s_flat	0.258929	0.189286	-
BAG-2					BAG-2
	g_flat	m_flat	s_flat			g_flat	m_flat	s_flat
g_flat	-	0.0338691	0.0958668		g_flat	-	0.183908	0.327586
m_flat	0.134506	-	0.166063		m_flat	0.175373	-	0.242537
s_flat	0.232448	0.164611	-		s_flat	0.165865	0.182692	-
BAG-3					BAG-3
	g_flat	m_flat	s_flat			g_flat	m_flat	s_flat
g_flat	-	0.0296465	0.0668947		g_flat	-	0.118056	0.243056
m_flat	0.114185	-	0.163626		m_flat	0.155642	-	0.256809
s_flat	0.233586	0.212121	-		s_flat	0.173529	0.226471	-
TREE					TREE
	g_flat	m_flat	s_flat			g_flat	m_flat	s_flat
g_flat	-	0.5	0.357143		g_flat	-	0.666667	0.333333
m_flat	0.174825	-	0.363636		m_flat	0.117647	-	0.352941
s_flat	0.123377	0.337662	-		s_flat	0.0625	0.25	-
SUPPORT-BASED					SUPPORT-BASED
PLAIN					PLAIN
	g_flat	m_flat	s_flat			g_flat	m_flat	s_flat
g_flat	-	1	1		g_flat	-	0	1
m_flat	0.2	-	0.3		m_flat	0	-	0
s_flat	0.0952381	0.142857	-		s_flat	0.125	0	-
BAG-1					BAG-1
	g_flat	m_flat	s_flat			g_flat	m_flat	s_flat
g_flat	-	1	1		g_flat	-	0	1
m_flat	0.153846	-	0.307692		m_flat	0	-	0.25
s_flat	0.0909091	0.181818	-		s_flat	0.0833333	0.166667	-
BAG-2					BAG-2
	g_flat	m_flat	s_flat			g_flat	m_flat	s_flat
g_flat	-	1	1		g_flat	-	1	1
m_flat	0.181818	-	0.363636		m_flat	0.166667	-	0.333333
s_flat	0.0952381	0.190476	-		s_flat	0.0909091	0.181818	-
BAG-3					BAG-3
	g_flat	m_flat	s_flat			g_flat	m_flat	s_flat
g_flat	-	1	1		g_flat	-	1	1
m_flat	0.2	-	0.3		m_flat	0.166667	-	0.333333
s_flat	0.105263	0.157895	-		s_flat	0.0909091	0.181818	-
TREE					TREE
	g_flat	m_flat	s_flat			g_flat	m_flat	s_flat
g_flat	-	1	1		g_flat	-	#NUM!	#NUM!
m_flat	0.111111	-	0.333333		m_flat	0	-	0
s_flat	0.0769231	0.230769	-		s_flat	0	0	-
IR-BASED/CONFIDENCE					IR-BASED/CONFIDENCE
PLAIN					PLAIN
	g_flat	m_flat	s_flat			g_flat	m_flat	s_flat
g_flat	-	0.478261	0.375		g_flat	-	0.391304	0.26087
m_flat	0.0693374	-	0.0847458		m_flat	0.044335	-	0.0492611
s_flat	0.0818054	0.159379	-		s_flat	0.0746269	0.164179	-
BAG-1					BAG-1
	g_flat	m_flat	s_flat			g_flat	m_flat	s_flat
g_flat	-	0.303571	0.535714		g_flat	-	0.384615	0.846154
m_flat	0.0487805	-	0.219512		m_flat	0.138889	-	0.333333
s_flat	0.0615836	0.111437	-		s_flat	0.142857	0.125	-
BAG-2					BAG-2
	g_flat	m_flat	s_flat			g_flat	m_flat	s_flat
g_flat	-	0.325	0.7		g_flat	-	0.5	0.625
m_flat	0.05625	-	0.225		m_flat	0.0689655	-	0.275862
s_flat	0.0789474	0.116541	-		s_flat	0.0697674	0.116279	-
BAG-3					BAG-3
	g_flat	m_flat	s_flat			g_flat	m_flat	s_flat
g_flat	-	0.37931	0.724138		g_flat	-	0.333333	0.666667
m_flat	0.0597015	-	0.223881		m_flat	0.0416667	-	0.208333
s_flat	0.0704225	0.107981	-		s_flat	0.09375	0.09375	-
TREE					TREE
	g_flat	m_flat	s_flat			g_flat	m_flat	s_flat
g_flat	-	0.285714	0.714286		g_flat	-	#NUM!	#NUM!
m_flat	0.0416667	-	0.0833333		m_flat	0	-	0
s_flat	0.208333	0.208333	-		s_flat	0	0	-
IR-BASED/KULC					IR-BASED/KULC
PLAIN					PLAIN
	g_flat	m_flat	s_flat			g_flat	m_flat	s_flat
g_flat	-	0.390805	0.356322		g_flat	-	0	0.5
m_flat	0.0576631	-	0.0986343		m_flat	0.0238095	-	0.0238095
s_flat	0.0606742	0.148315	-		s_flat	0.0357143	0.0357143	-
BAG-1					BAG-1
	g_flat	m_flat	s_flat			g_flat	m_flat	s_flat
g_flat	-	0.313131	0.717172		g_flat	-	0.375	0.8125
m_flat	0.0755287	-	0.302115		m_flat	0.121951	-	0.243902
s_flat	0.108411	0.171963	-		s_flat	0.145161	0.145161	-
BAG-2					BAG-2
	g_flat	m_flat	s_flat			g_flat	m_flat	s_flat
g_flat	-	0.388889	0.763889		g_flat	-	0.416667	0.666667
m_flat	0.0846154	-	0.307692		m_flat	0.0909091	-	0.30303
s_flat	0.111399	0.178756	-		s_flat	0.106383	0.170213	-
BAG-3					BAG-3
	g_flat	m_flat	s_flat			g_flat	m_flat	s_flat
g_flat	-	0.431034	0.827586		g_flat	-	0.333333	0.333333
m_flat	0.102941	-	0.29902		m_flat	0.0769231	-	0.230769
s_flat	0.137324	0.18662	-		s_flat	0.0857143	0.2	-
TREE					TREE
	g_flat	m_flat	s_flat			g_flat	m_flat	s_flat
g_flat	-	0.75	0.625		g_flat	-	#NUM!	#NUM!
m_flat	0.153846	-	0.115385		m_flat	0	-	0.333333
s_flat	0.208333	0.25	-		s_flat	0	0.5	-
IR-BASED/MIXED					IR-BASED/MIXED
PLAIN					PLAIN
	g_flat	m_flat	s_flat			g_flat	m_flat	s_flat
g_flat	-	0.478673	0.369668		g_flat	-	0.357143	0.357143
m_flat	0.073624	-	0.0929235		m_flat	0.0795455	-	0.102273
s_flat	0.0780543	0.147059	-		s_flat	0.0714286	0.160714	-
BAG-1					BAG-1
	g_flat	m_flat	s_flat			g_flat	m_flat	s_flat
g_flat	-	0.302469	0.58642		g_flat	-	0.444444	0.777778
m_flat	0.110526	-	0.3		m_flat	0.119048	-	0.285714
s_flat	0.142077	0.187614	-		s_flat	0.16129	0.16129	-
BAG-2					BAG-2
	g_flat	m_flat	s_flat			g_flat	m_flat	s_flat
g_flat	-	0.33913	0.721739		g_flat	-	0.538462	0.692308
m_flat	0.117647	-	0.287197		m_flat	0.121212	-	0.363636
s_flat	0.164141	0.199495	-		s_flat	0.106383	0.170213	-
BAG-3					BAG-3
	g_flat	m_flat	s_flat			g_flat	m_flat	s_flat
g_flat	-	0.358025	0.740741		g_flat	-	0.6	0.7
m_flat	0.111111	-	0.271111		m_flat	0.111111	-	0.259259
s_flat	0.175862	0.210345	-		s_flat	0.142857	0.171429	-
TREE					TREE
	g_flat	m_flat	s_flat			g_flat	m_flat	s_flat
g_flat	-	0	0.875		g_flat	-	#NUM!	#NUM!
m_flat	0	-	0.192308		m_flat	0	-	0
s_flat	0.28	0.2	-		s_flat	0	0	-

## Sheet: 5
FULL					EXCLUDES
CONFIDENCE-BASED					CONFIDENCE-BASED
PLAIN					PLAIN
	g_flat	m_flat	s_flat			g_flat	m_flat	s_flat
g_flat	-	0.430246	0.662946		g_flat	-	0.34292	0.590708
m_flat	0.119849	-	0.268726		m_flat	0.0804469	-	0.207263
s_flat	0.15517	0.238751	-		s_flat	0.146889	0.243664	-
BAG-1					BAG-1
	g_flat	m_flat	s_flat			g_flat	m_flat	s_flat
g_flat	-	0.178978	0.207126		g_flat	-	0.27603	0.313248
m_flat	0.176504	-	0.173986		m_flat	0.210911	-	0.181102
s_flat	0.161079	0.146975	-		s_flat	0.214441	0.161619	-
BAG-2					BAG-2
	g_flat	m_flat	s_flat			g_flat	m_flat	s_flat
g_flat	-	0.154971	0.214345		g_flat	-	0.267819	0.349172
m_flat	0.176604	-	0.195165		m_flat	0.185089	-	0.182122
s_flat	0.190553	0.161635	-		s_flat	0.208151	0.175143	-
BAG-3					BAG-3
	g_flat	m_flat	s_flat			g_flat	m_flat	s_flat
g_flat	-	0.144867	0.185497		g_flat	-	0.206831	0.306452
m_flat	0.15069	-	0.17325		m_flat	0.180092	-	0.217034
s_flat	0.197645	0.177908	-		s_flat	0.220829	0.214079	-
TREE					TREE
	g_flat	m_flat	s_flat			g_flat	m_flat	s_flat
g_flat	-	0.453704	0.560185		g_flat	-	0.428571	0.666667
m_flat	0.151226	-	0.282016		m_flat	0.151163	-	0.267442
s_flat	0.168996	0.261753	-		s_flat	0.225	0.275	-
SUPPORT-BASED					SUPPORT-BASED
PLAIN					PLAIN
	g_flat	m_flat	s_flat			g_flat	m_flat	s_flat
g_flat	-	0.785714	1		g_flat	-	0.4	1
m_flat	0.0632184	-	0.155172		m_flat	0.0454545	-	0.25
s_flat	0.0622222	0.12	-		s_flat	0.0746269	0.164179	-
BAG-1					BAG-1
	g_flat	m_flat	s_flat			g_flat	m_flat	s_flat
g_flat	-	0.8	1		g_flat	-	0.4	1
m_flat	0.169014	-	0.338028		m_flat	0.1	-	0.225
s_flat	0.12931	0.206897	-		s_flat	0.15625	0.140625	-
BAG-2					BAG-2
	g_flat	m_flat	s_flat			g_flat	m_flat	s_flat
g_flat	-	0.733333	1		g_flat	-	0.333333	1
m_flat	0.192982	-	0.368421		m_flat	0.0833333	-	0.222222
s_flat	0.138889	0.194444	-		s_flat	0.15	0.133333	-
BAG-3					BAG-3
	g_flat	m_flat	s_flat			g_flat	m_flat	s_flat
g_flat	-	0.75	1		g_flat	-	0.428571	1
m_flat	0.169811	-	0.433962		m_flat	0.0967742	-	0.290323
s_flat	0.122449	0.234694	-		s_flat	0.125	0.160714	-
TREE					TREE
	g_flat	m_flat	s_flat			g_flat	m_flat	s_flat
g_flat	-	0.555556	1		g_flat	-	0.25	1
m_flat	0.119048	-	0.190476		m_flat	0.0416667	-	0.208333
s_flat	0.121622	0.108108	-		s_flat	0.133333	0.166667	-
IR-BASED/CONFIDENCE					IR-BASED/CONFIDENCE
PLAIN					PLAIN
	g_flat	m_flat	s_flat			g_flat	m_flat	s_flat
g_flat	-	0.429892	0.505393		g_flat	-	0.428571	0.412698
m_flat	0.0615702	-	0.101625		m_flat	0.0470163	-	0.0687161
s_flat	0.0907821	0.124581	-		s_flat	0.0836237	0.149826	-
BAG-1					BAG-1
	g_flat	m_flat	s_flat			g_flat	m_flat	s_flat
g_flat	-	0.310249	0.66759		g_flat	-	0.318182	0.727273
m_flat	0.0714853	-	0.282764		m_flat	0.0833333	-	0.296875
s_flat	0.120381	0.183091	-		s_flat	0.142857	0.196429	-
BAG-2					BAG-2
	g_flat	m_flat	s_flat			g_flat	m_flat	s_flat
g_flat	-	0.355102	0.734694		g_flat	-	0.409091	0.75
m_flat	0.0722762	-	0.29342		m_flat	0.0952381	-	0.265306
s_flat	0.112456	0.184342	-		s_flat	0.125	0.194444	-
BAG-3					BAG-3
	g_flat	m_flat	s_flat			g_flat	m_flat	s_flat
g_flat	-	0.321244	0.663212		g_flat	-	0.363636	0.636364
m_flat	0.0725034	-	0.287278		m_flat	0.0826446	-	0.239669
s_flat	0.112319	0.179348	-		s_flat	0.109756	0.182927	-
TREE					TREE
	g_flat	m_flat	s_flat			g_flat	m_flat	s_flat
g_flat	-	0.540541	0.621622		g_flat	-	0.5	1
m_flat	0.126984	-	0.230159		m_flat	0.0625	-	0.25
s_flat	0.188525	0.254098	-		s_flat	0.214286	0.357143	-
IR-BASED/KULC					IR-BASED/KULC
PLAIN					PLAIN
	g_flat	m_flat	s_flat			g_flat	m_flat	s_flat
g_flat	-	0.475138	0.462247		g_flat	-	0.272727	0.393939
m_flat	0.0670927	-	0.0827766		m_flat	0.0458716	-	0.087156
s_flat	0.101495	0.160852	-		s_flat	0.0785714	0.164286	-
BAG-1					BAG-1
	g_flat	m_flat	s_flat			g_flat	m_flat	s_flat
g_flat	-	0.425094	0.715356		g_flat	-	0.305882	0.752941
m_flat	0.102005	-	0.303066		m_flat	0.0625	-	0.278846
s_flat	0.126776	0.201571	-		s_flat	0.15655	0.194888	-
BAG-2					BAG-2
	g_flat	m_flat	s_flat			g_flat	m_flat	s_flat
g_flat	-	0.501348	0.803235		g_flat	-	0.349206	0.746032
m_flat	0.102273	-	0.304545		m_flat	0.0778443	-	0.239521
s_flat	0.137913	0.219525	-		s_flat	0.157447	0.174468	-
BAG-3					BAG-3
	g_flat	m_flat	s_flat			g_flat	m_flat	s_flat
g_flat	-	0.526502	0.855124		g_flat	-	0.361702	0.723404
m_flat	0.0953307	-	0.301556		m_flat	0.0827068	-	0.203008
s_flat	0.140845	0.221127	-		s_flat	0.134831	0.146067	-
TREE					TREE
	g_flat	m_flat	s_flat			g_flat	m_flat	s_flat
g_flat	-	0.536585	0.731707		g_flat	-	0.5	1
m_flat	0.137405	-	0.236641		m_flat	0.0625	-	0.0625
s_flat	0.233871	0.298387	-		s_flat	0.285714	0.357143	-
IR-BASED/MIXED					IR-BASED/MIXED
PLAIN					PLAIN
	g_flat	m_flat	s_flat			g_flat	m_flat	s_flat
g_flat	-	0.440803	0.473573		g_flat	-	0.491525	0.457627
m_flat	0.057019	-	0.0920307		m_flat	0.0543933	-	0.0857741
s_flat	0.0939568	0.13895	-		s_flat	0.0795848	0.15917	-
BAG-1					BAG-1
	g_flat	m_flat	s_flat			g_flat	m_flat	s_flat
g_flat	-	0.405569	0.675545		g_flat	-	0.387097	0.741935
m_flat	0.137572	-	0.299114		m_flat	0.136792	-	0.292453
s_flat	0.188432	0.209531	-		s_flat	0.200637	0.219745	-
BAG-2					BAG-2
	g_flat	m_flat	s_flat			g_flat	m_flat	s_flat
g_flat	-	0.436116	0.741056		g_flat	-	0.405797	0.753623
m_flat	0.133103	-	0.301379		m_flat	0.113095	-	0.244048
s_flat	0.204844	0.228052	-		s_flat	0.182203	0.194915	-
BAG-3					BAG-3
	g_flat	m_flat	s_flat			g_flat	m_flat	s_flat
g_flat	-	0.502451	0.789216		g_flat	-	0.313725	0.627451
m_flat	0.128432	-	0.280779		m_flat	0.103704	-	0.192593
s_flat	0.198484	0.228119	-		s_flat	0.150838	0.173184	-
TREE					TREE
	g_flat	m_flat	s_flat			g_flat	m_flat	s_flat
g_flat	-	0.619048	0.785714		g_flat	-	0.5	0.75
m_flat	0.143939	-	0.242424		m_flat	0.0625	-	0.125
s_flat	0.248	0.304	-		s_flat	0.214286	0.428571	-

## Sheet: 10
FULL					EXCLUDES
CONFIDENCE-BASED					CONFIDENCE-BASED
PLAIN					PLAIN
	g_flat	m_flat	s_flat			g_flat	m_flat	s_flat
g_flat	-	0.497679	0.745773		g_flat	-	0.449256	0.705007
m_flat	0.12195	-	0.259082		m_flat	0.092312	-	0.217733
s_flat	0.179024	0.253932	-		s_flat	0.169082	0.251852	-
BAG-1					BAG-1
	g_flat	m_flat	s_flat			g_flat	m_flat	s_flat
g_flat	-	0.353914	0.394456		g_flat	-	0.41375	0.430118
m_flat	0.213022	-	0.251326		m_flat	0.240259	-	0.229471
s_flat	0.170512	0.18972	-		s_flat	0.202423	0.194811	-
BAG-2					BAG-2
	g_flat	m_flat	s_flat			g_flat	m_flat	s_flat
g_flat	-	0.31721	0.398598		g_flat	-	0.385039	0.466447
m_flat	0.210827	-	0.265397		m_flat	0.233476	-	0.217079
s_flat	0.195109	0.203956	-		s_flat	0.219229	0.191696	-
BAG-3					BAG-3
	g_flat	m_flat	s_flat			g_flat	m_flat	s_flat
g_flat	-	0.304583	0.373885		g_flat	-	0.364733	0.460325
m_flat	0.194944	-	0.242329		m_flat	0.230976	-	0.234792
s_flat	0.206589	0.213021	-		s_flat	0.243783	0.220342	-
TREE					TREE
	g_flat	m_flat	s_flat			g_flat	m_flat	s_flat
g_flat	-	0.483471	0.646694		g_flat	-	0.5	0.636364
m_flat	0.165559	-	0.298537		m_flat	0.150838	-	0.296089
s_flat	0.203242	0.279925	-		s_flat	0.192547	0.31677	-
SUPPORT-BASED					SUPPORT-BASED
PLAIN					PLAIN
	g_flat	m_flat	s_flat			g_flat	m_flat	s_flat
g_flat	-	0.54	1		g_flat	-	0.368421	1
m_flat	0.0613636	-	0.143182		m_flat	0.0448718	-	0.25
s_flat	0.0742942	0.0936107	-		s_flat	0.111765	0.229412	-
BAG-1					BAG-1
	g_flat	m_flat	s_flat			g_flat	m_flat	s_flat
g_flat	-	0.71875	1		g_flat	-	0.380952	1
m_flat	0.157534	-	0.321918		m_flat	0.0963855	-	0.180723
s_flat	0.130612	0.191837	-		s_flat	0.153285	0.109489	-
BAG-2					BAG-2
	g_flat	m_flat	s_flat			g_flat	m_flat	s_flat
g_flat	-	0.6875	1		g_flat	-	0.421053	1
m_flat	0.178862	-	0.357724		m_flat	0.112676	-	0.225352
s_flat	0.142222	0.195556	-		s_flat	0.148438	0.125	-
BAG-3					BAG-3
	g_flat	m_flat	s_flat			g_flat	m_flat	s_flat
g_flat	-	0.72	1		g_flat	-	0.466667	1
m_flat	0.163636	-	0.390909		m_flat	0.107692	-	0.246154
s_flat	0.120192	0.206731	-		s_flat	0.12931	0.137931	-
TREE					TREE
	g_flat	m_flat	s_flat			g_flat	m_flat	s_flat
g_flat	-	0.421053	1		g_flat	-	0.444444	1
m_flat	0.0898876	-	0.247191		m_flat	0.0816327	-	0.22449
s_flat	0.129252	0.14966	-		s_flat	0.15	0.183333	-
IR-BASED/CONFIDENCE					IR-BASED/CONFIDENCE
PLAIN					PLAIN
	g_flat	m_flat	s_flat			g_flat	m_flat	s_flat
g_flat	-	0.380102	0.581633		g_flat	-	0.423077	0.576923
m_flat	0.0536446	-	0.114251		m_flat	0.0444444	-	0.0807018
s_flat	0.0940274	0.127657	-		s_flat	0.107774	0.144876	-
BAG-1					BAG-1
	g_flat	m_flat	s_flat			g_flat	m_flat	s_flat
g_flat	-	0.331303	0.621194		g_flat	-	0.326667	0.653333
m_flat	0.10037	-	0.281366		m_flat	0.119363	-	0.249337
s_flat	0.143743	0.163161	-		s_flat	0.183274	0.161922	-
BAG-2					BAG-2
	g_flat	m_flat	s_flat			g_flat	m_flat	s_flat
g_flat	-	0.351304	0.678261		g_flat	-	0.424242	0.727273
m_flat	0.0930356	-	0.288145		m_flat	0.103806	-	0.228374
s_flat	0.130051	0.167742	-		s_flat	0.160465	0.162791	-
BAG-3					BAG-3
	g_flat	m_flat	s_flat			g_flat	m_flat	s_flat
g_flat	-	0.363855	0.662651		g_flat	-	0.391304	0.623188
m_flat	0.0793126	-	0.292796		m_flat	0.0819672	-	0.209016
s_flat	0.121681	0.176991	-		s_flat	0.134731	0.152695	-
TREE					TREE
	g_flat	m_flat	s_flat			g_flat	m_flat	s_flat
g_flat	-	0.6	0.706667		g_flat	-	0.625	0.875
m_flat	0.132812	-	0.214844		m_flat	0.09375	-	0.1875
s_flat	0.195918	0.265306	-		s_flat	0.25	0.357143	-
IR-BASED/KULC					IR-BASED/KULC
PLAIN					PLAIN
	g_flat	m_flat	s_flat			g_flat	m_flat	s_flat
g_flat	-	0.474737	0.518947		g_flat	-	0.542373	0.457627
m_flat	0.0627207	-	0.0934925		m_flat	0.0563674	-	0.0814196
s_flat	0.0985853	0.15473	-		s_flat	0.0899654	0.16609	-
BAG-1					BAG-1
	g_flat	m_flat	s_flat			g_flat	m_flat	s_flat
g_flat	-	0.423913	0.70471		g_flat	-	0.372093	0.680233
m_flat	0.11462	-	0.295029		m_flat	0.111905	-	0.245238
s_flat	0.138936	0.188796	-		s_flat	0.181529	0.18949	-
BAG-2					BAG-2
	g_flat	m_flat	s_flat			g_flat	m_flat	s_flat
g_flat	-	0.490566	0.752201		g_flat	-	0.449612	0.72093
m_flat	0.119021	-	0.299435		m_flat	0.117117	-	0.246246
s_flat	0.148053	0.208666	-		s_flat	0.176596	0.212766	-
BAG-3					BAG-3
	g_flat	m_flat	s_flat			g_flat	m_flat	s_flat
g_flat	-	0.526957	0.768696		g_flat	-	0.361702	0.659574
m_flat	0.113537	-	0.298399		m_flat	0.10566	-	0.218868
s_flat	0.14532	0.220619	-		s_flat	0.148459	0.179272	-
TREE					TREE
	g_flat	m_flat	s_flat			g_flat	m_flat	s_flat
g_flat	-	0.542169	0.722892		g_flat	-	0.75	1
m_flat	0.129278	-	0.209125		m_flat	0.0606061	-	0.151515
s_flat	0.220884	0.281124	-		s_flat	0.25	0.285714	-
IR-BASED/MIXED					IR-BASED/MIXED
PLAIN					PLAIN
	g_flat	m_flat	s_flat			g_flat	m_flat	s_flat
g_flat	-	0.363847	0.578216		g_flat	-	0.441441	0.603604
m_flat	0.0467109	-	0.097752		m_flat	0.0465394	-	0.0847255
s_flat	0.110854	0.140165	-		s_flat	0.109244	0.156303	-
BAG-1					BAG-1
	g_flat	m_flat	s_flat			g_flat	m_flat	s_flat
g_flat	-	0.371016	0.657847		g_flat	-	0.361257	0.638743
m_flat	0.13517	-	0.280218		m_flat	0.125874	-	0.25641
s_flat	0.194616	0.200255	-		s_flat	0.198728	0.190779	-
BAG-2					BAG-2
	g_flat	m_flat	s_flat			g_flat	m_flat	s_flat
g_flat	-	0.410278	0.67481		g_flat	-	0.428571	0.664286
m_flat	0.142759	-	0.277931		m_flat	0.118694	-	0.234421
s_flat	0.200252	0.210845	-		s_flat	0.201271	0.192797	-
BAG-3					BAG-3
	g_flat	m_flat	s_flat			g_flat	m_flat	s_flat
g_flat	-	0.465286	0.694275		g_flat	-	0.382353	0.627451
m_flat	0.141718	-	0.275465		m_flat	0.107407	-	0.192593
s_flat	0.19876	0.222528	-		s_flat	0.172702	0.175487	-
TREE					TREE
	g_flat	m_flat	s_flat			g_flat	m_flat	s_flat
g_flat	-	0.595238	0.761905		g_flat	-	0.75	1
m_flat	0.125	-	0.208333		m_flat	0.0909091	-	0.212121
s_flat	0.216	0.3	-		s_flat	0.285714	0.392857	-

## Sheet: 15
FULL					EXCLUDES
CONFIDENCE-BASED					CONFIDENCE-BASED
PLAIN					PLAIN
	g_flat	m_flat	s_flat			g_flat	m_flat	s_flat
g_flat	-	0.513169	0.800588		g_flat	-	0.508342	0.769382
m_flat	0.119215	-	0.259127		m_flat	0.101449	-	0.234707
s_flat	0.189025	0.269618	-		s_flat	0.173545	0.266073	-
BAG-1					BAG-1
	g_flat	m_flat	s_flat			g_flat	m_flat	s_flat
g_flat	-	0.459023	0.53786		g_flat	-	0.525881	0.603338
m_flat	0.224338	-	0.318483		m_flat	0.245373	-	0.312221
s_flat	0.188062	0.237019	-		s_flat	0.235478	0.270122	-
BAG-2					BAG-2
	g_flat	m_flat	s_flat			g_flat	m_flat	s_flat
g_flat	-	0.419258	0.520948		g_flat	-	0.493382	0.588373
m_flat	0.22502	-	0.307164		m_flat	0.240559	-	0.299017
s_flat	0.205874	0.236061	-		s_flat	0.234973	0.268664	-
BAG-3					BAG-3
	g_flat	m_flat	s_flat			g_flat	m_flat	s_flat
g_flat	-	0.389453	0.484389		g_flat	-	0.467283	0.583762
m_flat	0.215236	-	0.268748		m_flat	0.233392	-	0.28488
s_flat	0.226611	0.23554	-		s_flat	0.253623	0.271542	-
TREE					TREE
	g_flat	m_flat	s_flat			g_flat	m_flat	s_flat
g_flat	-	0.466754	0.667536		g_flat	-	0.507692	0.692308
m_flat	0.162127	-	0.300043		m_flat	0.128676	-	0.294118
s_flat	0.217211	0.28796	-		s_flat	0.18595	0.326446	-
SUPPORT-BASED					SUPPORT-BASED
PLAIN					PLAIN
	g_flat	m_flat	s_flat			g_flat	m_flat	s_flat
g_flat	-	0.5875	1		g_flat	-	0.333333	1
m_flat	0.0623342	-	0.19496		m_flat	0.0353357	-	0.176678
s_flat	0.070609	0.129744	-		s_flat	0.106383	0.177305	-
BAG-1					BAG-1
	g_flat	m_flat	s_flat			g_flat	m_flat	s_flat
g_flat	-	0.690909	1		g_flat	-	0.40625	1
m_flat	0.158333	-	0.316667		m_flat	0.103175	-	0.277778
s_flat	0.140665	0.194373	-		s_flat	0.150943	0.165094	-
BAG-2					BAG-2
	g_flat	m_flat	s_flat			g_flat	m_flat	s_flat
g_flat	-	0.648148	1		g_flat	-	0.444444	1
m_flat	0.179487	-	0.348718		m_flat	0.109091	-	0.290909
s_flat	0.14876	0.187328	-		s_flat	0.135	0.16	-
BAG-3					BAG-3
	g_flat	m_flat	s_flat			g_flat	m_flat	s_flat
g_flat	-	0.615385	1		g_flat	-	0.44	1
m_flat	0.131148	-	0.382514		m_flat	0.112245	-	0.285714
s_flat	0.118902	0.213415	-		s_flat	0.141243	0.158192	-
TREE					TREE
	g_flat	m_flat	s_flat			g_flat	m_flat	s_flat
g_flat	-	0.457143	1		g_flat	-	0.428571	1
m_flat	0.113475	-	0.276596		m_flat	0.0789474	-	0.236842
s_flat	0.149573	0.166667	-		s_flat	0.148936	0.191489	-
IR-BASED/CONFIDENCE					IR-BASED/CONFIDENCE
PLAIN					PLAIN
	g_flat	m_flat	s_flat			g_flat	m_flat	s_flat
g_flat	-	0.31441	0.614083		g_flat	-	0.373418	0.639241
m_flat	0.0502437	-	0.11333		m_flat	0.048401	-	0.0777874
s_flat	0.107114	0.123392	-		s_flat	0.128842	0.141844	-
BAG-1					BAG-1
	g_flat	m_flat	s_flat			g_flat	m_flat	s_flat
g_flat	-	0.346767	0.643157		g_flat	-	0.340708	0.610619
m_flat	0.0961282	-	0.275567		m_flat	0.117241	-	0.239655
s_flat	0.135708	0.169418	-		s_flat	0.177936	0.158956	-
BAG-2					BAG-2
	g_flat	m_flat	s_flat			g_flat	m_flat	s_flat
g_flat	-	0.365188	0.665529		g_flat	-	0.421769	0.673469
m_flat	0.093642	-	0.285073		m_flat	0.0993072	-	0.224018
s_flat	0.13218	0.1721	-		s_flat	0.155385	0.150769	-
BAG-3					BAG-3
	g_flat	m_flat	s_flat			g_flat	m_flat	s_flat
g_flat	-	0.407524	0.669279		g_flat	-	0.438596	0.605263
m_flat	0.0876289	-	0.292955		m_flat	0.0972973	-	0.208108
s_flat	0.126079	0.183362	-		s_flat	0.147117	0.15507	-
TREE					TREE
	g_flat	m_flat	s_flat			g_flat	m_flat	s_flat
g_flat	-	0.596491	0.745614		g_flat	-	0.833333	0.916667
m_flat	0.130548	-	0.234987		m_flat	0.0612245	-	0.183673
s_flat	0.19837	0.274457	-		s_flat	0.232558	0.418605	-
IR-BASED/KULC					IR-BASED/KULC
PLAIN					PLAIN
	g_flat	m_flat	s_flat			g_flat	m_flat	s_flat
g_flat	-	0.418033	0.581222		g_flat	-	0.511628	0.546512
m_flat	0.0543386	-	0.0973012		m_flat	0.056231	-	0.0881459
s_flat	0.107216	0.151149	-		s_flat	0.0810811	0.173423	-
BAG-1					BAG-1
	g_flat	m_flat	s_flat			g_flat	m_flat	s_flat
g_flat	-	0.416024	0.691395		g_flat	-	0.380769	0.634615
m_flat	0.115101	-	0.286879		m_flat	0.122611	-	0.256369
s_flat	0.138184	0.18097	-		s_flat	0.182784	0.199787	-
BAG-2					BAG-2
	g_flat	m_flat	s_flat			g_flat	m_flat	s_flat
g_flat	-	0.46042	0.729402		g_flat	-	0.435	0.635
m_flat	0.121409	-	0.288284		m_flat	0.13	-	0.26
s_flat	0.149897	0.196944	-		s_flat	0.175887	0.224113	-
BAG-3					BAG-3
	g_flat	m_flat	s_flat			g_flat	m_flat	s_flat
g_flat	-	0.513483	0.723596		g_flat	-	0.391608	0.608392
m_flat	0.114902	-	0.282588		m_flat	0.110831	-	0.24937
s_flat	0.144734	0.208304	-		s_flat	0.150838	0.210428	-
TREE					TREE
	g_flat	m_flat	s_flat			g_flat	m_flat	s_flat
g_flat	-	0.576	0.8		g_flat	-	0.666667	1
m_flat	0.129442	-	0.203046		m_flat	0.0612245	-	0.163265
s_flat	0.229947	0.240642	-		s_flat	0.255814	0.27907	-
IR-BASED/MIXED					IR-BASED/MIXED
PLAIN					PLAIN
	g_flat	m_flat	s_flat			g_flat	m_flat	s_flat
g_flat	-	0.313221	0.582244		g_flat	-	0.415094	0.654088
m_flat	0.0450809	-	0.0959788		m_flat	0.0455312	-	0.0817875
s_flat	0.118104	0.134152	-		s_flat	0.118048	0.14756	-
BAG-1					BAG-1
	g_flat	m_flat	s_flat			g_flat	m_flat	s_flat
g_flat	-	0.365698	0.616793		g_flat	-	0.375439	0.614035
m_flat	0.14524	-	0.279708		m_flat	0.131579	-	0.25387
s_flat	0.192312	0.198739	-		s_flat	0.196182	0.191941	-
BAG-2					BAG-2
	g_flat	m_flat	s_flat			g_flat	m_flat	s_flat
g_flat	-	0.396639	0.633613		g_flat	-	0.42381	0.604762
m_flat	0.145747	-	0.273563		m_flat	0.124506	-	0.235178
s_flat	0.197377	0.207297	-		s_flat	0.182203	0.196328	-
BAG-3					BAG-3
	g_flat	m_flat	s_flat			g_flat	m_flat	s_flat
g_flat	-	0.447858	0.658044		g_flat	-	0.409091	0.577922
m_flat	0.141086	-	0.26771		m_flat	0.108642	-	0.209877
s_flat	0.190815	0.222273	-		s_flat	0.169145	0.178439	-
TREE					TREE
	g_flat	m_flat	s_flat			g_flat	m_flat	s_flat
g_flat	-	0.595238	0.746032		g_flat	-	0.75	1
m_flat	0.136364	-	0.209596		m_flat	0.0612245	-	0.204082
s_flat	0.216	0.258667	-		s_flat	0.255814	0.418605	-
