# Supplementary material for: Using Typed Dependencies to Study and Recognise Conceptualisation Zones in Biomedical Literature
Source: PLoS One. 2013 Nov 18;8(11):e79570. doi: 10.1371/journal.pone.0079570 (PMC3832541; doi:10.1371/journal.pone.0079570)
Supplement: Supporting Information S1 — The experiments described in our manuscript have generated a substantial amount of data, which we cannot directly include in a document. Parts of this data are made available in the supporting_information archive, while the entire raw classification data is available on request. Below we briefly describe the content of this archive: Table set S1. Basic rule set statistics on the ART corpus, including the sizes of the rule sets for each ranking mechanism we have used, for each rhetorical type at different thresholds: 1%, 5%, 10% and 15%. Table set S2. Basic rule set statistics on the Wilbur corpus, including the sizes of the rule sets for each ranking mechanism we have used, for each rhetorical type at different thresholds: 1%, 5%, 10% and 15%. Table set S3. Corpus-driven inter-type comparison on the ART corpus, looking at the overlaps between the rule sets of the different rhetorical types. Table set S4. Corpus-driven inter-type comparison on the Wilbur corpus. Table set S5. Corpus-driven intra-type comparison on the ART corpus, looking at the overlaps between the different serialization types in the context of a rhetorical type. Table set S6. Corpus-driven intra-type comparison on the Wilbur corpus. Table set S7. Cross-corpus type comparison, listing the overlaps in rule sets between the rhetorical types of the ART and Wilbur corpora. (ZIP) [file pone.0079570.s001.zip › supporting_information/Tableset_S5.xlsx]

## Sheet: 1
FULL																						EXCLUDES
CONFIDENCE-BASED																						CONFIDENCE-BASED
PLAIN - BAG-1											BAG-1 - PLAIN											PLAIN - BAG-1											BAG-1 - PLAIN
bac	con	goa	hyp	met	mod	mot	obj	obs	res		bac	con	goa	hyp	met	mod	mot	obj	obs	res		bac	con	goa	hyp	met	mod	mot	obj	obs	res		bac	con	goa	hyp	met	mod	mot	obj	obs	res
0.0317807	0.00219907	0.00286182	0.00607193	0.00542741	0.0110887	0.00694793	0.00223143	0.0216718	0.00395826		0.820696	0.449219	0.331933	0.624309	0.524528	0.635514	0.746575	0.515789	0.820513	0.384146		0.0488914	0.00613497	0.0129991	0.00915565	0.00825309	0.00506757	0.0167411	0.01	0.0508475	0.0133333		0.663717	0.322581	0.372093	0.416667	0.617647	0.461538	0.740741	0.363636	0.75	0.294118
PLAIN - BAG-2											BAG-2 - PLAIN											PLAIN - BAG-2											BAG-2 - PLAIN
bac	con	goa	hyp	met	mod	mot	obj	obs	res		bac	con	goa	hyp	met	mod	mot	obj	obs	res		bac	con	goa	hyp	met	mod	mot	obj	obs	res		bac	con	goa	hyp	met	mod	mot	obj	obs	res
0.028204	0.00208333	0.00245298	0.00427037	0.00440977	0.00763249	0.00537211	0.000637552	0.0123839	0.00179921		0.867188	0.517588	0.345946	0.684615	0.682692	0.666667	0.752212	0.542857	0.862069	0.460317		0.0386583	0.00408998	0.00928505	0.00610376	0.00550206	0.00168919	0.0100446	0.005	0.0338983	0.00888889		0.633333	0.333333	0.352941	0.416667	0.666667	0.6	0.684211	0.5	0.666667	0.307692
PLAIN - BAG-3											BAG-3 - PLAIN											PLAIN - BAG-3											BAG-3 - PLAIN
bac	con	goa	hyp	met	mod	mot	obj	obs	res		bac	con	goa	hyp	met	mod	mot	obj	obs	res		bac	con	goa	hyp	met	mod	mot	obj	obs	res		bac	con	goa	hyp	met	mod	mot	obj	obs	res
0.0214875	0.000925926	0.00163532	0.00260226	0.00316599	0.00720046	0.00573025	0.000956328	0.00773994	0.000719683		0.82687	0.577922	0.449153	0.570093	0.74375	0.75	0.851485	0.590164	0.809524	0.520408		0.0255827	0.00204499	0.00835655	0.00406918	0.00550206	0.00168919	0.00558036	0	0.0169492	0.00888889		0.555556	0.333333	0.578947	0.411765	0.722222	0.625	0.642857	0.333333	0.5	0.4
PLAIN - TREE											TREE - PLAIN											PLAIN - TREE											TREE - PLAIN
bac	con	goa	hyp	met	mod	mot	obj	obs	res		bac	con	goa	hyp	met	mod	mot	obj	obs	res		bac	con	goa	hyp	met	mod	mot	obj	obs	res		bac	con	goa	hyp	met	mod	mot	obj	obs	res
0.0115492	0.00127315	0.00109022	0.00467071	0.00452284	0.00374424	0.00322326	0.000318776	0	0.00179921		0.8826	0.728261	0.723684	0.95	0.796296	0.680412	0.913793	0.789474	0.294118	0.533333		0.0125071	0	0.00371402	0	0	0	0.00223214	0	0	0.00444444		0.72093	0.555556	1	0.416667	0.7	0	0.833333	0	0	0.2
BAG-1 - BAG-2											BAG-2 - BAG-1											BAG-1 - BAG-2											BAG-2 - BAG-1
bac	con	goa	hyp	met	mod	mot	obj	obs	res		bac	con	goa	hyp	met	mod	mot	obj	obs	res		bac	con	goa	hyp	met	mod	mot	obj	obs	res		bac	con	goa	hyp	met	mod	mot	obj	obs	res
0.603925	0.640625	0.743697	0.59116	0.49434	0.53271	0.493151	0.6	0.74359	0.640244		0.742188	0.839196	0.875676	0.8	0.653846	0.701754	0.681416	0.814286	1	0.84127		0.566372	0.709677	0.651163	0.611111	0.588235	0.576923	0.481481	0.272727	0.5	0.764706		0.644444	0.958333	0.823529	0.916667	0.791667	0.8	0.684211	0.625	0.666667	1
BAG-1 - BAG-3											BAG-3 - BAG-1											BAG-1 - BAG-3											BAG-3 - BAG-1
bac	con	goa	hyp	met	mod	mot	obj	obs	res		bac	con	goa	hyp	met	mod	mot	obj	obs	res		bac	con	goa	hyp	met	mod	mot	obj	obs	res		bac	con	goa	hyp	met	mod	mot	obj	obs	res
0.427297	0.5	0.403361	0.414365	0.316981	0.425234	0.321918	0.515789	0.538462	0.469512		0.641274	0.837662	0.805085	0.700935	0.53125	0.664286	0.485149	0.803279	1	0.795918		0.353982	0.548387	0.372093	0.444444	0.470588	0.384615	0.333333	0.181818	0.25	0.588235		0.472222	1	0.789474	0.941176	0.888889	0.6875	0.642857	0.666667	0.5	1
BAG-1 - TREE											TREE - BAG-1											BAG-1 - TREE											TREE - BAG-1
bac	con	goa	hyp	met	mod	mot	obj	obs	res		bac	con	goa	hyp	met	mod	mot	obj	obs	res		bac	con	goa	hyp	met	mod	mot	obj	obs	res		bac	con	goa	hyp	met	mod	mot	obj	obs	res
0.185549	0.15625	0.113445	0.149171	0.215094	0.266355	0.116438	0.178947	0.0512821	0.146341		0.513627	0.413043	0.394737	0.3375	0.407407	0.587629	0.206897	0.473684	0.117647	0.35		0.221239	0.0967742	0.0697674	0.0277778	0.176471	0.115385	0.111111	0.181818	0	0.0588235		0.465116	0.333333	0.333333	0.0833333	0.5	0.2	0.5	0.666667	0	0
BAG-2 - BAG-3											BAG-3 - BAG-2											BAG-2 - BAG-3											BAG-3 - BAG-2
bac	con	goa	hyp	met	mod	mot	obj	obs	res		bac	con	goa	hyp	met	mod	mot	obj	obs	res		bac	con	goa	hyp	met	mod	mot	obj	obs	res		bac	con	goa	hyp	met	mod	mot	obj	obs	res
0.665179	0.733668	0.572973	0.630769	0.634615	0.707602	0.557522	0.785714	0.724138	0.746032		0.803324	0.941558	0.889831	0.766355	0.81875	0.842857	0.623762	0.901639	1	0.959184		0.655556	0.75	0.558824	0.625	0.666667	0.65	0.578947	0.625	0.666667	0.769231		0.791667	1	0.947368	0.882353	0.888889	0.8125	0.785714	0.833333	1	1
BAG-2 - TREE											TREE - BAG-2											BAG-2 - TREE											TREE - BAG-2
bac	con	goa	hyp	met	mod	mot	obj	obs	res		bac	con	goa	hyp	met	mod	mot	obj	obs	res		bac	con	goa	hyp	met	mod	mot	obj	obs	res		bac	con	goa	hyp	met	mod	mot	obj	obs	res
0.1875	0.155779	0.113514	0.184615	0.25	0.292398	0.185841	0.214286	0.0689655	0.150794		0.433962	0.304348	0.407895	0.2875	0.37037	0.494845	0.275862	0.421053	0.117647	0.266667		0.2	0.0833333	0.0882353	0.0416667	0.208333	0.15	0.157895	0.125	0.333333	0.0769231		0.395349	0.222222	0.333333	0.0833333	0.4	0.2	0.5	0.333333	1	0
SUPPORT-BASED																						SUPPORT-BASED
PLAIN - BAG-1											BAG-1 - PLAIN											PLAIN - BAG-1											BAG-1 - PLAIN
bac	con	goa	hyp	met	mod	mot	obj	obs	res		bac	con	goa	hyp	met	mod	mot	obj	obs	res		bac	con	goa	hyp	met	mod	mot	obj	obs	res		bac	con	goa	hyp	met	mod	mot	obj	obs	res
0.259259	0.25	0.5	0.333333	0.266667	0.307692	0.25	0.5	0.333333	0.291667		0.736842	0.692308	0.666667	0.5	0.666667	0.727273	0.5	0.75	0.6	0.666667		0.277778	0.142857	0	0.25	0.375	0.25	0	0.5	0.25	0.1875		0.454545	0.285714	0	0.5	0.5	0.5	0	0.5	0.333333	0.375
PLAIN - BAG-2											BAG-2 - PLAIN											PLAIN - BAG-2											BAG-2 - PLAIN
bac	con	goa	hyp	met	mod	mot	obj	obs	res		bac	con	goa	hyp	met	mod	mot	obj	obs	res		bac	con	goa	hyp	met	mod	mot	obj	obs	res		bac	con	goa	hyp	met	mod	mot	obj	obs	res
0.259259	0.25	0.5	0.333333	0.266667	0.307692	0.5	0.5	0.388889	0.291667		0.777778	0.75	0.666667	0.666667	0.727273	0.8	0.666667	0.75	0.777778	0.736842		0.277778	0.214286	0	0.25	0.375	0.25	0.5	0.5	0.25	0.1875		0.5	0.5	0	0.5	0.6	0.6	1	0.5	0.5	0.428571
PLAIN - BAG-3											BAG-3 - PLAIN											PLAIN - BAG-3											BAG-3 - PLAIN
bac	con	goa	hyp	met	mod	mot	obj	obs	res		bac	con	goa	hyp	met	mod	mot	obj	obs	res		bac	con	goa	hyp	met	mod	mot	obj	obs	res		bac	con	goa	hyp	met	mod	mot	obj	obs	res
0.259259	0.222222	0.25	0.333333	0.266667	0.269231	0.5	0.5	0.333333	0.270833		0.777778	0.727273	0.333333	0.666667	0.727273	0.777778	1	0.75	0.75	0.764706		0.333333	0.214286	0	0.25	0.25	0.166667	0.5	0.5	0.25	0.1875		0.666667	0.6	0	0.5	0.4	0.5	1	0.5	0.5	0.5
PLAIN - TREE											TREE - PLAIN											PLAIN - TREE											TREE - PLAIN
bac	con	goa	hyp	met	mod	mot	obj	obs	res		bac	con	goa	hyp	met	mod	mot	obj	obs	res		bac	con	goa	hyp	met	mod	mot	obj	obs	res		bac	con	goa	hyp	met	mod	mot	obj	obs	res
0.259259	0.25	0.5	0.333333	0.3	0.307692	0.5	0.5	0.333333	0.291667		1	1	1	0.666667	1	1	1	1	0.857143	1		0.388889	0.214286	0.5	0.25	0.125	0.25	0.5	0	0.25	0.25		1	1	1	1	0.333333	1	1	0	1	1
BAG-1 - BAG-2											BAG-2 - BAG-1											BAG-1 - BAG-2											BAG-2 - BAG-1
bac	con	goa	hyp	met	mod	mot	obj	obs	res		bac	con	goa	hyp	met	mod	mot	obj	obs	res		bac	con	goa	hyp	met	mod	mot	obj	obs	res		bac	con	goa	hyp	met	mod	mot	obj	obs	res
0.947368	0.846154	1	0.75	0.833333	0.818182	1	1	0.8	0.809524		1	0.916667	1	1	0.909091	0.9	0.666667	1	0.888889	0.894737		0.909091	0.714286	0.5	1	0.833333	0.833333	0	1	0.666667	0.875		1	0.833333	0.5	1	1	1	0	1	1	1
BAG-1 - BAG-3											BAG-3 - BAG-1											BAG-1 - BAG-3											BAG-3 - BAG-1
bac	con	goa	hyp	met	mod	mot	obj	obs	res		bac	con	goa	hyp	met	mod	mot	obj	obs	res		bac	con	goa	hyp	met	mod	mot	obj	obs	res		bac	con	goa	hyp	met	mod	mot	obj	obs	res
0.894737	0.769231	0.666667	0.5	0.833333	0.727273	0.5	1	0.8	0.714286		0.944444	0.909091	0.666667	0.666667	0.909091	0.888889	0.5	1	1	0.882353		0.727273	0.571429	0.5	1	0.666667	0.666667	0	1	0.666667	0.75		0.888889	0.8	1	1	0.8	1	0	1	1	1
BAG-1 - TREE											TREE - BAG-1											BAG-1 - TREE											TREE - BAG-1
bac	con	goa	hyp	met	mod	mot	obj	obs	res		bac	con	goa	hyp	met	mod	mot	obj	obs	res		bac	con	goa	hyp	met	mod	mot	obj	obs	res		bac	con	goa	hyp	met	mod	mot	obj	obs	res
0.526316	0.384615	0	0	0.416667	0.272727	0	0.25	0.2	0.333333		0.714286	0.555556	0	0	0.555556	0.375	0	0.333333	0.285714	0.5		0.363636	0.142857	0	0.5	0	0.333333	0	0	0.333333	0.375		0.571429	0.333333	0	1	0	0.666667	0	0	1	0.75
BAG-2 - BAG-3											BAG-3 - BAG-2											BAG-2 - BAG-3											BAG-3 - BAG-2
bac	con	goa	hyp	met	mod	mot	obj	obs	res		bac	con	goa	hyp	met	mod	mot	obj	obs	res		bac	con	goa	hyp	met	mod	mot	obj	obs	res		bac	con	goa	hyp	met	mod	mot	obj	obs	res
0.944444	0.916667	0.666667	0.666667	1	0.9	0.666667	1	0.888889	0.894737		0.944444	1	0.666667	0.666667	1	1	1	1	1	1		0.8	0.833333	0.5	1	0.8	0.8	1	1	1	0.857143		0.888889	1	1	1	0.8	1	1	1	1	1
BAG-2 - TREE											TREE - BAG-2											BAG-2 - TREE											TREE - BAG-2
bac	con	goa	hyp	met	mod	mot	obj	obs	res		bac	con	goa	hyp	met	mod	mot	obj	obs	res		bac	con	goa	hyp	met	mod	mot	obj	obs	res		bac	con	goa	hyp	met	mod	mot	obj	obs	res
0.555556	0.416667	0	0	0.454545	0.3	0	0.25	0.333333	0.473684		0.714286	0.555556	0	0	0.555556	0.375	0	0.333333	0.428571	0.642857		0.4	0.333333	0	0.5	0	0.4	1	0	0.5	0.428571		0.571429	0.666667	0	1	0	0.666667	1	0	1	0.75
IR-BASED/CONFIDENCE																						IR-BASED/CONFIDENCE
PLAIN - BAG-1											BAG-1 - PLAIN											PLAIN - BAG-1											BAG-1 - PLAIN
bac	con	goa	hyp	met	mod	mot	obj	obs	res		bac	con	goa	hyp	met	mod	mot	obj	obs	res		bac	con	goa	hyp	met	mod	mot	obj	obs	res		bac	con	goa	hyp	met	mod	mot	obj	obs	res
0.0379497	0.00783699	0.00452489	0.0325581	0.0414439	0.0358891	0.0154867	0.0416667	0.025641	0.0197368		0.557377	0.266667	0.0869565	0.428571	0.869565	0.589744	0.388889	0.631579	0.857143	0.444444		0.0282258	0	0.0416667	0.021978	0.0421053	0	0.0666667	0	0	0		0.526316	0.2	0.666667	0.428571	0.666667	0.2	0.666667	0	#NUM!	0.333333
PLAIN - BAG-2											BAG-2 - PLAIN											PLAIN - BAG-2											BAG-2 - PLAIN
bac	con	goa	hyp	met	mod	mot	obj	obs	res		bac	con	goa	hyp	met	mod	mot	obj	obs	res		bac	con	goa	hyp	met	mod	mot	obj	obs	res		bac	con	goa	hyp	met	mod	mot	obj	obs	res
0.0344998	0.00783699	0.00452489	0.0255814	0.040107	0.0342577	0.00442478	0.03125	0.017094	0.0197368		0.62585	0.314286	0.189189	0.516129	0.972222	0.709677	0.25	0.714286	0.833333	0.571429		0.0201613	0	0.0166667	0.021978	0.0315789	0	0.0166667	0	0	0		0.6	0	0.5	0.333333	0.75	0.25	0.333333	0	#NUM!	0.5
PLAIN - BAG-3											BAG-3 - PLAIN											PLAIN - BAG-3											BAG-3 - PLAIN
bac	con	goa	hyp	met	mod	mot	obj	obs	res		bac	con	goa	hyp	met	mod	mot	obj	obs	res		bac	con	goa	hyp	met	mod	mot	obj	obs	res		bac	con	goa	hyp	met	mod	mot	obj	obs	res
0.0300641	0.00626959	0.00301659	0.0255814	0.0307487	0.0309951	0.00442478	0.03125	0.00854701	0.0175439		0.689076	0.296296	0.290323	0.625	0.964286	0.730769	0.25	0.75	1	0.647059		0.016129	0	0.00833333	0.010989	0.0315789	0	0.0166667	0	0	0		0.666667	0	0.333333	0.333333	1	0.333333	0.333333	0	#NUM!	0.5
PLAIN - TREE											TREE - PLAIN											PLAIN - TREE											TREE - PLAIN
bac	con	goa	hyp	met	mod	mot	obj	obs	res		bac	con	goa	hyp	met	mod	mot	obj	obs	res		bac	con	goa	hyp	met	mod	mot	obj	obs	res		bac	con	goa	hyp	met	mod	mot	obj	obs	res
0.0182356	0.00940439	0	0.0162791	0.0147059	0.0228385	0	0.0260417	0	0.0153509		0.602564	0.466667	0.5	0.466667	0.588235	0.777778	0.166667	0.857143	0.333333	0.636364		0	0	0	0.010989	0	0	0	0	0	0		0.25	0	0	0.5	0	0	0	#NUM!	#NUM!	0
BAG-1 - BAG-2											BAG-2 - BAG-1											BAG-1 - BAG-2											BAG-2 - BAG-1
bac	con	goa	hyp	met	mod	mot	obj	obs	res		bac	con	goa	hyp	met	mod	mot	obj	obs	res		bac	con	goa	hyp	met	mod	mot	obj	obs	res		bac	con	goa	hyp	met	mod	mot	obj	obs	res
0.748634	0.644444	0.608696	0.595238	0.673913	0.666667	0.638889	0.684211	0.714286	0.740741		0.938776	0.828571	0.72973	0.806452	0.833333	0.83871	0.821429	0.928571	0.833333	0.952381		0.736842	0.4	0.5	0.428571	0.666667	0.6	0.5	0	#NUM!	0.666667		0.933333	0.5	0.75	0.5	1	0.75	1	0	#NUM!	1
BAG-1 - BAG-3											BAG-3 - BAG-1											BAG-1 - BAG-3											BAG-3 - BAG-1
bac	con	goa	hyp	met	mod	mot	obj	obs	res		bac	con	goa	hyp	met	mod	mot	obj	obs	res		bac	con	goa	hyp	met	mod	mot	obj	obs	res		bac	con	goa	hyp	met	mod	mot	obj	obs	res
0.601093	0.466667	0.413043	0.452381	0.543478	0.512821	0.361111	0.578947	0.428571	0.592593		0.92437	0.777778	0.580645	0.791667	0.857143	0.769231	0.541667	0.916667	1	0.941176		0.526316	0.4	0.333333	0.285714	0.333333	0.4	0.5	0	#NUM!	0.333333		0.833333	0.666667	0.666667	0.666667	0.666667	0.666667	1	0	#NUM!	0.5
BAG-1 - TREE											TREE - BAG-1											BAG-1 - TREE											TREE - BAG-1
bac	con	goa	hyp	met	mod	mot	obj	obs	res		bac	con	goa	hyp	met	mod	mot	obj	obs	res		bac	con	goa	hyp	met	mod	mot	obj	obs	res		bac	con	goa	hyp	met	mod	mot	obj	obs	res
0.251366	0.133333	0.0869565	0.166667	0.195652	0.282051	0.111111	0.210526	0	0.111111		0.576923	0.333333	0.3125	0.4	0.470588	0.666667	0.333333	0.571429	0	0.272727		0.157895	0	0	0	0	0	0	0	#NUM!	0		0.375	0	0	0	0	0	0	#NUM!	#NUM!	0
BAG-2 - BAG-3											BAG-3 - BAG-2											BAG-2 - BAG-3											BAG-3 - BAG-2
bac	con	goa	hyp	met	mod	mot	obj	obs	res		bac	con	goa	hyp	met	mod	mot	obj	obs	res		bac	con	goa	hyp	met	mod	mot	obj	obs	res		bac	con	goa	hyp	met	mod	mot	obj	obs	res
0.809524	0.685714	0.621622	0.612903	0.75	0.741935	0.571429	0.857143	0.5	0.761905		0.991597	0.888889	0.741935	0.791667	0.964286	0.884615	0.666667	1	1	0.941176		0.733333	0.75	0.75	0.333333	0.5	0.75	1	1	#NUM!	0.5		0.916667	1	1	0.666667	0.666667	1	1	1	#NUM!	0.5
BAG-2 - TREE											TREE - BAG-2											BAG-2 - TREE											TREE - BAG-2
bac	con	goa	hyp	met	mod	mot	obj	obs	res		bac	con	goa	hyp	met	mod	mot	obj	obs	res		bac	con	goa	hyp	met	mod	mot	obj	obs	res		bac	con	goa	hyp	met	mod	mot	obj	obs	res
0.312925	0.171429	0.162162	0.193548	0.25	0.354839	0.142857	0.285714	0	0.190476		0.576923	0.4	0.4375	0.333333	0.529412	0.666667	0.333333	0.571429	0	0.363636		0.266667	0	0	0	0	0.25	0	0	#NUM!	0		0.5	0	0	0	0	0.5	0	#NUM!	#NUM!	0
IR-BASED/KULC																						IR-BASED/KULC
PLAIN - BAG-1											BAG-1 - PLAIN											PLAIN - BAG-1											BAG-1 - PLAIN
bac	con	goa	hyp	met	mod	mot	obj	obs	res		bac	con	goa	hyp	met	mod	mot	obj	obs	res		bac	con	goa	hyp	met	mod	mot	obj	obs	res		bac	con	goa	hyp	met	mod	mot	obj	obs	res
0.0188095	0.0181406	0.0123457	0.00905292	0.0195911	0.0221774	0.014881	0.0129032	0	0.0125523		0.541463	0.489362	0.368421	0.392157	0.708333	0.571429	0.509434	0.473684	0.714286	0.392857		0.016	0	0.015625	0.0220588	0.0526316	0.0285714	0.0535714	0	0	0		0.5	0.2	0.333333	0.428571	0.8	0.4	0.6	0	#NUM!	0.333333
PLAIN - BAG-2											BAG-2 - PLAIN											PLAIN - BAG-2											BAG-2 - PLAIN
bac	con	goa	hyp	met	mod	mot	obj	obs	res		bac	con	goa	hyp	met	mod	mot	obj	obs	res		bac	con	goa	hyp	met	mod	mot	obj	obs	res		bac	con	goa	hyp	met	mod	mot	obj	obs	res
0.0157143	0.0147392	0.0154321	0.00626741	0.0144804	0.0191532	0.00793651	0.0193548	0.00925926	0.0146444		0.583851	0.472222	0.444444	0.394737	0.684211	0.606061	0.45	0.666667	0.5	0.5		0.016	0	0.015625	0.00735294	0.0263158	0.0142857	0.0178571	0	0	0		0.5	0	0.25	0.2	0.5	0.25	0.25	0	#NUM!	0
PLAIN - BAG-3											BAG-3 - PLAIN											PLAIN - BAG-3											BAG-3 - PLAIN
bac	con	goa	hyp	met	mod	mot	obj	obs	res		bac	con	goa	hyp	met	mod	mot	obj	obs	res		bac	con	goa	hyp	met	mod	mot	obj	obs	res		bac	con	goa	hyp	met	mod	mot	obj	obs	res
0.0130952	0.0113379	0.0102881	0.00487465	0.011925	0.0201613	0.00694444	0.0193548	0	0.0146444		0.612403	0.464286	0.457143	0.413793	0.785714	0.807692	0.454545	0.666667	0.75	0.588235		0.024	0	0.015625	0.00735294	0.0131579	0	0	0	0	0		0.583333	0	0.333333	0.25	0.666667	0	0	0	#NUM!	0
PLAIN - TREE											TREE - PLAIN											PLAIN - TREE											TREE - PLAIN
bac	con	goa	hyp	met	mod	mot	obj	obs	res		bac	con	goa	hyp	met	mod	mot	obj	obs	res		bac	con	goa	hyp	met	mod	mot	obj	obs	res		bac	con	goa	hyp	met	mod	mot	obj	obs	res
0.00952381	0.00226757	0.00411523	0.00208914	0.0076661	0.00907258	0.00297619	0.0193548	0.00925926	0.00627615		0.573171	0.2	0.526316	0.235294	0.444444	0.555556	0.266667	0.857143	0.333333	0.363636		0.016	0	0.015625	0.00735294	0.0131579	0	0	0	0	0.0277778		0.75	0	1	0.5	1	0	0	#NUM!	#NUM!	1
BAG-1 - BAG-2											BAG-2 - BAG-1											BAG-1 - BAG-2											BAG-2 - BAG-1
bac	con	goa	hyp	met	mod	mot	obj	obs	res		bac	con	goa	hyp	met	mod	mot	obj	obs	res		bac	con	goa	hyp	met	mod	mot	obj	obs	res		bac	con	goa	hyp	met	mod	mot	obj	obs	res
0.760976	0.617021	0.54386	0.607843	0.6875	0.738095	0.603774	0.631579	0.285714	0.571429		0.968944	0.805556	0.666667	0.815789	0.868421	0.939394	0.8	0.8	0.333333	0.727273		0.75	0.2	0.333333	0.428571	0.6	0.6	0.6	0.5	#NUM!	0.333333		0.9375	0.25	0.5	0.6	0.75	0.75	0.75	1	#NUM!	0.5
BAG-1 - BAG-3											BAG-3 - BAG-1											BAG-1 - BAG-3											BAG-3 - BAG-1
bac	con	goa	hyp	met	mod	mot	obj	obs	res		bac	con	goa	hyp	met	mod	mot	obj	obs	res		bac	con	goa	hyp	met	mod	mot	obj	obs	res		bac	con	goa	hyp	met	mod	mot	obj	obs	res
0.619512	0.446809	0.403509	0.352941	0.479167	0.52381	0.433962	0.473684	0.285714	0.357143		0.976744	0.75	0.657143	0.62069	0.821429	0.807692	0.69697	0.75	0.5	0.588235		0.35	0.2	0.166667	0.285714	0.2	0.4	0.2	0	#NUM!	0.333333		0.583333	0.333333	0.333333	0.5	0.333333	0.666667	0.333333	0	#NUM!	0.5
BAG-1 - TREE											TREE - BAG-1											BAG-1 - TREE											TREE - BAG-1
bac	con	goa	hyp	met	mod	mot	obj	obs	res		bac	con	goa	hyp	met	mod	mot	obj	obs	res		bac	con	goa	hyp	met	mod	mot	obj	obs	res		bac	con	goa	hyp	met	mod	mot	obj	obs	res
0.15122	0.0212766	0.0701754	0	0.0833333	0.047619	0	0.105263	0	0		0.365854	0.0666667	0.210526	0	0.222222	0.111111	0	0.285714	0	0		0.05	0	0	0	0	0	0	0	#NUM!	0		0.125	0	0	0	0	0	0	#NUM!	#NUM!	0
BAG-2 - BAG-3											BAG-3 - BAG-2											BAG-2 - BAG-3											BAG-3 - BAG-2
bac	con	goa	hyp	met	mod	mot	obj	obs	res		bac	con	goa	hyp	met	mod	mot	obj	obs	res		bac	con	goa	hyp	met	mod	mot	obj	obs	res		bac	con	goa	hyp	met	mod	mot	obj	obs	res
0.801242	0.694444	0.6	0.552632	0.710526	0.69697	0.725	0.733333	0.333333	0.727273		0.992248	0.892857	0.828571	0.724138	0.964286	0.846154	0.878788	0.916667	0.5	0.941176		0.5	0.75	0.5	0.8	0.25	0.25	0.25	0	#NUM!	0.5		0.666667	1	0.666667	1	0.333333	0.333333	0.333333	0	#NUM!	0.5
BAG-2 - TREE											TREE - BAG-2											BAG-2 - TREE											TREE - BAG-2
bac	con	goa	hyp	met	mod	mot	obj	obs	res		bac	con	goa	hyp	met	mod	mot	obj	obs	res		bac	con	goa	hyp	met	mod	mot	obj	obs	res		bac	con	goa	hyp	met	mod	mot	obj	obs	res
0.186335	0.0555556	0.133333	0.0263158	0.131579	0.0606061	0	0.133333	0	0		0.353659	0.133333	0.315789	0.0588235	0.277778	0.111111	0	0.285714	0	0		0.0625	0	0	0	0	0	0	0	#NUM!	0		0.125	0	0	0	0	0	0	#NUM!	#NUM!	0
IR-BASED/MIXED																						IR-BASED/MIXED
PLAIN - BAG-1											BAG-1 - PLAIN											PLAIN - BAG-1											BAG-1 - PLAIN
bac	con	goa	hyp	met	mod	mot	obj	obs	res		bac	con	goa	hyp	met	mod	mot	obj	obs	res		bac	con	goa	hyp	met	mod	mot	obj	obs	res		bac	con	goa	hyp	met	mod	mot	obj	obs	res
0.0267148	0.01693	0.0156576	0.0139665	0.0221088	0.020429	0.0171674	0.025974	0.0186916	0.0168776		0.62439	0.531915	0.288136	0.568627	0.75	0.666667	0.589286	0.736842	0.857143	0.357143		0.0239044	0	0.0285714	0.0148148	0.0384615	0	0.0625	0	0	0		0.45	0.4	0.333333	0.571429	0.6	0	0.8	0	#NUM!	0.333333
PLAIN - BAG-2											BAG-2 - PLAIN											PLAIN - BAG-2											BAG-2 - PLAIN
bac	con	goa	hyp	met	mod	mot	obj	obs	res		bac	con	goa	hyp	met	mod	mot	obj	obs	res		bac	con	goa	hyp	met	mod	mot	obj	obs	res		bac	con	goa	hyp	met	mod	mot	obj	obs	res
0.0219013	0.0158014	0.0125261	0.0104749	0.0212585	0.020429	0.0160944	0.025974	0.0280374	0.0168776		0.660494	0.527778	0.326087	0.578947	0.868421	0.727273	0.666667	0.8	0.833333	0.454545		0.0199203	0	0.0142857	0.0148148	0.025641	0	0.03125	0	0	0		0.5	0	0.25	0.4	0.5	0	0.5	0	#NUM!	0.5
PLAIN - BAG-3											BAG-3 - PLAIN											PLAIN - BAG-3											BAG-3 - PLAIN
bac	con	goa	hyp	met	mod	mot	obj	obs	res		bac	con	goa	hyp	met	mod	mot	obj	obs	res		bac	con	goa	hyp	met	mod	mot	obj	obs	res		bac	con	goa	hyp	met	mod	mot	obj	obs	res
0.0192539	0.0112867	0.0104384	0.00907821	0.0161565	0.0173647	0.0107296	0.0227273	0	0.0147679		0.705426	0.571429	0.371429	0.62069	0.892857	0.730769	0.617647	0.833333	0.75	0.529412		0.0159363	0	0.0142857	0.00740741	0.025641	0	0.03125	0	0	0		0.5	0	0.333333	0.25	0.666667	0	0.666667	0	#NUM!	0.5
PLAIN - TREE											TREE - PLAIN											PLAIN - TREE											TREE - PLAIN
bac	con	goa	hyp	met	mod	mot	obj	obs	res		bac	con	goa	hyp	met	mod	mot	obj	obs	res		bac	con	goa	hyp	met	mod	mot	obj	obs	res		bac	con	goa	hyp	met	mod	mot	obj	obs	res
0.0134777	0.00677201	0.00417537	0.00628492	0.0119048	0.0143003	0.00751073	0.0227273	0	0.0105485		0.731707	0.466667	0.263158	0.529412	0.666667	0.833333	0.6	1	0.333333	0.454545		0.0119522	0	0	0	0	0	0.015625	0	0	0		0.625	0	0	0	0	0	1	#NUM!	#NUM!	0
BAG-1 - BAG-2											BAG-2 - BAG-1											BAG-1 - BAG-2											BAG-2 - BAG-1
bac	con	goa	hyp	met	mod	mot	obj	obs	res		bac	con	goa	hyp	met	mod	mot	obj	obs	res		bac	con	goa	hyp	met	mod	mot	obj	obs	res		bac	con	goa	hyp	met	mod	mot	obj	obs	res
0.756098	0.702128	0.627119	0.666667	0.708333	0.738095	0.678571	0.631579	0.714286	0.678571		0.95679	0.916667	0.847826	0.894737	0.894737	0.969697	0.904762	0.8	0.833333	0.863636		0.75	0.4	0.5	0.428571	0.6	0.6	0.6	0.5	#NUM!	0.666667		0.9375	0.5	0.75	0.6	0.75	0.75	0.75	1	#NUM!	1
BAG-1 - BAG-3											BAG-3 - BAG-1											BAG-1 - BAG-3											BAG-3 - BAG-1
bac	con	goa	hyp	met	mod	mot	obj	obs	res		bac	con	goa	hyp	met	mod	mot	obj	obs	res		bac	con	goa	hyp	met	mod	mot	obj	obs	res		bac	con	goa	hyp	met	mod	mot	obj	obs	res
0.614634	0.553191	0.508475	0.509804	0.5625	0.595238	0.517857	0.473684	0.285714	0.571429		0.968992	0.928571	0.885714	0.931034	0.964286	0.961538	0.852941	0.75	0.75	0.941176		0.55	0.4	0.5	0.428571	0.4	0.6	0.6	0.5	#NUM!	0.333333		0.916667	0.666667	1	0.75	0.666667	1	1	1	#NUM!	0.5
BAG-1 - TREE											TREE - BAG-1											BAG-1 - TREE											TREE - BAG-1
bac	con	goa	hyp	met	mod	mot	obj	obs	res		bac	con	goa	hyp	met	mod	mot	obj	obs	res		bac	con	goa	hyp	met	mod	mot	obj	obs	res		bac	con	goa	hyp	met	mod	mot	obj	obs	res
0.297561	0.170213	0.152542	0.137255	0.166667	0.119048	0.0892857	0.105263	0	0.0357143		0.731707	0.466667	0.473684	0.352941	0.388889	0.333333	0.333333	0.285714	0	0.0909091		0.25	0	0	0.142857	0.2	0.4	0.2	0	#NUM!	0		0.625	0	0	0.5	1	1	1	#NUM!	#NUM!	0
BAG-2 - BAG-3											BAG-3 - BAG-2											BAG-2 - BAG-3											BAG-3 - BAG-2
bac	con	goa	hyp	met	mod	mot	obj	obs	res		bac	con	goa	hyp	met	mod	mot	obj	obs	res		bac	con	goa	hyp	met	mod	mot	obj	obs	res		bac	con	goa	hyp	met	mod	mot	obj	obs	res
0.796296	0.75	0.717391	0.736842	0.736842	0.818182	0.738095	0.733333	0.333333	0.772727		0.984496	0.964286	0.942857	0.965517	1	1	0.911765	0.916667	0.75	1		0.6875	0.75	0.75	0.6	0.5	0.75	0.5	1	#NUM!	0.5		0.916667	1	1	0.75	0.666667	1	0.666667	1	#NUM!	0.5
BAG-2 - TREE											TREE - BAG-2											BAG-2 - TREE											TREE - BAG-2
bac	con	goa	hyp	met	mod	mot	obj	obs	res		bac	con	goa	hyp	met	mod	mot	obj	obs	res		bac	con	goa	hyp	met	mod	mot	obj	obs	res		bac	con	goa	hyp	met	mod	mot	obj	obs	res
0.37037	0.222222	0.26087	0.184211	0.184211	0.181818	0.142857	0.2	0	0.0909091		0.719512	0.533333	0.631579	0.352941	0.333333	0.333333	0.4	0.428571	0	0.181818		0.3125	0	0	0.2	0.25	0.5	0	0	#NUM!	0		0.625	0	0	0.5	1	1	0	#NUM!	#NUM!	0

## Sheet: 5
FULL																						EXCLUDES
CONFIDENCE-BASED																						CONFIDENCE-BASED
PLAIN - BAG-1											BAG-1 - PLAIN											PLAIN - BAG-1											BAG-1 - PLAIN
bac	con	goa	hyp	met	mod	mot	obj	obs	res		bac	con	goa	hyp	met	mod	mot	obj	obs	res		bac	con	goa	hyp	met	mod	mot	obj	obs	res		bac	con	goa	hyp	met	mod	mot	obj	obs	res
0.0633038	0.0248923	0.029124	0.0162414	0.0286207	0.0237858	0.0318182	0.0248459	0.0495442	0.0435336		0.760193	0.60941	0.621603	0.622898	0.67344	0.675579	0.639368	0.606186	0.693467	0.623643		0.0885063	0.0328947	0.0416474	0.0314537	0.039029	0.0187247	0.0583596	0.032872	0.0201005	0.0170109		0.706985	0.559006	0.494681	0.652406	0.584416	0.694656	0.658065	0.545455	0.5	0.52809
PLAIN - BAG-2											BAG-2 - PLAIN											PLAIN - BAG-2											BAG-2 - PLAIN
bac	con	goa	hyp	met	mod	mot	obj	obs	res		bac	con	goa	hyp	met	mod	mot	obj	obs	res		bac	con	goa	hyp	met	mod	mot	obj	obs	res		bac	con	goa	hyp	met	mod	mot	obj	obs	res
0.0517958	0.0198682	0.0212314	0.0114545	0.0260636	0.0210912	0.023808	0.0195218	0.039239	0.0386258		0.825403	0.655412	0.660377	0.720569	0.791589	0.748014	0.699896	0.6469	0.748299	0.712934		0.072683	0.0230263	0.0342434	0.0206857	0.0337934	0.0131579	0.0389064	0.0207612	0.0150754	0.0133657		0.75	0.57377	0.589928	0.653226	0.680328	0.80198	0.650943	0.525	0.588235	0.573529
PLAIN - BAG-3											BAG-3 - PLAIN											PLAIN - BAG-3											BAG-3 - PLAIN
bac	con	goa	hyp	met	mod	mot	obj	obs	res		bac	con	goa	hyp	met	mod	mot	obj	obs	res		bac	con	goa	hyp	met	mod	mot	obj	obs	res		bac	con	goa	hyp	met	mod	mot	obj	obs	res
0.0395351	0.0154965	0.0150862	0.00961662	0.019902	0.0180971	0.0197076	0.016813	0.0297265	0.0307189		0.814275	0.67268	0.67655	0.759171	0.801932	0.79745	0.770893	0.660317	0.798165	0.744898		0.0601634	0.0191886	0.0259139	0.0164353	0.0252261	0.0101215	0.0315457	0.0190311	0.0100503	0.0072904		0.77027	0.617021	0.59	0.747253	0.75	0.91358	0.739726	0.59375	0.692308	0.634615
PLAIN - TREE											TREE - PLAIN											PLAIN - TREE											TREE - PLAIN
bac	con	goa	hyp	met	mod	mot	obj	obs	res		bac	con	goa	hyp	met	mod	mot	obj	obs	res		bac	con	goa	hyp	met	mod	mot	obj	obs	res		bac	con	goa	hyp	met	mod	mot	obj	obs	res
0.0313328	0.0142894	0.0145329	0.00918921	0.016698	0.0166334	0.0128735	0.0153185	0.0198177	0.0229028		1	0.980892	0.99798	0.986014	0.983456	0.972549	0.991525	0.960976	0.833333	0.898361		0.0448618	0.00822368	0.0236002	0.013885	0.013803	0.00354251	0.022082	0.0155709	0.00502513	0.00486027		0.995413	0.933333	1	0.909091	0.764706	0.78	0.973684	0.888889	0.777778	0.758621
BAG-1 - BAG-2											BAG-2 - BAG-1											BAG-1 - BAG-2											BAG-2 - BAG-1
bac	con	goa	hyp	met	mod	mot	obj	obs	res		bac	con	goa	hyp	met	mod	mot	obj	obs	res		bac	con	goa	hyp	met	mod	mot	obj	obs	res		bac	con	goa	hyp	met	mod	mot	obj	obs	res
0.640858	0.594473	0.629268	0.518014	0.582003	0.658645	0.513649	0.678351	0.723618	0.677925		0.872986	0.794439	0.886792	0.84088	0.761682	0.851305	0.748702	0.886792	0.986395	0.888013		0.683135	0.627329	0.659574	0.588235	0.701299	0.664122	0.6	0.618182	0.625	0.674157		0.876087	0.827869	0.899281	0.846774	0.901639	0.90099	0.849057	0.85	0.941176	0.882353
BAG-1 - BAG-3											BAG-3 - BAG-1											BAG-1 - BAG-3											BAG-3 - BAG-1
bac	con	goa	hyp	met	mod	mot	obj	obs	res		bac	con	goa	hyp	met	mod	mot	obj	obs	res		bac	con	goa	hyp	met	mod	mot	obj	obs	res		bac	con	goa	hyp	met	mod	mot	obj	obs	res
0.452763	0.427184	0.45784	0.366693	0.365022	0.460784	0.306034	0.562887	0.522613	0.510253		0.836391	0.738402	0.869272	0.732057	0.621981	0.736544	0.645533	0.88254	0.972477	0.861224		0.51448	0.484472	0.478723	0.395722	0.428571	0.465649	0.432258	0.436364	0.458333	0.483146		0.845946	0.829787	0.91	0.791209	0.771739	0.790123	0.863014	0.78125	0.923077	0.826923
BAG-1 - TREE											TREE - BAG-1											BAG-1 - TREE											TREE - BAG-1
bac	con	goa	hyp	met	mod	mot	obj	obs	res		bac	con	goa	hyp	met	mod	mot	obj	obs	res		bac	con	goa	hyp	met	mod	mot	obj	obs	res		bac	con	goa	hyp	met	mod	mot	obj	obs	res
0.283279	0.181479	0.176307	0.168935	0.25254	0.328877	0.15158	0.224742	0.140704	0.231604		0.722519	0.501062	0.573737	0.477855	0.613971	0.698039	0.579096	0.536585	0.288889	0.616393		0.315162	0.167702	0.170213	0.165775	0.207792	0.21374	0.180645	0.218182	0.166667	0.168539		0.848624	0.6	0.62963	0.563636	0.647059	0.62	0.736842	0.666667	0.444444	0.482759
BAG-2 - BAG-3											BAG-3 - BAG-2											BAG-2 - BAG-3											BAG-3 - BAG-2
bac	con	goa	hyp	met	mod	mot	obj	obs	res		bac	con	goa	hyp	met	mod	mot	obj	obs	res		bac	con	goa	hyp	met	mod	mot	obj	obs	res		bac	con	goa	hyp	met	mod	mot	obj	obs	res
0.681896	0.71003	0.662363	0.645537	0.652336	0.699205	0.590862	0.752022	0.734694	0.731861		0.917065	0.92268	0.892183	0.791069	0.863527	0.866856	0.805476	0.885714	0.990826	0.944898		0.76087	0.721311	0.669065	0.677419	0.598361	0.653465	0.650943	0.725	0.764706	0.661765		0.956757	0.93617	0.93	0.901099	0.804348	0.802469	0.90411	0.9375	1	0.884615
BAG-2 - TREE											TREE - BAG-2											BAG-2 - TREE											TREE - BAG-2
bac	con	goa	hyp	met	mod	mot	obj	obs	res		bac	con	goa	hyp	met	mod	mot	obj	obs	res		bac	con	goa	hyp	met	mod	mot	obj	obs	res		bac	con	goa	hyp	met	mod	mot	obj	obs	res
0.317915	0.196624	0.212512	0.252264	0.314019	0.373439	0.255452	0.250674	0.170068	0.241325		0.577481	0.403397	0.472727	0.428904	0.571691	0.603922	0.646893	0.44878	0.255556	0.488525		0.369565	0.188525	0.223022	0.193548	0.262295	0.267327	0.235849	0.25	0.235294	0.205882		0.752294	0.511111	0.574074	0.454545	0.588235	0.54	0.657895	0.555556	0.444444	0.482759
SUPPORT-BASED																						SUPPORT-BASED
PLAIN - BAG-1											BAG-1 - PLAIN											PLAIN - BAG-1											BAG-1 - PLAIN
bac	con	goa	hyp	met	mod	mot	obj	obs	res		bac	con	goa	hyp	met	mod	mot	obj	obs	res		bac	con	goa	hyp	met	mod	mot	obj	obs	res		bac	con	goa	hyp	met	mod	mot	obj	obs	res
0.124498	0.108571	0.16129	0.236111	0.118902	0.128788	0.222222	0.256757	0.145455	0.126033		0.601942	0.558824	0.588235	0.653846	0.549296	0.586207	0.857143	0.703704	0.603774	0.564815		0.170732	0.136364	0.214286	0.25	0.147059	0.117647	0.222222	0.153846	0.233333	0.15625		0.509091	0.416667	0.461538	0.583333	0.441176	0.4	0.444444	0.307692	0.411765	0.454545
PLAIN - BAG-2											BAG-2 - PLAIN											PLAIN - BAG-2											BAG-2 - PLAIN
bac	con	goa	hyp	met	mod	mot	obj	obs	res		bac	con	goa	hyp	met	mod	mot	obj	obs	res		bac	con	goa	hyp	met	mod	mot	obj	obs	res		bac	con	goa	hyp	met	mod	mot	obj	obs	res
0.124498	0.102857	0.177419	0.208333	0.109756	0.136364	0.240741	0.256757	0.145455	0.123967		0.639175	0.553846	0.647059	0.75	0.6	0.631579	0.928571	0.703704	0.653061	0.6		0.164634	0.118182	0.214286	0.25	0.137255	0.127451	0.166667	0.192308	0.2	0.132812		0.54	0.419355	0.545455	0.583333	0.451613	0.481481	0.375	0.454545	0.461538	0.447368
PLAIN - BAG-3											BAG-3 - PLAIN											PLAIN - BAG-3											BAG-3 - PLAIN
bac	con	goa	hyp	met	mod	mot	obj	obs	res		bac	con	goa	hyp	met	mod	mot	obj	obs	res		bac	con	goa	hyp	met	mod	mot	obj	obs	res		bac	con	goa	hyp	met	mod	mot	obj	obs	res
0.118474	0.102857	0.177419	0.194444	0.103659	0.125	0.222222	0.243243	0.136364	0.119835		0.655556	0.580645	0.611111	0.777778	0.618182	0.66	1	0.75	0.697674	0.637363		0.158537	0.118182	0.178571	0.25	0.127451	0.117647	0.166667	0.192308	0.166667	0.117188		0.553191	0.464286	0.555556	0.636364	0.5	0.5	0.428571	0.5	0.454545	0.46875
PLAIN - TREE											TREE - PLAIN											PLAIN - TREE											TREE - PLAIN
bac	con	goa	hyp	met	mod	mot	obj	obs	res		bac	con	goa	hyp	met	mod	mot	obj	obs	res		bac	con	goa	hyp	met	mod	mot	obj	obs	res		bac	con	goa	hyp	met	mod	mot	obj	obs	res
0.162651	0.14	0.209677	0.222222	0.155488	0.174242	0.203704	0.256757	0.168182	0.154959		1	1	0.866667	1	1	1	1	1	1	1		0.231707	0.181818	0.25	0.285714	0.186275	0.186275	0.277778	0.230769	0.233333	0.15625		1	1	1	1	1	1	1	0.857143	1	1
BAG-1 - BAG-2											BAG-2 - BAG-1											BAG-1 - BAG-2											BAG-2 - BAG-1
bac	con	goa	hyp	met	mod	mot	obj	obs	res		bac	con	goa	hyp	met	mod	mot	obj	obs	res		bac	con	goa	hyp	met	mod	mot	obj	obs	res		bac	con	goa	hyp	met	mod	mot	obj	obs	res
0.893204	0.897059	0.941176	0.769231	0.816901	0.913793	0.928571	0.962963	0.867925	0.898148		0.948454	0.938462	0.941176	1	0.966667	0.929825	0.928571	0.962963	0.938776	0.97		0.909091	0.861111	0.769231	1	0.852941	0.833333	0.888889	0.692308	0.764706	0.840909		1	1	0.909091	1	0.935484	0.925926	1	0.818182	1	0.973684
BAG-1 - BAG-3											BAG-3 - BAG-1											BAG-1 - BAG-3											BAG-3 - BAG-1
bac	con	goa	hyp	met	mod	mot	obj	obs	res		bac	con	goa	hyp	met	mod	mot	obj	obs	res		bac	con	goa	hyp	met	mod	mot	obj	obs	res		bac	con	goa	hyp	met	mod	mot	obj	obs	res
0.825243	0.838235	0.882353	0.692308	0.732394	0.810345	0.785714	0.814815	0.754717	0.833333		0.944444	0.919355	0.833333	1	0.945455	0.94	0.916667	0.916667	0.930233	0.989011		0.836364	0.777778	0.692308	0.916667	0.705882	0.733333	0.777778	0.615385	0.647059	0.704545		0.978723	1	1	1	0.923077	0.916667	1	0.8	1	0.96875
BAG-1 - TREE											TREE - BAG-1											BAG-1 - TREE											TREE - BAG-1
bac	con	goa	hyp	met	mod	mot	obj	obs	res		bac	con	goa	hyp	met	mod	mot	obj	obs	res		bac	con	goa	hyp	met	mod	mot	obj	obs	res		bac	con	goa	hyp	met	mod	mot	obj	obs	res
0.495146	0.455882	0.411765	0.423077	0.338028	0.482759	0.571429	0.444444	0.433962	0.472222		0.62963	0.632653	0.466667	0.6875	0.470588	0.608696	0.727273	0.631579	0.621622	0.68		0.381818	0.388889	0.307692	0.416667	0.294118	0.233333	0.222222	0.230769	0.294118	0.295455		0.552632	0.7	0.571429	0.625	0.526316	0.368421	0.4	0.428571	0.714286	0.65
BAG-2 - BAG-3											BAG-3 - BAG-2											BAG-2 - BAG-3											BAG-3 - BAG-2
bac	con	goa	hyp	met	mod	mot	obj	obs	res		bac	con	goa	hyp	met	mod	mot	obj	obs	res		bac	con	goa	hyp	met	mod	mot	obj	obs	res		bac	con	goa	hyp	met	mod	mot	obj	obs	res
0.917526	0.923077	0.882353	0.9	0.9	0.877193	0.857143	0.851852	0.877551	0.91		0.988889	0.967742	0.833333	1	0.981818	1	1	0.958333	1	1		0.92	0.903226	0.818182	0.916667	0.83871	0.888889	0.875	0.909091	0.846154	0.842105		0.978723	1	1	1	1	1	1	1	1	1
BAG-2 - TREE											TREE - BAG-2											BAG-2 - TREE											TREE - BAG-2
bac	con	goa	hyp	met	mod	mot	obj	obs	res		bac	con	goa	hyp	met	mod	mot	obj	obs	res		bac	con	goa	hyp	met	mod	mot	obj	obs	res		bac	con	goa	hyp	met	mod	mot	obj	obs	res
0.546392	0.492308	0.411765	0.5	0.433333	0.508772	0.571429	0.444444	0.510204	0.51		0.654321	0.653061	0.466667	0.625	0.509804	0.630435	0.727273	0.631579	0.675676	0.68		0.42	0.419355	0.363636	0.416667	0.322581	0.296296	0.25	0.363636	0.384615	0.289474		0.552632	0.65	0.571429	0.625	0.526316	0.421053	0.4	0.571429	0.714286	0.55
IR-BASED/CONFIDENCE																						IR-BASED/CONFIDENCE
PLAIN - BAG-1											BAG-1 - PLAIN											PLAIN - BAG-1											BAG-1 - PLAIN
bac	con	goa	hyp	met	mod	mot	obj	obs	res		bac	con	goa	hyp	met	mod	mot	obj	obs	res		bac	con	goa	hyp	met	mod	mot	obj	obs	res		bac	con	goa	hyp	met	mod	mot	obj	obs	res
0.0302287	0.0293415	0.0608741	0.0303598	0.0406162	0.0404502	0.0634105	0.0675676	0.034	0.033593		0.374054	0.482456	0.483193	0.507109	0.705628	0.636816	0.48913	0.663265	0.710526	0.57971		0.0284143	0.0392157	0.0647773	0.035545	0.0493506	0.0376176	0.0461538	0.0674157	0.0222222	0.0449438		0.381443	0.482759	0.454545	0.571429	0.62069	0.52	0.518519	0.666667	0.25	0.666667
PLAIN - BAG-2											BAG-2 - PLAIN											PLAIN - BAG-2											BAG-2 - PLAIN
bac	con	goa	hyp	met	mod	mot	obj	obs	res		bac	con	goa	hyp	met	mod	mot	obj	obs	res		bac	con	goa	hyp	met	mod	mot	obj	obs	res		bac	con	goa	hyp	met	mod	mot	obj	obs	res
0.026023	0.0242238	0.0556712	0.0243628	0.0364146	0.0344706	0.0531277	0.0651106	0.034	0.0287244		0.392236	0.505682	0.559783	0.512346	0.741758	0.683544	0.520548	0.819444	0.8	0.592593		0.0229148	0.0294118	0.0566802	0.0260664	0.0337662	0.0344828	0.0423077	0.0561798	0.0222222	0.0449438		0.346154	0.454545	0.571429	0.576923	0.590909	0.6	0.631579	0.714286	0.333333	0.769231
PLAIN - BAG-3											BAG-3 - PLAIN											PLAIN - BAG-3											BAG-3 - PLAIN
bac	con	goa	hyp	met	mod	mot	obj	obs	res		bac	con	goa	hyp	met	mod	mot	obj	obs	res		bac	con	goa	hyp	met	mod	mot	obj	obs	res		bac	con	goa	hyp	met	mod	mot	obj	obs	res
0.0235696	0.020812	0.0416233	0.0183658	0.027451	0.0295463	0.041988	0.0528256	0.022	0.0214216		0.437919	0.518248	0.509804	0.511628	0.778571	0.724409	0.537815	0.786885	0.708333	0.576471		0.0192484	0.0261438	0.0404858	0.0165877	0.0285714	0.031348	0.0423077	0.0449438	0.0222222	0.0393258		0.380952	0.555556	0.529412	0.684211	0.647059	0.6875	0.75	0.666667	0.333333	0.9
PLAIN - TREE											TREE - PLAIN											PLAIN - TREE											TREE - PLAIN
bac	con	goa	hyp	met	mod	mot	obj	obs	res		bac	con	goa	hyp	met	mod	mot	obj	obs	res		bac	con	goa	hyp	met	mod	mot	obj	obs	res		bac	con	goa	hyp	met	mod	mot	obj	obs	res
0.0211163	0.0184237	0.0332986	0.0142429	0.0201681	0.0239184	0.0368466	0.029484	0.02	0.0146056		0.496124	0.805195	0.876543	0.618421	0.75	0.733333	0.636364	0.714286	0.823529	0.563636		0.0183318	0.0228758	0.0283401	0.0165877	0.0155844	0.0219436	0.0230769	0.0224719	0	0.0280899		0.536585	1	1	0.9	0.875	0.9	0.857143	1	0	1
BAG-1 - BAG-2											BAG-2 - BAG-1											BAG-1 - BAG-2											BAG-2 - BAG-1
bac	con	goa	hyp	met	mod	mot	obj	obs	res		bac	con	goa	hyp	met	mod	mot	obj	obs	res		bac	con	goa	hyp	met	mod	mot	obj	obs	res		bac	con	goa	hyp	met	mod	mot	obj	obs	res
0.777297	0.675439	0.684874	0.696682	0.766234	0.766169	0.733696	0.673469	0.736842	0.710145		0.94913	0.909091	0.880435	0.925926	0.950549	0.981013	0.924658	0.930556	0.933333	0.907407		0.762887	0.586207	0.636364	0.571429	0.758621	0.8	0.666667	0.777778	0.5	0.666667		0.935897	0.863636	0.952381	0.807692	1	1	0.947368	1	0.666667	0.769231
BAG-1 - BAG-3											BAG-3 - BAG-1											BAG-1 - BAG-3											BAG-3 - BAG-1
bac	con	goa	hyp	met	mod	mot	obj	obs	res		bac	con	goa	hyp	met	mod	mot	obj	obs	res		bac	con	goa	hyp	met	mod	mot	obj	obs	res		bac	con	goa	hyp	met	mod	mot	obj	obs	res
0.612973	0.513158	0.5	0.530806	0.580087	0.597015	0.570652	0.581633	0.526316	0.550725		0.927852	0.883212	0.79085	0.906977	0.942857	0.944882	0.857143	0.934426	0.916667	0.894118		0.587629	0.448276	0.484848	0.4	0.586207	0.64	0.555556	0.666667	0.5	0.533333		0.904762	0.777778	0.882353	0.842105	1	1	0.9375	1	0.666667	0.8
BAG-1 - TREE											TREE - BAG-1											BAG-1 - TREE											TREE - BAG-1
bac	con	goa	hyp	met	mod	mot	obj	obs	res		bac	con	goa	hyp	met	mod	mot	obj	obs	res		bac	con	goa	hyp	met	mod	mot	obj	obs	res		bac	con	goa	hyp	met	mod	mot	obj	obs	res
0.244324	0.210526	0.176471	0.170616	0.25974	0.303483	0.228261	0.214286	0.263158	0.188406		0.485788	0.597403	0.592593	0.473684	0.522727	0.622222	0.560606	0.571429	0.529412	0.472727		0.278351	0.206897	0.181818	0.171429	0.172414	0.2	0.222222	0.222222	0.25	0.266667		0.658537	0.75	0.75	0.6	0.625	0.5	0.857143	1	1	0.666667
BAG-2 - BAG-3											BAG-3 - BAG-2											BAG-2 - BAG-3											BAG-3 - BAG-2
bac	con	goa	hyp	met	mod	mot	obj	obs	res		bac	con	goa	hyp	met	mod	mot	obj	obs	res		bac	con	goa	hyp	met	mod	mot	obj	obs	res		bac	con	goa	hyp	met	mod	mot	obj	obs	res
0.784471	0.755682	0.701087	0.722222	0.736264	0.778481	0.746575	0.819444	0.666667	0.759259		0.964765	0.963504	0.849673	0.922481	0.971429	0.968504	0.907563	0.95082	0.875	0.976471		0.75641	0.772727	0.761905	0.615385	0.772727	0.8	0.789474	0.714286	1	0.769231		0.936508	0.888889	0.882353	0.894737	1	1	0.9375	0.833333	1	1
BAG-2 - TREE											TREE - BAG-2											BAG-2 - TREE											TREE - BAG-2
bac	con	goa	hyp	met	mod	mot	obj	obs	res		bac	con	goa	hyp	met	mod	mot	obj	obs	res		bac	con	goa	hyp	met	mod	mot	obj	obs	res		bac	con	goa	hyp	met	mod	mot	obj	obs	res
0.301205	0.261364	0.244565	0.216049	0.307692	0.35443	0.287671	0.291667	0.3	0.259259		0.485788	0.571429	0.604938	0.473684	0.534091	0.577778	0.560606	0.542857	0.470588	0.509091		0.320513	0.272727	0.285714	0.192308	0.227273	0.25	0.315789	0.285714	0.333333	0.384615		0.609756	0.75	0.75	0.5	0.625	0.5	0.857143	1	1	0.833333
IR-BASED/KULC																						IR-BASED/KULC
PLAIN - BAG-1											BAG-1 - PLAIN											PLAIN - BAG-1											BAG-1 - PLAIN
bac	con	goa	hyp	met	mod	mot	obj	obs	res		bac	con	goa	hyp	met	mod	mot	obj	obs	res		bac	con	goa	hyp	met	mod	mot	obj	obs	res		bac	con	goa	hyp	met	mod	mot	obj	obs	res
0.0202821	0.0220154	0.02875	0.0132283	0.0229826	0.0212766	0.0181748	0.0296834	0.0394737	0.0273038		0.446498	0.52521	0.445578	0.527344	0.706612	0.64455	0.542435	0.585859	0.717949	0.535714		0.0289389	0.0152439	0.0359477	0.015015	0.0435897	0.0287356	0.0408805	0.02	0.0238095	0.0235294		0.475248	0.344828	0.433333	0.514286	0.689655	0.44	0.607143	0.4	0.75	0.466667
PLAIN - BAG-2											BAG-2 - PLAIN											PLAIN - BAG-2											BAG-2 - PLAIN
bac	con	goa	hyp	met	mod	mot	obj	obs	res		bac	con	goa	hyp	met	mod	mot	obj	obs	res		bac	con	goa	hyp	met	mod	mot	obj	obs	res		bac	con	goa	hyp	met	mod	mot	obj	obs	res
0.0177043	0.0188379	0.027	0.0112581	0.0182159	0.0175219	0.0145012	0.0263852	0.0319549	0.0238908		0.499382	0.60221	0.50885	0.601036	0.727749	0.680723	0.560976	0.628205	0.766667	0.609091		0.0265273	0.0213415	0.0261438	0.015015	0.0307692	0.0258621	0.0408805	0.04	0.0238095	0.0176471		0.5	0.5	0.375	0.576923	0.545455	0.5	0.681818	0.5	0.75	0.461538
PLAIN - BAG-3											BAG-3 - PLAIN											PLAIN - BAG-3											BAG-3 - PLAIN
bac	con	goa	hyp	met	mod	mot	obj	obs	res		bac	con	goa	hyp	met	mod	mot	obj	obs	res		bac	con	goa	hyp	met	mod	mot	obj	obs	res		bac	con	goa	hyp	met	mod	mot	obj	obs	res
0.0148833	0.0161144	0.0195	0.00872502	0.0141301	0.0139758	0.0116009	0.0211082	0.0244361	0.0200512		0.532508	0.624113	0.48	0.613793	0.736111	0.689394	0.57485	0.634921	0.666667	0.588235		0.0241158	0.0182927	0.0228758	0.0105105	0.0230769	0.0172414	0.0345912	0.03	0.0238095	0.0176471		0.578125	0.555556	0.473684	0.5	0.588235	0.4375	0.764706	0.5	0.333333	0.4
PLAIN - TREE											TREE - PLAIN											PLAIN - TREE											TREE - PLAIN
bac	con	goa	hyp	met	mod	mot	obj	obs	res		bac	con	goa	hyp	met	mod	mot	obj	obs	res		bac	con	goa	hyp	met	mod	mot	obj	obs	res		bac	con	goa	hyp	met	mod	mot	obj	obs	res
0.00987354	0.00930549	0.01625	0.00605122	0.010555	0.0131414	0.00541377	0.01781	0.0169173	0.00981229		0.521739	0.679487	0.739583	0.604651	0.692308	0.734043	0.602564	0.75	0.529412	0.527273		0.0176849	0.0121951	0.0261438	0.00900901	0.0179487	0.0114943	0.0157233	0.02	0	0.0117647		0.52381	0.625	1	0.6	0.777778	0.363636	0.857143	1	0	0.5
BAG-1 - BAG-2											BAG-2 - BAG-1											BAG-1 - BAG-2											BAG-2 - BAG-1
bac	con	goa	hyp	met	mod	mot	obj	obs	res		bac	con	goa	hyp	met	mod	mot	obj	obs	res		bac	con	goa	hyp	met	mod	mot	obj	obs	res		bac	con	goa	hyp	met	mod	mot	obj	obs	res
0.749027	0.705882	0.588435	0.675781	0.743802	0.758294	0.715867	0.676768	0.769231	0.721429		0.94932	0.939227	0.747788	0.917098	0.931937	0.963855	0.941463	0.871795	1	0.918182		0.752475	0.586207	0.566667	0.628571	0.724138	0.72	0.642857	0.6	1	0.733333		0.95	0.818182	0.791667	0.846154	0.954545	0.9	0.818182	0.75	1	0.846154
BAG-1 - BAG-3											BAG-3 - BAG-1											BAG-1 - BAG-3											BAG-3 - BAG-1
bac	con	goa	hyp	met	mod	mot	obj	obs	res		bac	con	goa	hyp	met	mod	mot	obj	obs	res		bac	con	goa	hyp	met	mod	mot	obj	obs	res		bac	con	goa	hyp	met	mod	mot	obj	obs	res
0.589494	0.55042	0.44898	0.503906	0.549587	0.597156	0.575646	0.545455	0.564103	0.557143		0.931889	0.929078	0.742857	0.931034	0.909722	0.94697	0.928144	0.857143	1	0.917647		0.574257	0.482759	0.433333	0.485714	0.517241	0.6	0.5	0.5	0.5	0.533333		0.90625	0.833333	0.789474	0.85	0.882353	0.9375	0.823529	0.833333	0.666667	0.8
BAG-1 - TREE											TREE - BAG-1											BAG-1 - TREE											TREE - BAG-1
bac	con	goa	hyp	met	mod	mot	obj	obs	res		bac	con	goa	hyp	met	mod	mot	obj	obs	res		bac	con	goa	hyp	met	mod	mot	obj	obs	res		bac	con	goa	hyp	met	mod	mot	obj	obs	res
0.2393	0.138655	0.112245	0.113281	0.190083	0.236967	0.136531	0.141414	0.128205	0.135714		0.565217	0.423077	0.375	0.337209	0.472527	0.425532	0.474359	0.361111	0.294118	0.345455		0.217822	0.0689655	0.1	0.0571429	0.137931	0.16	0.0714286	0.1	0	0.0666667		0.547619	0.25	0.333333	0.2	0.444444	0.363636	0.285714	0.5	0	0.166667
BAG-2 - BAG-3											BAG-3 - BAG-2											BAG-2 - BAG-3											BAG-3 - BAG-2
bac	con	goa	hyp	met	mod	mot	obj	obs	res		bac	con	goa	hyp	met	mod	mot	obj	obs	res		bac	con	goa	hyp	met	mod	mot	obj	obs	res		bac	con	goa	hyp	met	mod	mot	obj	obs	res
0.778739	0.762431	0.70354	0.709845	0.727749	0.783133	0.790244	0.769231	0.733333	0.754545		0.967492	0.971631	0.92	0.958621	0.965278	0.977273	0.97006	0.952381	0.958333	0.976471		0.75	0.636364	0.75	0.692308	0.681818	0.75	0.772727	0.75	0.5	0.769231		0.9375	0.777778	0.947368	0.9	0.882353	0.9375	1	1	0.666667	1
BAG-2 - TREE											TREE - BAG-2											BAG-2 - TREE											TREE - BAG-2
bac	con	goa	hyp	met	mod	mot	obj	obs	res		bac	con	goa	hyp	met	mod	mot	obj	obs	res		bac	con	goa	hyp	met	mod	mot	obj	obs	res		bac	con	goa	hyp	met	mod	mot	obj	obs	res
0.28801	0.187845	0.159292	0.15544	0.21466	0.277108	0.180488	0.205128	0.166667	0.181818		0.538647	0.435897	0.375	0.337209	0.417582	0.382979	0.474359	0.416667	0.294118	0.363636		0.2625	0.0909091	0.208333	0.0769231	0.181818	0.15	0.0909091	0.125	0	0.153846		0.52381	0.25	0.555556	0.2	0.444444	0.272727	0.285714	0.5	0	0.333333
IR-BASED/MIXED																						IR-BASED/MIXED
PLAIN - BAG-1											BAG-1 - PLAIN											PLAIN - BAG-1											BAG-1 - PLAIN
bac	con	goa	hyp	met	mod	mot	obj	obs	res		bac	con	goa	hyp	met	mod	mot	obj	obs	res		bac	con	goa	hyp	met	mod	mot	obj	obs	res		bac	con	goa	hyp	met	mod	mot	obj	obs	res
0.0181651	0.0185688	0.0348207	0.0113477	0.0243945	0.022789	0.0145889	0.0341064	0.0262664	0.0263718		0.410107	0.483193	0.473154	0.467181	0.719008	0.660377	0.392857	0.646465	0.564103	0.542857		0.0233307	0.027439	0.056338	0.018732	0.0514139	0.0316092	0.0267857	0.0515464	0	0.0294118		0.376238	0.37931	0.5	0.472222	0.689655	0.52	0.413793	0.5	0.25	0.4375
PLAIN - BAG-2											BAG-2 - PLAIN											PLAIN - BAG-2											BAG-2 - PLAIN
bac	con	goa	hyp	met	mod	mot	obj	obs	res		bac	con	goa	hyp	met	mod	mot	obj	obs	res		bac	con	goa	hyp	met	mod	mot	obj	obs	res		bac	con	goa	hyp	met	mod	mot	obj	obs	res
0.0154524	0.0165308	0.0314676	0.00905266	0.0202422	0.0196529	0.0107759	0.0300136	0.0243902	0.0238197		0.431566	0.565934	0.506494	0.502591	0.769634	0.704819	0.400943	0.730769	0.7	0.618182		0.0176991	0.0243902	0.0492958	0.0144092	0.0308483	0.0229885	0.0297619	0.0515464	0	0.0352941		0.345679	0.454545	0.5	0.555556	0.590909	0.5	0.47619	0.625	0.25	0.615385
PLAIN - BAG-3											BAG-3 - PLAIN											PLAIN - BAG-3											BAG-3 - PLAIN
bac	con	goa	hyp	met	mod	mot	obj	obs	res		bac	con	goa	hyp	met	mod	mot	obj	obs	res		bac	con	goa	hyp	met	mod	mot	obj	obs	res		bac	con	goa	hyp	met	mod	mot	obj	obs	res
0.0130789	0.013587	0.0232138	0.00637511	0.0150519	0.0160987	0.00928382	0.0245566	0.0187617	0.0191408		0.453704	0.567376	0.511236	0.496599	0.756944	0.69697	0.426901	0.730159	0.625	0.588235		0.0144811	0.0213415	0.0316901	0.0100865	0.0257069	0.0229885	0.0297619	0.0309278	0	0.0352941		0.359375	0.5	0.473684	0.55	0.588235	0.5625	0.555556	0.833333	0	0.8
PLAIN - TREE											TREE - PLAIN											PLAIN - TREE											TREE - PLAIN
bac	con	goa	hyp	met	mod	mot	obj	obs	res		bac	con	goa	hyp	met	mod	mot	obj	obs	res		bac	con	goa	hyp	met	mod	mot	obj	obs	res		bac	con	goa	hyp	met	mod	mot	obj	obs	res
0.012546	0.0117754	0.0180552	0.00650261	0.0124567	0.0129626	0.00580239	0.0197817	0.0150094	0.0131859		0.565217	0.75641	0.783505	0.674419	0.758242	0.723404	0.582278	0.833333	0.529412	0.618182		0.0168946	0.0213415	0.0246479	0.0100865	0.0179949	0.0172414	0.0178571	0.0206186	0	0.0235294		0.547619	1	0.888889	0.7	0.888889	0.727273	0.75	1	0	0.666667
BAG-1 - BAG-2											BAG-2 - BAG-1											BAG-1 - BAG-2											BAG-2 - BAG-1
bac	con	goa	hyp	met	mod	mot	obj	obs	res		bac	con	goa	hyp	met	mod	mot	obj	obs	res		bac	con	goa	hyp	met	mod	mot	obj	obs	res		bac	con	goa	hyp	met	mod	mot	obj	obs	res
0.74344	0.676471	0.630872	0.664093	0.772727	0.778302	0.710714	0.747475	0.769231	0.721429		0.94328	0.906593	0.82684	0.911917	0.968586	0.987952	0.938679	0.961538	1	0.918182		0.752475	0.655172	0.633333	0.555556	0.724138	0.8	0.62069	0.8	1	0.625		0.950617	0.909091	0.75	0.777778	0.954545	1	0.904762	1	1	0.769231
BAG-1 - BAG-3											BAG-3 - BAG-1											BAG-1 - BAG-3											BAG-3 - BAG-1
bac	con	goa	hyp	met	mod	mot	obj	obs	res		bac	con	goa	hyp	met	mod	mot	obj	obs	res		bac	con	goa	hyp	met	mod	mot	obj	obs	res		bac	con	goa	hyp	met	mod	mot	obj	obs	res
0.587949	0.52521	0.469799	0.490347	0.566116	0.599057	0.585714	0.565657	0.538462	0.557143		0.927469	0.900709	0.792135	0.897959	0.944444	0.954545	0.935673	0.904762	0.958333	0.929412		0.613861	0.551724	0.466667	0.416667	0.551724	0.64	0.448276	0.4	0.5	0.5		0.96875	0.944444	0.736842	0.85	0.941176	1	0.777778	0.666667	0.666667	0.8
BAG-1 - TREE											TREE - BAG-1											BAG-1 - TREE											TREE - BAG-1
bac	con	goa	hyp	met	mod	mot	obj	obs	res		bac	con	goa	hyp	met	mod	mot	obj	obs	res		bac	con	goa	hyp	met	mod	mot	obj	obs	res		bac	con	goa	hyp	met	mod	mot	obj	obs	res
0.248785	0.197479	0.184564	0.15444	0.27686	0.349057	0.2	0.212121	0.179487	0.2		0.565217	0.602564	0.639175	0.465116	0.593407	0.702128	0.670886	0.583333	0.411765	0.509091		0.257426	0.206897	0.166667	0.111111	0.172414	0.32	0.172414	0.1	0.25	0.25		0.619048	0.75	0.555556	0.4	0.666667	0.727273	0.625	0.5	0.5	0.666667
BAG-2 - BAG-3											BAG-3 - BAG-2											BAG-2 - BAG-3											BAG-3 - BAG-2
bac	con	goa	hyp	met	mod	mot	obj	obs	res		bac	con	goa	hyp	met	mod	mot	obj	obs	res		bac	con	goa	hyp	met	mod	mot	obj	obs	res		bac	con	goa	hyp	met	mod	mot	obj	obs	res
0.784217	0.763736	0.683983	0.725389	0.717277	0.771084	0.79717	0.74359	0.7	0.745455		0.972222	0.978723	0.904494	0.965986	0.958333	0.969697	0.964912	0.920635	0.916667	0.964706		0.790123	0.772727	0.708333	0.666667	0.772727	0.8	0.761905	0.5	0.5	0.769231		1	0.944444	0.894737	0.95	1	1	0.888889	0.666667	0.666667	1
BAG-2 - TREE											TREE - BAG-2											BAG-2 - TREE											TREE - BAG-2
bac	con	goa	hyp	met	mod	mot	obj	obs	res		bac	con	goa	hyp	met	mod	mot	obj	obs	res		bac	con	goa	hyp	met	mod	mot	obj	obs	res		bac	con	goa	hyp	met	mod	mot	obj	obs	res
0.297164	0.247253	0.255411	0.196891	0.335079	0.415663	0.264151	0.25641	0.233333	0.263636		0.533816	0.576923	0.659794	0.453488	0.582418	0.659574	0.670886	0.527778	0.411765	0.527273		0.296296	0.272727	0.291667	0.148148	0.181818	0.35	0.238095	0.125	0.25	0.384615		0.571429	0.75	0.777778	0.4	0.444444	0.636364	0.625	0.5	0.5	0.833333

## Sheet: 10
FULL																						EXCLUDES
CONFIDENCE-BASED																						CONFIDENCE-BASED
PLAIN - BAG-1											BAG-1 - PLAIN											PLAIN - BAG-1											BAG-1 - PLAIN
bac	con	goa	hyp	met	mod	mot	obj	obs	res		bac	con	goa	hyp	met	mod	mot	obj	obs	res		bac	con	goa	hyp	met	mod	mot	obj	obs	res		bac	con	goa	hyp	met	mod	mot	obj	obs	res
0.0547982	0.0335125	0.0373024	0.0216754	0.033925	0.0312762	0.0401172	0.0344263	0.0456726	0.0463937		0.64146	0.584688	0.596394	0.60603	0.639605	0.676099	0.573496	0.590994	0.600503	0.608067		0.0665994	0.0547861	0.0557758	0.0300314	0.0464679	0.0520803	0.0546123	0.0545635	0.0433604	0.0578035		0.596913	0.5625	0.544041	0.581461	0.581699	0.729008	0.57764	0.571429	0.604167	0.570621
PLAIN - BAG-2											BAG-2 - PLAIN											PLAIN - BAG-2											BAG-2 - PLAIN
bac	con	goa	hyp	met	mod	mot	obj	obs	res		bac	con	goa	hyp	met	mod	mot	obj	obs	res		bac	con	goa	hyp	met	mod	mot	obj	obs	res		bac	con	goa	hyp	met	mod	mot	obj	obs	res
0.0433112	0.0261526	0.0297553	0.0150034	0.0281232	0.0254244	0.0291239	0.0272792	0.0362878	0.0380716		0.678251	0.610096	0.664831	0.663512	0.691397	0.703212	0.609114	0.638191	0.646259	0.648075		0.0551326	0.0427824	0.0444092	0.0230091	0.0384099	0.0401513	0.0370685	0.0456349	0.0352304	0.0520231		0.63597	0.583673	0.656371	0.652	0.615702	0.743842	0.584906	0.641975	0.676471	0.664234
PLAIN - BAG-3											BAG-3 - PLAIN											PLAIN - BAG-3											BAG-3 - PLAIN
bac	con	goa	hyp	met	mod	mot	obj	obs	res		bac	con	goa	hyp	met	mod	mot	obj	obs	res		bac	con	goa	hyp	met	mod	mot	obj	obs	res		bac	con	goa	hyp	met	mod	mot	obj	obs	res
0.0347546	0.0209841	0.0218749	0.0119791	0.0216708	0.0219892	0.0212821	0.0223144	0.0285714	0.0313277		0.718519	0.642092	0.677813	0.690314	0.702735	0.770891	0.705729	0.65625	0.672727	0.693565		0.046693	0.0335488	0.0343643	0.0194233	0.0308891	0.0363689	0.0280136	0.0357143	0.0243902	0.0404624		0.683853	0.597884	0.678392	0.739362	0.659574	0.845679	0.626582	0.646154	0.703704	0.692308
PLAIN - TREE											TREE - PLAIN											PLAIN - TREE											TREE - PLAIN
bac	con	goa	hyp	met	mod	mot	obj	obs	res		bac	con	goa	hyp	met	mod	mot	obj	obs	res		bac	con	goa	hyp	met	mod	mot	obj	obs	res		bac	con	goa	hyp	met	mod	mot	obj	obs	res
0.0335696	0.0194542	0.0207254	0.0113908	0.0207128	0.0205313	0.0157762	0.022478	0.0325339	0.0270231		1	0.993644	1	0.998952	0.998192	0.994112	1	1	0.95	0.968852		0.0434822	0.0258541	0.0288131	0.0158374	0.0249799	0.0261856	0.0220713	0.0297619	0.0189702	0.0263327		0.993135	0.934066	1	0.990741	0.980583	0.970297	1	1	0.944444	0.87931
BAG-1 - BAG-2											BAG-2 - BAG-1											BAG-1 - BAG-2											BAG-2 - BAG-1
bac	con	goa	hyp	met	mod	mot	obj	obs	res		bac	con	goa	hyp	met	mod	mot	obj	obs	res		bac	con	goa	hyp	met	mod	mot	obj	obs	res		bac	con	goa	hyp	met	mod	mot	obj	obs	res
0.705545	0.640303	0.68294	0.574204	0.65443	0.709621	0.633939	0.687617	0.731156	0.716436		0.957191	0.85625	0.945319	0.898002	0.869367	0.913068	0.926003	0.923367	0.982993	0.9348		0.771012	0.690625	0.626943	0.623596	0.75817	0.729008	0.630435	0.633929	0.6875	0.717514		0.986999	0.906122	0.942085	0.896	0.954545	0.950739	0.943396	0.888889	0.970588	0.927007
BAG-1 - BAG-3											BAG-3 - BAG-1											BAG-1 - BAG-3											BAG-3 - BAG-1
bac	con	goa	hyp	met	mod	mot	obj	obs	res		bac	con	goa	hyp	met	mod	mot	obj	obs	res		bac	con	goa	hyp	met	mod	mot	obj	obs	res		bac	con	goa	hyp	met	mod	mot	obj	obs	res
0.513154	0.454316	0.481831	0.41139	0.440169	0.531563	0.368615	0.542214	0.545226	0.544852		0.944564	0.796471	0.911359	0.834925	0.775862	0.857939	0.867188	0.915625	0.986364	0.925434		0.601201	0.509375	0.466321	0.429775	0.506536	0.564885	0.440994	0.517857	0.541667	0.531073		0.97422	0.862434	0.924623	0.824468	0.835106	0.91358	0.917722	0.907692	0.962963	0.913462
BAG-1 - TREE											TREE - BAG-1											BAG-1 - TREE											TREE - BAG-1
bac	con	goa	hyp	met	mod	mot	obj	obs	res		bac	con	goa	hyp	met	mod	mot	obj	obs	res		bac	con	goa	hyp	met	mod	mot	obj	obs	res		bac	con	goa	hyp	met	mod	mot	obj	obs	res
0.345183	0.226074	0.228849	0.213735	0.290152	0.338267	0.169977	0.261726	0.243719	0.265503		0.877318	0.657839	0.699752	0.669811	0.746835	0.749755	0.764484	0.674699	0.538889	0.721311		0.36964	0.228125	0.189119	0.207865	0.251634	0.28626	0.177019	0.205357	0.1875	0.20904		0.947368	0.791209	0.684685	0.703704	0.757282	0.732673	0.8	0.638889	0.5	0.637931
BAG-2 - BAG-3											BAG-3 - BAG-2											BAG-2 - BAG-3											BAG-3 - BAG-2
bac	con	goa	hyp	met	mod	mot	obj	obs	res		bac	con	goa	hyp	met	mod	mot	obj	obs	res		bac	con	goa	hyp	met	mod	mot	obj	obs	res		bac	con	goa	hyp	met	mod	mot	obj	obs	res
0.720699	0.696635	0.647522	0.687171	0.693218	0.727575	0.570652	0.752513	0.748299	0.741555		0.966547	0.914304	0.881635	0.886767	0.923306	0.912953	0.895833	0.9375	1	0.966292		0.780065	0.722449	0.675676	0.684	0.652893	0.748768	0.683962	0.765432	0.794118	0.722628		0.982361	0.936508	0.884422	0.904255	0.851064	0.938272	0.949367	0.953846	1	0.961538
BAG-2 - TREE											TREE - BAG-2											BAG-2 - TREE											TREE - BAG-2
bac	con	goa	hyp	met	mod	mot	obj	obs	res		bac	con	goa	hyp	met	mod	mot	obj	obs	res		bac	con	goa	hyp	met	mod	mot	obj	obs	res		bac	con	goa	hyp	met	mod	mot	obj	obs	res
0.415422	0.248558	0.298977	0.289169	0.351843	0.394241	0.233278	0.305276	0.295918	0.310291		0.764563	0.545551	0.664185	0.573375	0.688969	0.675172	0.70403	0.590361	0.483333	0.642623		0.450704	0.244898	0.281853	0.26	0.297521	0.330049	0.235849	0.283951	0.264706	0.233577		0.885584	0.648352	0.666667	0.592593	0.708738	0.653465	0.706667	0.638889	0.5	0.551724
SUPPORT-BASED																						SUPPORT-BASED
PLAIN - BAG-1											BAG-1 - PLAIN											PLAIN - BAG-1											BAG-1 - PLAIN
bac	con	goa	hyp	met	mod	mot	obj	obs	res		bac	con	goa	hyp	met	mod	mot	obj	obs	res		bac	con	goa	hyp	met	mod	mot	obj	obs	res		bac	con	goa	hyp	met	mod	mot	obj	obs	res
0.0860367	0.0904872	0.15	0.185393	0.0753817	0.0958333	0.186441	0.166667	0.12931	0.0768194		0.567442	0.537931	0.586957	0.647059	0.537415	0.552	0.758621	0.644068	0.550459	0.511211		0.13125	0.133858	0.105769	0.13	0.121429	0.131148	0.23913	0.121951	0.170213	0.149007		0.538462	0.453333	0.423077	0.52	0.485714	0.507937	0.578947	0.384615	0.444444	0.494505
PLAIN - BAG-2											BAG-2 - PLAIN											PLAIN - BAG-2											BAG-2 - PLAIN
bac	con	goa	hyp	met	mod	mot	obj	obs	res		bac	con	goa	hyp	met	mod	mot	obj	obs	res		bac	con	goa	hyp	met	mod	mot	obj	obs	res		bac	con	goa	hyp	met	mod	mot	obj	obs	res
0.0818054	0.0893271	0.116667	0.157303	0.0715649	0.0916667	0.194915	0.144737	0.12931	0.0754717		0.588832	0.566176	0.567568	0.682927	0.585938	0.578947	0.741935	0.634615	0.612245	0.541063		0.120833	0.122047	0.105769	0.15	0.114286	0.122951	0.26087	0.121951	0.138298	0.119205		0.563107	0.484375	0.478261	0.535714	0.507937	0.535714	0.631579	0.416667	0.464286	0.48
PLAIN - BAG-3											BAG-3 - PLAIN											PLAIN - BAG-3											BAG-3 - PLAIN
bac	con	goa	hyp	met	mod	mot	obj	obs	res		bac	con	goa	hyp	met	mod	mot	obj	obs	res		bac	con	goa	hyp	met	mod	mot	obj	obs	res		bac	con	goa	hyp	met	mod	mot	obj	obs	res
0.083921	0.087007	0.138889	0.151685	0.0667939	0.0861111	0.186441	0.144737	0.116379	0.0754717		0.62963	0.590551	0.675676	0.710526	0.598291	0.601942	0.88	0.647059	0.627907	0.580311		0.120833	0.110236	0.105769	0.14	0.1	0.122951	0.23913	0.109756	0.106383	0.109272		0.591837	0.482759	0.55	0.608696	0.528302	0.576923	0.6875	0.45	0.454545	0.507692
PLAIN - TREE											TREE - PLAIN											PLAIN - TREE											TREE - PLAIN
bac	con	goa	hyp	met	mod	mot	obj	obs	res		bac	con	goa	hyp	met	mod	mot	obj	obs	res		bac	con	goa	hyp	met	mod	mot	obj	obs	res		bac	con	goa	hyp	met	mod	mot	obj	obs	res
0.120592	0.12065	0.172222	0.185393	0.101145	0.1375	0.186441	0.175439	0.161638	0.1031		1	1	1	1	1	1	1	1	1	1		0.166667	0.15748	0.144231	0.17	0.139286	0.159836	0.26087	0.195122	0.159574	0.135762		1	1	1	1	1	1	1	1	1	1
BAG-1 - BAG-2											BAG-2 - BAG-1											BAG-1 - BAG-2											BAG-2 - BAG-1
bac	con	goa	hyp	met	mod	mot	obj	obs	res		bac	con	goa	hyp	met	mod	mot	obj	obs	res		bac	con	goa	hyp	met	mod	mot	obj	obs	res		bac	con	goa	hyp	met	mod	mot	obj	obs	res
0.902326	0.917241	0.804348	0.784314	0.843537	0.912	1	0.864407	0.880734	0.90583		0.984772	0.977941	1	0.97561	0.96875	1	0.935484	0.980769	0.979592	0.975845		0.871795	0.84	0.846154	0.96	0.857143	0.888889	0.894737	0.846154	0.777778	0.824176		0.990291	0.984375	0.956522	0.857143	0.952381	1	0.894737	0.916667	1	1
BAG-1 - BAG-3											BAG-3 - BAG-1											BAG-1 - BAG-3											BAG-3 - BAG-1
bac	con	goa	hyp	met	mod	mot	obj	obs	res		bac	con	goa	hyp	met	mod	mot	obj	obs	res		bac	con	goa	hyp	met	mod	mot	obj	obs	res		bac	con	goa	hyp	met	mod	mot	obj	obs	res
0.84186	0.848276	0.717391	0.72549	0.761905	0.816	0.827586	0.847458	0.779817	0.843049		0.957672	0.968504	0.891892	0.973684	0.957265	0.990291	0.96	0.980392	0.988372	0.974093		0.820513	0.746667	0.730769	0.84	0.728571	0.809524	0.736842	0.730769	0.611111	0.714286		0.979592	0.965517	0.95	0.913043	0.962264	0.980769	0.875	0.95	1	1
BAG-1 - TREE											TREE - BAG-1											BAG-1 - TREE											TREE - BAG-1
bac	con	goa	hyp	met	mod	mot	obj	obs	res		bac	con	goa	hyp	met	mod	mot	obj	obs	res		bac	con	goa	hyp	met	mod	mot	obj	obs	res		bac	con	goa	hyp	met	mod	mot	obj	obs	res
0.474419	0.482759	0.347826	0.45098	0.387755	0.464	0.689655	0.457627	0.431193	0.44843		0.596491	0.673077	0.516129	0.69697	0.537736	0.585859	0.909091	0.675	0.626667	0.653595		0.452991	0.346667	0.384615	0.4	0.3	0.380952	0.368421	0.230769	0.277778	0.307692		0.6625	0.65	0.666667	0.588235	0.538462	0.615385	0.583333	0.375	0.666667	0.682927
BAG-2 - BAG-3											BAG-3 - BAG-2											BAG-2 - BAG-3											BAG-3 - BAG-2
bac	con	goa	hyp	met	mod	mot	obj	obs	res		bac	con	goa	hyp	met	mod	mot	obj	obs	res		bac	con	goa	hyp	met	mod	mot	obj	obs	res		bac	con	goa	hyp	met	mod	mot	obj	obs	res
0.928934	0.926471	0.891892	0.926829	0.890625	0.894737	0.806452	0.961538	0.877551	0.917874		0.968254	0.992126	0.891892	1	0.974359	0.990291	1	0.980392	1	0.984456		0.932039	0.890625	0.826087	0.821429	0.84127	0.910714	0.842105	0.833333	0.785714	0.866667		0.979592	0.982759	0.95	1	1	0.980769	1	1	1	1
BAG-2 - TREE											TREE - BAG-2											BAG-2 - TREE											TREE - BAG-2
bac	con	goa	hyp	met	mod	mot	obj	obs	res		bac	con	goa	hyp	met	mod	mot	obj	obs	res		bac	con	goa	hyp	met	mod	mot	obj	obs	res		bac	con	goa	hyp	met	mod	mot	obj	obs	res
0.507614	0.522059	0.405405	0.585366	0.460938	0.508772	0.645161	0.480769	0.489796	0.478261		0.584795	0.682692	0.483871	0.727273	0.556604	0.585859	0.909091	0.625	0.64	0.647059		0.504854	0.359375	0.434783	0.392857	0.349206	0.428571	0.421053	0.25	0.285714	0.32		0.65	0.575	0.666667	0.647059	0.564103	0.615385	0.666667	0.375	0.533333	0.585366
IR-BASED/CONFIDENCE																						IR-BASED/CONFIDENCE
PLAIN - BAG-1											BAG-1 - PLAIN											PLAIN - BAG-1											BAG-1 - PLAIN
bac	con	goa	hyp	met	mod	mot	obj	obs	res		bac	con	goa	hyp	met	mod	mot	obj	obs	res		bac	con	goa	hyp	met	mod	mot	obj	obs	res		bac	con	goa	hyp	met	mod	mot	obj	obs	res
0.0275	0.0296083	0.0521434	0.0167948	0.0367319	0.0394609	0.0358624	0.062422	0.0405268	0.0350147		0.419614	0.504348	0.434343	0.420091	0.633987	0.658416	0.40201	0.60733	0.675325	0.577061		0.037037	0.0296875	0.049896	0.021576	0.042641	0.0408805	0.0376068	0.0595238	0.0574713	0.0524781		0.461538	0.413793	0.365079	0.449275	0.534483	0.54902	0.535714	0.631579	0.666667	0.709677
PLAIN - BAG-2											BAG-2 - PLAIN											PLAIN - BAG-2											BAG-2 - PLAIN
bac	con	goa	hyp	met	mod	mot	obj	obs	res		bac	con	goa	hyp	met	mod	mot	obj	obs	res		bac	con	goa	hyp	met	mod	mot	obj	obs	res		bac	con	goa	hyp	met	mod	mot	obj	obs	res
0.0255714	0.0253568	0.047631	0.0139562	0.0309251	0.0329652	0.0309832	0.0536829	0.035461	0.0303624		0.452019	0.556818	0.48072	0.448071	0.657609	0.659306	0.436893	0.705479	0.683333	0.619266		0.0325203	0.028125	0.049896	0.0168856	0.0357634	0.0345912	0.0307692	0.0535714	0.0344828	0.0437318		0.490446	0.511111	0.522727	0.471698	0.522727	0.55	0.589744	0.666667	0.428571	0.692308
PLAIN - BAG-3											BAG-3 - PLAIN											PLAIN - BAG-3											BAG-3 - PLAIN
bac	con	goa	hyp	met	mod	mot	obj	obs	res		bac	con	goa	hyp	met	mod	mot	obj	obs	res		bac	con	goa	hyp	met	mod	mot	obj	obs	res		bac	con	goa	hyp	met	mod	mot	obj	obs	res
0.0231786	0.0212572	0.0388569	0.0105263	0.0243079	0.0271192	0.0265919	0.0493134	0.0314083	0.0254652		0.497508	0.574545	0.488818	0.429658	0.676157	0.640625	0.455253	0.731707	0.693878	0.641176		0.0298103	0.0265625	0.047817	0.0140713	0.0288858	0.0251572	0.0290598	0.047619	0.0344828	0.0408163		0.555556	0.594595	0.555556	0.55	0.558824	0.5625	0.625	0.833333	0.428571	0.761905
PLAIN - TREE											TREE - PLAIN											PLAIN - TREE											TREE - PLAIN
bac	con	goa	hyp	met	mod	mot	obj	obs	res		bac	con	goa	hyp	met	mod	mot	obj	obs	res		bac	con	goa	hyp	met	mod	mot	obj	obs	res		bac	con	goa	hyp	met	mod	mot	obj	obs	res
0.0194643	0.0168539	0.0348458	0.00993495	0.0197164	0.0202988	0.0261039	0.0355805	0.0233029	0.0186092		0.537869	0.727273	0.767857	0.574194	0.732955	0.690608	0.636364	0.816901	0.771429	0.7		0.0266486	0.025	0.022869	0.011257	0.0192572	0.0204403	0.0222222	0.0297619	0.0229885	0.03207		0.682927	0.941176	0.823529	0.636364	0.941176	0.809524	0.866667	1	0.666667	1
BAG-1 - BAG-2											BAG-2 - BAG-1											BAG-1 - BAG-2											BAG-2 - BAG-1
bac	con	goa	hyp	met	mod	mot	obj	obs	res		bac	con	goa	hyp	met	mod	mot	obj	obs	res		bac	con	goa	hyp	met	mod	mot	obj	obs	res		bac	con	goa	hyp	met	mod	mot	obj	obs	res
0.768489	0.669565	0.678788	0.700913	0.751634	0.769802	0.708543	0.696335	0.714286	0.74552		0.931171	0.894886	0.832905	0.908012	0.92663	0.962145	0.906149	0.931507	0.916667	0.949541		0.769231	0.655172	0.571429	0.695652	0.741379	0.784314	0.642857	0.736842	0.666667	0.806452		0.968153	0.911111	0.818182	0.90566	0.954545	1	0.923077	0.933333	0.857143	0.961538
BAG-1 - BAG-3											BAG-3 - BAG-1											BAG-1 - BAG-3											BAG-3 - BAG-1
bac	con	goa	hyp	met	mod	mot	obj	obs	res		bac	con	goa	hyp	met	mod	mot	obj	obs	res		bac	con	goa	hyp	met	mod	mot	obj	obs	res		bac	con	goa	hyp	met	mod	mot	obj	obs	res
0.607181	0.526087	0.513131	0.527397	0.575163	0.608911	0.570352	0.591623	0.532468	0.584229		0.908638	0.887273	0.805112	0.882129	0.918149	0.941406	0.871595	0.918699	0.857143	0.935294		0.605128	0.534483	0.492063	0.507246	0.586207	0.627451	0.535714	0.526316	0.555556	0.645161		0.944444	0.945946	0.777778	0.925	1	1	0.9375	0.833333	0.714286	0.952381
BAG-1 - TREE											TREE - BAG-1											BAG-1 - TREE											TREE - BAG-1
bac	con	goa	hyp	met	mod	mot	obj	obs	res		bac	con	goa	hyp	met	mod	mot	obj	obs	res		bac	con	goa	hyp	met	mod	mot	obj	obs	res		bac	con	goa	hyp	met	mod	mot	obj	obs	res
0.232583	0.191304	0.20202	0.180365	0.265795	0.309406	0.221106	0.251309	0.246753	0.222222		0.463415	0.551948	0.583333	0.477419	0.590909	0.640884	0.55303	0.633803	0.457143	0.572727		0.261538	0.189655	0.142857	0.115942	0.189655	0.27451	0.178571	0.157895	0.111111	0.258065		0.646341	0.647059	0.647059	0.363636	0.705882	0.666667	0.666667	0.6	0.333333	0.666667
BAG-2 - BAG-3											BAG-3 - BAG-2											BAG-2 - BAG-3											BAG-3 - BAG-2
bac	con	goa	hyp	met	mod	mot	obj	obs	res		bac	con	goa	hyp	met	mod	mot	obj	obs	res		bac	con	goa	hyp	met	mod	mot	obj	obs	res		bac	con	goa	hyp	met	mod	mot	obj	obs	res
0.780278	0.764205	0.699229	0.727003	0.736413	0.788644	0.779935	0.835616	0.75	0.761468		0.964286	0.956364	0.891374	0.920152	0.975089	0.972656	0.918288	0.95935	0.918367	0.976471		0.783439	0.8	0.772727	0.716981	0.772727	0.8	0.769231	0.666667	0.857143	0.769231		0.97619	0.972973	0.888889	0.95	1	1	0.9375	0.833333	0.857143	0.952381
BAG-2 - TREE											TREE - BAG-2											BAG-2 - TREE											TREE - BAG-2
bac	con	goa	hyp	met	mod	mot	obj	obs	res		bac	con	goa	hyp	met	mod	mot	obj	obs	res		bac	con	goa	hyp	met	mod	mot	obj	obs	res		bac	con	goa	hyp	met	mod	mot	obj	obs	res
0.283256	0.247159	0.262211	0.228487	0.315217	0.394322	0.28479	0.328767	0.333333	0.279817		0.48267	0.545455	0.595238	0.483871	0.556818	0.640884	0.568182	0.647887	0.485714	0.572727		0.33121	0.244444	0.204545	0.150943	0.227273	0.35	0.25641	0.2	0.142857	0.307692		0.646341	0.647059	0.588235	0.363636	0.647059	0.666667	0.666667	0.6	0.333333	0.666667
IR-BASED/KULC																						IR-BASED/KULC
PLAIN - BAG-1											BAG-1 - PLAIN											PLAIN - BAG-1											BAG-1 - PLAIN
bac	con	goa	hyp	met	mod	mot	obj	obs	res		bac	con	goa	hyp	met	mod	mot	obj	obs	res		bac	con	goa	hyp	met	mod	mot	obj	obs	res		bac	con	goa	hyp	met	mod	mot	obj	obs	res
0.0169792	0.0237342	0.0300418	0.0129895	0.0214373	0.0236451	0.0171013	0.0341763	0.0318949	0.0317291		0.375911	0.540881	0.46167	0.51751	0.644033	0.653302	0.488029	0.60101	0.551282	0.580071		0.0241741	0.027439	0.0352113	0.0167151	0.0376623	0.0345821	0.038806	0.056701	0.0119048	0.0411765		0.384236	0.413793	0.47541	0.450704	0.534483	0.568627	0.578947	0.6	0.333333	0.612903
PLAIN - BAG-2											BAG-2 - PLAIN											PLAIN - BAG-2											BAG-2 - PLAIN
bac	con	goa	hyp	met	mod	mot	obj	obs	res		bac	con	goa	hyp	met	mod	mot	obj	obs	res		bac	con	goa	hyp	met	mod	mot	obj	obs	res		bac	con	goa	hyp	met	mod	mot	obj	obs	res
0.0141615	0.0207957	0.0279519	0.0111339	0.0181392	0.0194601	0.0132916	0.0300752	0.0309568	0.0251278		0.395679	0.621918	0.497807	0.584416	0.704188	0.713855	0.533981	0.666667	0.655738	0.61991		0.0225624	0.0304878	0.0334507	0.0145349	0.0272727	0.0259366	0.0358209	0.0463918	0.0119048	0.0411765		0.447205	0.6	0.5	0.566038	0.545455	0.560976	0.636364	0.625	0.375	0.730769
PLAIN - BAG-3											BAG-3 - PLAIN											PLAIN - BAG-3											BAG-3 - PLAIN
bac	con	goa	hyp	met	mod	mot	obj	obs	res		bac	con	goa	hyp	met	mod	mot	obj	obs	res		bac	con	goa	hyp	met	mod	mot	obj	obs	res		bac	con	goa	hyp	met	mod	mot	obj	obs	res
0.0123397	0.0163879	0.0201149	0.0088303	0.0133657	0.0142289	0.0108364	0.0242652	0.0272045	0.02023		0.435185	0.652482	0.497159	0.62116	0.708333	0.712121	0.561562	0.692913	0.693878	0.649123		0.020145	0.0259146	0.0228873	0.0109012	0.0220779	0.0216138	0.0313433	0.0309278	0.0119048	0.0352941		0.5	0.621622	0.473684	0.560976	0.571429	0.575758	0.666667	0.583333	0.285714	0.714286
PLAIN - TREE											TREE - PLAIN											PLAIN - TREE											TREE - PLAIN
bac	con	goa	hyp	met	mod	mot	obj	obs	res		bac	con	goa	hyp	met	mod	mot	obj	obs	res		bac	con	goa	hyp	met	mod	mot	obj	obs	res		bac	con	goa	hyp	met	mod	mot	obj	obs	res
0.0102021	0.011415	0.013976	0.00582288	0.0109356	0.0127642	0.00541822	0.018797	0.0150094	0.0157581		0.460701	0.764331	0.635417	0.647399	0.785714	0.787234	0.621795	0.753425	0.485714	0.783784		0.0149073	0.0167683	0.0158451	0.00799419	0.012987	0.0129683	0.0134328	0.0257732	0	0.0235294		0.488095	0.764706	0.722222	0.666667	0.666667	0.681818	0.666667	1	0	0.75
BAG-1 - BAG-2											BAG-2 - BAG-1											BAG-1 - BAG-2											BAG-2 - BAG-1
bac	con	goa	hyp	met	mod	mot	obj	obs	res		bac	con	goa	hyp	met	mod	mot	obj	obs	res		bac	con	goa	hyp	met	mod	mot	obj	obs	res		bac	con	goa	hyp	met	mod	mot	obj	obs	res
0.749879	0.710692	0.654174	0.700389	0.742798	0.745283	0.707182	0.722222	0.74359	0.736655		0.954321	0.934247	0.839912	0.942857	0.939791	0.948795	0.936893	0.910256	0.95082	0.945701		0.763547	0.672414	0.57377	0.661972	0.741379	0.784314	0.701754	0.6	0.666667	0.741935		0.975155	0.888889	0.708333	0.90566	0.977273	0.97561	0.931818	0.75	0.75	0.884615
BAG-1 - BAG-3											BAG-3 - BAG-1											BAG-1 - BAG-3											BAG-3 - BAG-1
bac	con	goa	hyp	met	mod	mot	obj	obs	res		bac	con	goa	hyp	met	mod	mot	obj	obs	res		bac	con	goa	hyp	met	mod	mot	obj	obs	res		bac	con	goa	hyp	met	mod	mot	obj	obs	res
0.58475	0.54717	0.475298	0.503891	0.555556	0.591981	0.550645	0.570707	0.576923	0.562278		0.935185	0.929078	0.818182	0.90785	0.930556	0.943182	0.894895	0.897638	0.959184	0.947368		0.596059	0.586207	0.409836	0.507042	0.586207	0.627451	0.561404	0.5	0.555556	0.612903		0.945312	0.945946	0.657895	0.95122	0.942857	0.969697	0.916667	0.833333	0.714286	0.904762
BAG-1 - TREE											TREE - BAG-1											BAG-1 - TREE											TREE - BAG-1
bac	con	goa	hyp	met	mod	mot	obj	obs	res		bac	con	goa	hyp	met	mod	mot	obj	obs	res		bac	con	goa	hyp	met	mod	mot	obj	obs	res		bac	con	goa	hyp	met	mod	mot	obj	obs	res
0.235551	0.165618	0.168654	0.149805	0.226337	0.299528	0.178637	0.176768	0.128205	0.177936		0.546554	0.547771	0.53125	0.456647	0.549451	0.654255	0.602564	0.452055	0.285714	0.504505		0.231527	0.172414	0.0819672	0.0985915	0.12069	0.27451	0.157895	0.15	0	0.16129		0.559524	0.588235	0.277778	0.333333	0.444444	0.636364	0.6	0.6	0	0.416667
BAG-2 - BAG-3											BAG-3 - BAG-2											BAG-2 - BAG-3											BAG-3 - BAG-2
bac	con	goa	hyp	met	mod	mot	obj	obs	res		bac	con	goa	hyp	met	mod	mot	obj	obs	res		bac	con	goa	hyp	met	mod	mot	obj	obs	res		bac	con	goa	hyp	met	mod	mot	obj	obs	res
0.77716	0.745205	0.679825	0.706494	0.730366	0.78012	0.769417	0.769231	0.770492	0.751131		0.968364	0.957447	0.897727	0.94198	0.96875	0.969697	0.942943	0.952756	0.979592	0.97076		0.776398	0.822222	0.708333	0.716981	0.772727	0.804878	0.75	0.6875	0.875	0.807692		0.96875	1	0.894737	0.95122	0.942857	1	0.916667	0.916667	1	1
BAG-2 - TREE											TREE - BAG-2											BAG-2 - TREE											TREE - BAG-2
bac	con	goa	hyp	met	mod	mot	obj	obs	res		bac	con	goa	hyp	met	mod	mot	obj	obs	res		bac	con	goa	hyp	met	mod	mot	obj	obs	res		bac	con	goa	hyp	met	mod	mot	obj	obs	res
0.277778	0.213699	0.230263	0.18961	0.274869	0.36747	0.23301	0.230769	0.180328	0.248869		0.495768	0.535032	0.546875	0.433526	0.538462	0.606383	0.576923	0.438356	0.314286	0.495495		0.273292	0.222222	0.166667	0.132075	0.159091	0.341463	0.181818	0.25	0.125	0.269231		0.52381	0.588235	0.444444	0.333333	0.388889	0.636364	0.533333	0.8	0.25	0.583333
IR-BASED/MIXED																						IR-BASED/MIXED
PLAIN - BAG-1											BAG-1 - PLAIN											PLAIN - BAG-1											BAG-1 - PLAIN
bac	con	goa	hyp	met	mod	mot	obj	obs	res		bac	con	goa	hyp	met	mod	mot	obj	obs	res		bac	con	goa	hyp	met	mod	mot	obj	obs	res		bac	con	goa	hyp	met	mod	mot	obj	obs	res
0.018089	0.0198172	0.0325109	0.00999509	0.022468	0.0225769	0.0157678	0.0348004	0.0268767	0.0301678		0.411565	0.471698	0.464765	0.472062	0.653608	0.610849	0.442857	0.651515	0.525641	0.622776		0.0265273	0.0265879	0.0461812	0.0148725	0.0347044	0.0318841	0.0296296	0.0529101	0.0352941	0.0498534		0.423645	0.372881	0.42623	0.430556	0.551724	0.54902	0.5	0.6	0.444444	0.6875
PLAIN - BAG-2											BAG-2 - PLAIN											PLAIN - BAG-2											BAG-2 - PLAIN
bac	con	goa	hyp	met	mod	mot	obj	obs	res		bac	con	goa	hyp	met	mod	mot	obj	obs	res		bac	con	goa	hyp	met	mod	mot	obj	obs	res		bac	con	goa	hyp	met	mod	mot	obj	obs	res
0.0153563	0.016074	0.0303264	0.00821683	0.0179396	0.0189016	0.0118258	0.0296827	0.0203892	0.0259188		0.434649	0.521978	0.520518	0.5323	0.659686	0.638554	0.441038	0.730769	0.57377	0.660633		0.0221061	0.0236337	0.0479574	0.0092068	0.0269923	0.026087	0.0222222	0.047619	0.0235294	0.0439883		0.438272	0.444444	0.5	0.425926	0.522727	0.560976	0.488372	0.6875	0.375	0.692308
PLAIN - BAG-3											BAG-3 - PLAIN											PLAIN - BAG-3											BAG-3 - PLAIN
bac	con	goa	hyp	met	mod	mot	obj	obs	res		bac	con	goa	hyp	met	mod	mot	obj	obs	res		bac	con	goa	hyp	met	mod	mot	obj	obs	res		bac	con	goa	hyp	met	mod	mot	obj	obs	res
0.0125995	0.0136519	0.0218453	0.00637724	0.0137595	0.0156463	0.00886938	0.0238826	0.0148285	0.0210325		0.453704	0.55477	0.52514	0.517007	0.678201	0.647727	0.434402	0.748031	0.571429	0.666667		0.0200965	0.0206795	0.0301954	0.00849858	0.0231362	0.0246377	0.0207407	0.037037	0.0235294	0.0439883		0.492188	0.486486	0.410256	0.487805	0.542857	0.636364	0.555556	0.833333	0.428571	0.809524
PLAIN - TREE											TREE - PLAIN											PLAIN - TREE											TREE - PLAIN
bac	con	goa	hyp	met	mod	mot	obj	obs	res		bac	con	goa	hyp	met	mod	mot	obj	obs	res		bac	con	goa	hyp	met	mod	mot	obj	obs	res		bac	con	goa	hyp	met	mod	mot	obj	obs	res
0.0143406	0.0122206	0.0188897	0.00613196	0.011234	0.0131261	0.00824225	0.0184237	0.0194625	0.0144466		0.574879	0.796178	0.752525	0.66474	0.697802	0.718085	0.616352	0.767123	0.8	0.72973		0.0217042	0.0206795	0.0248668	0.00849858	0.0167095	0.0217391	0.0177778	0.026455	0.0235294	0.0322581		0.642857	0.882353	0.833333	0.714286	0.833333	0.909091	0.875	1	0.5	1
BAG-1 - BAG-2											BAG-2 - BAG-1											BAG-1 - BAG-2											BAG-2 - BAG-1
bac	con	goa	hyp	met	mod	mot	obj	obs	res		bac	con	goa	hyp	met	mod	mot	obj	obs	res		bac	con	goa	hyp	met	mod	mot	obj	obs	res		bac	con	goa	hyp	met	mod	mot	obj	obs	res
0.752672	0.702306	0.652685	0.687861	0.748454	0.766509	0.717857	0.732323	0.705128	0.75089		0.952528	0.936813	0.846652	0.940568	0.939791	0.963855	0.955189	0.948718	0.901639	0.950226		0.758621	0.694915	0.557377	0.625	0.758621	0.784314	0.672414	0.75	0.555556	0.75		0.95679	0.955556	0.708333	0.87037	1	0.97561	0.953488	0.9375	0.625	0.923077
BAG-1 - BAG-3											BAG-3 - BAG-1											BAG-1 - BAG-3											BAG-3 - BAG-1
bac	con	goa	hyp	met	mod	mot	obj	obs	res		bac	con	goa	hyp	met	mod	mot	obj	obs	res		bac	con	goa	hyp	met	mod	mot	obj	obs	res		bac	con	goa	hyp	met	mod	mot	obj	obs	res
0.586006	0.534591	0.464765	0.500963	0.548454	0.601415	0.5625	0.585859	0.538462	0.569395		0.931327	0.908127	0.812849	0.914966	0.913495	0.950758	0.924198	0.929134	0.897959	0.94152		0.586207	0.542373	0.42623	0.472222	0.603448	0.647059	0.517241	0.55	0.444444	0.59375		0.945312	0.891892	0.692308	0.878049	1	1	0.888889	0.916667	0.571429	0.904762
BAG-1 - TREE											TREE - BAG-1											BAG-1 - TREE											TREE - BAG-1
bac	con	goa	hyp	met	mod	mot	obj	obs	res		bac	con	goa	hyp	met	mod	mot	obj	obs	res		bac	con	goa	hyp	met	mod	mot	obj	obs	res		bac	con	goa	hyp	met	mod	mot	obj	obs	res
0.24344	0.176101	0.204698	0.159923	0.245361	0.301887	0.185714	0.257576	0.205128	0.206406		0.528986	0.535032	0.611111	0.50289	0.565934	0.643617	0.603774	0.684932	0.428571	0.576577		0.251232	0.152542	0.163934	0.125	0.189655	0.294118	0.189655	0.2	0.111111	0.1875		0.583333	0.529412	0.611111	0.428571	0.666667	0.681818	0.6875	0.8	0.25	0.5
BAG-2 - BAG-3											BAG-3 - BAG-2											BAG-2 - BAG-3											BAG-3 - BAG-2
bac	con	goa	hyp	met	mod	mot	obj	obs	res		bac	con	goa	hyp	met	mod	mot	obj	obs	res		bac	con	goa	hyp	met	mod	mot	obj	obs	res		bac	con	goa	hyp	met	mod	mot	obj	obs	res
0.776819	0.747253	0.688985	0.726098	0.725131	0.771084	0.778302	0.794872	0.737705	0.751131		0.969136	0.95053	0.927374	0.959184	0.972318	0.977273	0.947522	0.968504	0.938776	0.982456		0.771605	0.777778	0.6875	0.722222	0.795455	0.804878	0.744186	0.6875	0.75	0.769231		0.976562	0.945946	0.846154	0.97561	1	1	0.888889	0.916667	0.857143	0.952381
BAG-2 - TREE											TREE - BAG-2											BAG-2 - TREE											TREE - BAG-2
bac	con	goa	hyp	met	mod	mot	obj	obs	res		bac	con	goa	hyp	met	mod	mot	obj	obs	res		bac	con	goa	hyp	met	mod	mot	obj	obs	res		bac	con	goa	hyp	met	mod	mot	obj	obs	res
0.294081	0.230769	0.274298	0.206718	0.303665	0.370482	0.25	0.307692	0.262295	0.271493		0.508454	0.541401	0.641414	0.485549	0.565934	0.62766	0.603774	0.630137	0.4	0.585586		0.308642	0.177778	0.208333	0.166667	0.227273	0.365854	0.255814	0.25	0.25	0.230769		0.571429	0.470588	0.611111	0.428571	0.611111	0.681818	0.6875	0.8	0.5	0.5

## Sheet: 15
FULL																						EXCLUDES
CONFIDENCE-BASED																						CONFIDENCE-BASED
PLAIN - BAG-1											BAG-1 - PLAIN											PLAIN - BAG-1											BAG-1 - PLAIN
bac	con	goa	hyp	met	mod	mot	obj	obs	res		bac	con	goa	hyp	met	mod	mot	obj	obs	res		bac	con	goa	hyp	met	mod	mot	obj	obs	res		bac	con	goa	hyp	met	mod	mot	obj	obs	res
0.0446109	0.0341649	0.0440507	0.0221169	0.0347033	0.0354425	0.034787	0.041018	0.0488083	0.0461769		0.563008	0.556109	0.560454	0.579564	0.588088	0.653791	0.556676	0.558247	0.616415	0.567654		0.0684324	0.0537025	0.0607938	0.0304878	0.0513254	0.0529167	0.0519824	0.0675381	0.0627306	0.0686957		0.588677	0.546973	0.533795	0.598148	0.593478	0.642857	0.61987	0.568047	0.591549	0.609023
PLAIN - BAG-2											BAG-2 - PLAIN											PLAIN - BAG-2											BAG-2 - PLAIN
bac	con	goa	hyp	met	mod	mot	obj	obs	res		bac	con	goa	hyp	met	mod	mot	obj	obs	res		bac	con	goa	hyp	met	mod	mot	obj	obs	res		bac	con	goa	hyp	met	mod	mot	obj	obs	res
0.036856	0.0272156	0.0353535	0.0157064	0.0278182	0.0283203	0.0258187	0.0313043	0.0382475	0.0371011		0.603546	0.583568	0.599956	0.628482	0.623579	0.667756	0.576567	0.588792	0.638009	0.590814		0.0554358	0.0413258	0.0493708	0.0223249	0.0400451	0.0427083	0.0336564	0.0493827	0.0479705	0.0521739		0.598124	0.547684	0.59759	0.615183	0.588398	0.665584	0.58104	0.593496	0.627451	0.609756
PLAIN - BAG-3											BAG-3 - PLAIN											PLAIN - BAG-3											BAG-3 - PLAIN
bac	con	goa	hyp	met	mod	mot	obj	obs	res		bac	con	goa	hyp	met	mod	mot	obj	obs	res		bac	con	goa	hyp	met	mod	mot	obj	obs	res		bac	con	goa	hyp	met	mod	mot	obj	obs	res
0.0304795	0.0212986	0.0268445	0.012392	0.0213436	0.0235977	0.0191905	0.0259173	0.0288283	0.0299867		0.641499	0.608932	0.639715	0.656753	0.628684	0.702989	0.653801	0.622869	0.645455	0.623385		0.0444102	0.0329348	0.0383349	0.0184894	0.0325249	0.0375	0.0253744	0.0384895	0.0405904	0.0434783		0.600181	0.565371	0.611465	0.681661	0.621429	0.734694	0.624473	0.61	0.675	0.656051
PLAIN - TREE											TREE - PLAIN											PLAIN - TREE											TREE - PLAIN
bac	con	goa	hyp	met	mod	mot	obj	obs	res		bac	con	goa	hyp	met	mod	mot	obj	obs	res		bac	con	goa	hyp	met	mod	mot	obj	obs	res		bac	con	goa	hyp	met	mod	mot	obj	obs	res
0.0313143	0.0208624	0.0263676	0.0125012	0.022628	0.0238728	0.0158652	0.0273171	0.0363922	0.0302527		1	0.998597	1	1	1	0.999349	1	1	0.985185	0.991304		0.0424392	0.0274806	0.0317522	0.0162274	0.0293288	0.031875	0.0202643	0.0392157	0.0350554	0.0352174		0.998478	0.970803	1	0.987879	1	0.993421	1	1	0.925926	0.977273
BAG-1 - BAG-2											BAG-2 - BAG-1											BAG-1 - BAG-2											BAG-2 - BAG-1
bac	con	goa	hyp	met	mod	mot	obj	obs	res		bac	con	goa	hyp	met	mod	mot	obj	obs	res		bac	con	goa	hyp	met	mod	mot	obj	obs	res		bac	con	goa	hyp	met	mod	mot	obj	obs	res
0.772179	0.698458	0.73318	0.634046	0.698996	0.760801	0.700654	0.676471	0.735343	0.742994		0.99183	0.922837	0.965692	0.961189	0.933273	0.966231	0.965313	0.933702	0.993213	0.968163		0.794339	0.762004	0.691508	0.681481	0.747826	0.737245	0.699784	0.686391	0.647887	0.74812		0.994228	0.99455	0.949398	0.960733	0.950276	0.941558	0.978593	0.934959	0.921569	0.970732
BAG-1 - BAG-3											BAG-3 - BAG-1											BAG-1 - BAG-3											BAG-3 - BAG-1
bac	con	goa	hyp	met	mod	mot	obj	obs	res		bac	con	goa	hyp	met	mod	mot	obj	obs	res		bac	con	goa	hyp	met	mod	mot	obj	obs	res		bac	con	goa	hyp	met	mod	mot	obj	obs	res
0.591895	0.492052	0.517519	0.460732	0.499772	0.591702	0.451541	0.528258	0.549414	0.568855		0.981851	0.867279	0.9557	0.924411	0.88723	0.955402	0.944466	0.922768	0.993939	0.96465		0.631427	0.582463	0.509532	0.494444	0.552174	0.57398	0.507559	0.526627	0.507042	0.578947		0.993682	0.985866	0.929936	0.923875	0.914286	0.922449	0.991561	0.91	0.9	0.980892
BAG-1 - TREE											TREE - BAG-1											BAG-1 - TREE											TREE - BAG-1
bac	con	goa	hyp	met	mod	mot	obj	obs	res		bac	con	goa	hyp	met	mod	mot	obj	obs	res		bac	con	goa	hyp	met	mod	mot	obj	obs	res		bac	con	goa	hyp	met	mod	mot	obj	obs	res
0.368047	0.255991	0.269781	0.241571	0.317663	0.356795	0.222035	0.264706	0.306533	0.296237		0.922245	0.749649	0.794217	0.742242	0.834928	0.805339	0.86087	0.720749	0.685185	0.798913		0.365685	0.227557	0.216638	0.237037	0.278261	0.293367	0.222462	0.236686	0.239437	0.233083		0.942161	0.79562	0.78125	0.757576	0.825806	0.75	0.892857	0.714286	0.592593	0.704545
BAG-2 - BAG-3											BAG-3 - BAG-2											BAG-2 - BAG-3											BAG-3 - BAG-2
bac	con	goa	hyp	met	mod	mot	obj	obs	res		bac	con	goa	hyp	met	mod	mot	obj	obs	res		bac	con	goa	hyp	met	mod	mot	obj	obs	res		bac	con	goa	hyp	met	mod	mot	obj	obs	res
0.759985	0.694783	0.668793	0.705477	0.720527	0.767248	0.627698	0.74191	0.746606	0.755219		0.981694	0.926962	0.939281	0.928542	0.959921	0.969195	0.953525	0.941825	1	0.983685		0.789322	0.757493	0.679518	0.709424	0.729282	0.753247	0.706422	0.731707	0.72549	0.760976		0.990072	0.982332	0.907643	0.944637	0.95	0.946939	0.983122	0.92	0.925	0.993631
BAG-2 - TREE											TREE - BAG-2											BAG-2 - TREE											TREE - BAG-2
bac	con	goa	hyp	met	mod	mot	obj	obs	res		bac	con	goa	hyp	met	mod	mot	obj	obs	res		bac	con	goa	hyp	met	mod	mot	obj	obs	res		bac	con	goa	hyp	met	mod	mot	obj	obs	res
0.436819	0.291159	0.340884	0.324257	0.385697	0.405955	0.298561	0.337017	0.38009	0.35334		0.837244	0.647265	0.751325	0.652945	0.757775	0.716146	0.828986	0.663027	0.622222	0.730435		0.42785	0.264305	0.296386	0.290576	0.325967	0.327922	0.284404	0.300813	0.294118	0.278049		0.881279	0.708029	0.775	0.660606	0.754839	0.651316	0.8125	0.642857	0.518519	0.647727
SUPPORT-BASED																						SUPPORT-BASED
PLAIN - BAG-1											BAG-1 - PLAIN											PLAIN - BAG-1											BAG-1 - PLAIN
bac	con	goa	hyp	met	mod	mot	obj	obs	res		bac	con	goa	hyp	met	mod	mot	obj	obs	res		bac	con	goa	hyp	met	mod	mot	obj	obs	res		bac	con	goa	hyp	met	mod	mot	obj	obs	res
0.0799839	0.0719557	0.116915	0.108374	0.086728	0.0741259	0.140351	0.121076	0.0936123	0.0662558		0.571839	0.515419	0.594937	0.578947	0.566524	0.54359	0.64	0.556701	0.505952	0.502924		0.10962	0.110879	0.118421	0.125	0.0953307	0.11244	0.2125	0.132812	0.13	0.117057		0.535519	0.456897	0.461538	0.5	0.480392	0.479592	0.53125	0.404762	0.481481	0.503597
PLAIN - BAG-2											BAG-2 - PLAIN											PLAIN - BAG-2											BAG-2 - PLAIN
bac	con	goa	hyp	met	mod	mot	obj	obs	res		bac	con	goa	hyp	met	mod	mot	obj	obs	res		bac	con	goa	hyp	met	mod	mot	obj	obs	res		bac	con	goa	hyp	met	mod	mot	obj	obs	res
0.0759646	0.0713407	0.0970149	0.105911	0.0814717	0.0685315	0.127193	0.11435	0.095815	0.0643297		0.601911	0.555024	0.619048	0.614286	0.576744	0.566474	0.644444	0.6375	0.568627	0.530159		0.106264	0.10251	0.105263	0.130952	0.101167	0.107656	0.2125	0.125	0.105	0.102007		0.568862	0.480392	0.470588	0.536585	0.541667	0.517241	0.62963	0.432432	0.488372	0.521368
PLAIN - BAG-3											BAG-3 - PLAIN											PLAIN - BAG-3											BAG-3 - PLAIN
bac	con	goa	hyp	met	mod	mot	obj	obs	res		bac	con	goa	hyp	met	mod	mot	obj	obs	res		bac	con	goa	hyp	met	mod	mot	obj	obs	res		bac	con	goa	hyp	met	mod	mot	obj	obs	res
0.0763666	0.0713407	0.10199	0.110837	0.0742444	0.0657343	0.127193	0.11435	0.0903084	0.0624037		0.631229	0.574257	0.650794	0.714286	0.594737	0.583851	0.725	0.6375	0.607407	0.552901		0.098434	0.0878661	0.111842	0.125	0.0856031	0.0956938	0.2	0.125	0.085	0.09699		0.578947	0.47191	0.515152	0.617647	0.55	0.506329	0.695652	0.484848	0.515152	0.563107
PLAIN - TREE											TREE - PLAIN											PLAIN - TREE											TREE - PLAIN
bac	con	goa	hyp	met	mod	mot	obj	obs	res		bac	con	goa	hyp	met	mod	mot	obj	obs	res		bac	con	goa	hyp	met	mod	mot	obj	obs	res		bac	con	goa	hyp	met	mod	mot	obj	obs	res
0.110932	0.099016	0.121891	0.12069	0.10841	0.102797	0.149123	0.14574	0.126652	0.0928351		1	1	1	1	1	1	1	1	1	1		0.137584	0.123431	0.164474	0.142857	0.120623	0.145933	0.225	0.179688	0.12	0.103679		1	1	1	0.923077	1	1	0.947368	1	1	1
BAG-1 - BAG-2											BAG-2 - BAG-1											BAG-1 - BAG-2											BAG-2 - BAG-1
bac	con	goa	hyp	met	mod	mot	obj	obs	res		bac	con	goa	hyp	met	mod	mot	obj	obs	res		bac	con	goa	hyp	met	mod	mot	obj	obs	res		bac	con	goa	hyp	met	mod	mot	obj	obs	res
0.893678	0.885463	0.797468	0.868421	0.888412	0.887179	0.86	0.824742	0.863095	0.909357		0.990446	0.961722	1	0.942857	0.962791	1	0.955556	1	0.947712	0.987302		0.907104	0.87931	0.820513	0.880952	0.872549	0.887755	0.84375	0.809524	0.796296	0.834532		0.994012	1	0.941176	0.902439	0.927083	1	1	0.918919	1	0.991453
BAG-1 - BAG-3											BAG-3 - BAG-1											BAG-1 - BAG-3											BAG-3 - BAG-1
bac	con	goa	hyp	met	mod	mot	obj	obs	res		bac	con	goa	hyp	met	mod	mot	obj	obs	res		bac	con	goa	hyp	met	mod	mot	obj	obs	res		bac	con	goa	hyp	met	mod	mot	obj	obs	res
0.83908	0.832599	0.797468	0.763158	0.7897	0.815385	0.78	0.824742	0.767857	0.842105		0.9701	0.935644	1	0.920635	0.968421	0.987578	0.975	1	0.955556	0.982935		0.825137	0.758621	0.769231	0.785714	0.754902	0.785714	0.71875	0.714286	0.611111	0.741007		0.993421	0.988764	0.909091	0.970588	0.9625	0.974684	1	0.909091	1	1
BAG-1 - TREE											TREE - BAG-1											BAG-1 - TREE											TREE - BAG-1
bac	con	goa	hyp	met	mod	mot	obj	obs	res		bac	con	goa	hyp	met	mod	mot	obj	obs	res		bac	con	goa	hyp	met	mod	mot	obj	obs	res		bac	con	goa	hyp	met	mod	mot	obj	obs	res
0.477011	0.453744	0.379747	0.394737	0.407725	0.461538	0.56	0.402062	0.416667	0.418129		0.601449	0.639752	0.612245	0.612245	0.575758	0.612245	0.823529	0.6	0.608696	0.593361		0.437158	0.336207	0.358974	0.380952	0.362745	0.367347	0.4375	0.285714	0.240741	0.330935		0.650407	0.661017	0.56	0.615385	0.596774	0.590164	0.736842	0.521739	0.541667	0.741935
BAG-2 - BAG-3											BAG-3 - BAG-2											BAG-2 - BAG-3											BAG-3 - BAG-2
bac	con	goa	hyp	met	mod	mot	obj	obs	res		bac	con	goa	hyp	met	mod	mot	obj	obs	res		bac	con	goa	hyp	met	mod	mot	obj	obs	res		bac	con	goa	hyp	met	mod	mot	obj	obs	res
0.936306	0.937799	0.968254	0.871429	0.874419	0.919075	0.888889	0.9875	0.882353	0.92381		0.976744	0.970297	0.968254	0.968254	0.989474	0.987578	1	0.9875	1	0.993174		0.904192	0.862745	0.941176	0.829268	0.833333	0.862069	0.851852	0.864865	0.767442	0.880342		0.993421	0.988764	0.969697	1	1	0.949367	1	0.969697	1	1
BAG-2 - TREE											TREE - BAG-2											BAG-2 - TREE											TREE - BAG-2
bac	con	goa	hyp	met	mod	mot	obj	obs	res		bac	con	goa	hyp	met	mod	mot	obj	obs	res		bac	con	goa	hyp	met	mod	mot	obj	obs	res		bac	con	goa	hyp	met	mod	mot	obj	obs	res
0.503185	0.492823	0.444444	0.442857	0.451163	0.50289	0.622222	0.4875	0.464052	0.450794		0.572464	0.639752	0.571429	0.632653	0.587879	0.591837	0.823529	0.6	0.617391	0.589212		0.473054	0.362745	0.411765	0.414634	0.40625	0.413793	0.518519	0.324324	0.27907	0.358974		0.642276	0.627119	0.56	0.653846	0.629032	0.590164	0.736842	0.521739	0.5	0.677419
IR-BASED/CONFIDENCE																						IR-BASED/CONFIDENCE
PLAIN - BAG-1											BAG-1 - PLAIN											PLAIN - BAG-1											BAG-1 - PLAIN
bac	con	goa	hyp	met	mod	mot	obj	obs	res		bac	con	goa	hyp	met	mod	mot	obj	obs	res		bac	con	goa	hyp	met	mod	mot	obj	obs	res		bac	con	goa	hyp	met	mod	mot	obj	obs	res
0.027453	0.0265869	0.0530349	0.0156042	0.0333876	0.0353526	0.0297427	0.0610236	0.0377358	0.0389484		0.463501	0.479769	0.455645	0.486446	0.617816	0.618182	0.408736	0.616197	0.62069	0.578947		0.039291	0.0338809	0.0584708	0.0208219	0.0453309	0.0401648	0.0484262	0.0562249	0.0465116	0.0453649		0.535836	0.465909	0.442105	0.5	0.534091	0.565789	0.573171	0.586207	0.538462	0.574468
PLAIN - BAG-2											BAG-2 - PLAIN											PLAIN - BAG-2											BAG-2 - PLAIN
bac	con	goa	hyp	met	mod	mot	obj	obs	res		bac	con	goa	hyp	met	mod	mot	obj	obs	res		bac	con	goa	hyp	met	mod	mot	obj	obs	res		bac	con	goa	hyp	met	mod	mot	obj	obs	res
0.0247784	0.0227231	0.0450721	0.0127616	0.0284202	0.0288274	0.0248287	0.0456693	0.0343666	0.0314833		0.492531	0.522556	0.484589	0.519531	0.639493	0.628392	0.431772	0.634703	0.67033	0.605505		0.0339734	0.0277207	0.053973	0.0153425	0.0398912	0.0329557	0.0363196	0.0562249	0.0310078	0.0374753		0.559322	0.514706	0.529412	0.531646	0.590909	0.583333	0.627119	0.695652	0.454545	0.564103
PLAIN - BAG-3											BAG-3 - PLAIN											PLAIN - BAG-3											BAG-3 - PLAIN
bac	con	goa	hyp	met	mod	mot	obj	obs	res		bac	con	goa	hyp	met	mod	mot	obj	obs	res		bac	con	goa	hyp	met	mod	mot	obj	obs	res		bac	con	goa	hyp	met	mod	mot	obj	obs	res
0.0219491	0.0179393	0.0380108	0.0100399	0.0219055	0.0246397	0.0208199	0.0401575	0.0303235	0.0261279		0.527533	0.532688	0.511828	0.523457	0.635071	0.638961	0.440594	0.643243	0.689189	0.639216		0.0295421	0.0246407	0.0464768	0.0131507	0.0299184	0.0278064	0.035109	0.0441767	0.0465116	0.035503		0.603175	0.618182	0.491228	0.6	0.538462	0.591837	0.666667	0.722222	0.545455	0.677419
PLAIN - TREE											TREE - PLAIN											PLAIN - TREE											TREE - PLAIN
bac	con	goa	hyp	met	mod	mot	obj	obs	res		bac	con	goa	hyp	met	mod	mot	obj	obs	res		bac	con	goa	hyp	met	mod	mot	obj	obs	res		bac	con	goa	hyp	met	mod	mot	obj	obs	res
0.0213302	0.0152714	0.0329026	0.00858836	0.0170195	0.0184067	0.0209492	0.0326772	0.027628	0.0194742		0.58476	0.701299	0.753906	0.62931	0.671698	0.637363	0.641791	0.783019	0.807692	0.674699		0.0262925	0.0215606	0.029985	0.0136986	0.019039	0.0236869	0.0230024	0.0321285	0.0310078	0.0335306		0.731707	0.88	0.769231	0.848485	0.846154	0.875	0.909091	1	0.8	0.947368
BAG-1 - BAG-2											BAG-2 - BAG-1											BAG-1 - BAG-2											BAG-2 - BAG-1
bac	con	goa	hyp	met	mod	mot	obj	obs	res		bac	con	goa	hyp	met	mod	mot	obj	obs	res		bac	con	goa	hyp	met	mod	mot	obj	obs	res		bac	con	goa	hyp	met	mod	mot	obj	obs	res
0.768249	0.692197	0.719086	0.692771	0.757184	0.781818	0.723869	0.735915	0.715517	0.772727		0.938489	0.896617	0.892123	0.902344	0.931159	0.960334	0.936864	0.954338	0.923077	0.972477		0.761092	0.670455	0.642105	0.705882	0.715909	0.776316	0.670732	0.724138	0.769231	0.829787		0.95339	0.897059	0.911765	0.911392	0.939394	0.983333	0.949153	0.913043	0.909091	1
BAG-1 - BAG-3											BAG-3 - BAG-1											BAG-1 - BAG-3											BAG-3 - BAG-1
bac	con	goa	hyp	met	mod	mot	obj	obs	res		bac	con	goa	hyp	met	mod	mot	obj	obs	res		bac	con	goa	hyp	met	mod	mot	obj	obs	res		bac	con	goa	hyp	met	mod	mot	obj	obs	res
0.608079	0.534682	0.522849	0.534639	0.570402	0.62314	0.566303	0.59507	0.525862	0.583732		0.90804	0.88862	0.845161	0.876543	0.917062	0.937662	0.891089	0.908108	0.837838	0.941176		0.600683	0.534091	0.515789	0.5	0.556818	0.618421	0.536585	0.551724	0.615385	0.638298		0.936508	0.909091	0.824561	0.9	0.923077	0.959184	0.9375	0.944444	0.727273	1
BAG-1 - TREE											TREE - BAG-1											BAG-1 - TREE											TREE - BAG-1
bac	con	goa	hyp	met	mod	mot	obj	obs	res		bac	con	goa	hyp	met	mod	mot	obj	obs	res		bac	con	goa	hyp	met	mod	mot	obj	obs	res		bac	con	goa	hyp	met	mod	mot	obj	obs	res
0.235294	0.17341	0.209677	0.173193	0.241379	0.310744	0.210608	0.235915	0.241379	0.22488		0.465753	0.502165	0.566406	0.482759	0.524528	0.593407	0.537313	0.622642	0.5	0.548193		0.242321	0.170455	0.157895	0.147059	0.227273	0.302632	0.182927	0.241379	0.153846	0.276596		0.626016	0.64	0.653846	0.484848	0.846154	0.6875	0.681818	0.875	0.4	0.684211
BAG-2 - BAG-3											BAG-3 - BAG-2											BAG-2 - BAG-3											BAG-3 - BAG-2
bac	con	goa	hyp	met	mod	mot	obj	obs	res		bac	con	goa	hyp	met	mod	mot	obj	obs	res		bac	con	goa	hyp	met	mod	mot	obj	obs	res		bac	con	goa	hyp	met	mod	mot	obj	obs	res
0.780316	0.757519	0.703767	0.75	0.748188	0.789144	0.759674	0.821918	0.747253	0.75841		0.95815	0.956416	0.903226	0.935802	0.973934	0.968831	0.910891	0.951351	0.905405	0.972549		0.788136	0.764706	0.764706	0.708861	0.772727	0.783333	0.728814	0.73913	0.818182	0.769231		0.978836	0.963636	0.912281	0.933333	0.980769	0.959184	0.895833	0.944444	0.818182	1
BAG-2 - TREE											TREE - BAG-2											BAG-2 - TREE											TREE - BAG-2
bac	con	goa	hyp	met	mod	mot	obj	obs	res		bac	con	goa	hyp	met	mod	mot	obj	obs	res		bac	con	goa	hyp	met	mod	mot	obj	obs	res		bac	con	goa	hyp	met	mod	mot	obj	obs	res
0.284271	0.218045	0.265411	0.214844	0.302536	0.392484	0.270876	0.305936	0.318681	0.278287		0.489726	0.484848	0.554688	0.465517	0.543396	0.615385	0.552239	0.59434	0.519231	0.548193		0.300847	0.220588	0.220588	0.177215	0.287879	0.383333	0.220339	0.26087	0.181818	0.333333		0.617886	0.6	0.653846	0.454545	0.807692	0.6875	0.590909	0.75	0.4	0.684211
IR-BASED/KULC																						IR-BASED/KULC
PLAIN - BAG-1											BAG-1 - PLAIN											PLAIN - BAG-1											BAG-1 - PLAIN
bac	con	goa	hyp	met	mod	mot	obj	obs	res		bac	con	goa	hyp	met	mod	mot	obj	obs	res		bac	con	goa	hyp	met	mod	mot	obj	obs	res		bac	con	goa	hyp	met	mod	mot	obj	obs	res
0.0177867	0.0243523	0.0332923	0.0119097	0.0200996	0.0252101	0.0176444	0.0352433	0.0353598	0.0344193		0.385039	0.530726	0.467045	0.492866	0.578297	0.65566	0.478155	0.589226	0.581197	0.63981		0.0238862	0.034	0.0371703	0.0194682	0.0327586	0.034749	0.0349515	0.0524476	0.03125	0.0490196		0.37377	0.449438	0.456522	0.504673	0.545455	0.597403	0.528736	0.566667	0.461538	0.659574
PLAIN - BAG-2											BAG-2 - PLAIN											PLAIN - BAG-2											BAG-2 - PLAIN
bac	con	goa	hyp	met	mod	mot	obj	obs	res		bac	con	goa	hyp	met	mod	mot	obj	obs	res		bac	con	goa	hyp	met	mod	mot	obj	obs	res		bac	con	goa	hyp	met	mod	mot	obj	obs	res
0.0145527	0.0207994	0.0289002	0.0100964	0.0165663	0.0207283	0.0138432	0.0288768	0.0272953	0.0267705		0.4	0.590494	0.489766	0.550173	0.632404	0.708835	0.518639	0.641026	0.630435	0.664653		0.020934	0.03	0.0371703	0.0137702	0.0275862	0.0279923	0.0281553	0.0559441	0.046875	0.045098		0.400826	0.536232	0.458333	0.5625	0.636364	0.639344	0.560606	0.708333	0.666667	0.74359
PLAIN - BAG-3											BAG-3 - PLAIN											PLAIN - BAG-3											BAG-3 - PLAIN
bac	con	goa	hyp	met	mod	mot	obj	obs	res		bac	con	goa	hyp	met	mod	mot	obj	obs	res		bac	con	goa	hyp	met	mod	mot	obj	obs	res		bac	con	goa	hyp	met	mod	mot	obj	obs	res
0.0119009	0.0161362	0.0222242	0.00774747	0.0132646	0.0160364	0.0111767	0.0241019	0.0235732	0.0216714		0.417695	0.609929	0.50566	0.573059	0.669746	0.727273	0.514793	0.675393	0.635135	0.708171		0.0195921	0.029	0.0263789	0.011396	0.0224138	0.023166	0.0252427	0.034965	0.046875	0.0392157		0.450777	0.625	0.448276	0.68254	0.634615	0.673469	0.611111	0.631579	0.636364	0.806452
PLAIN - TREE											TREE - PLAIN											PLAIN - TREE											TREE - PLAIN
bac	con	goa	hyp	met	mod	mot	obj	obs	res		bac	con	goa	hyp	met	mod	mot	obj	obs	res		bac	con	goa	hyp	met	mod	mot	obj	obs	res		bac	con	goa	hyp	met	mod	mot	obj	obs	res
0.0110924	0.0111769	0.0147576	0.00535729	0.0101946	0.0121148	0.00601384	0.0170532	0.0192308	0.016289		0.503226	0.716102	0.633218	0.619231	0.747253	0.748227	0.665236	0.743119	0.641509	0.832335		0.0185185	0.018	0.0215827	0.00712251	0.0181034	0.0212355	0.015534	0.027972	0.03125	0.0333333		0.531746	0.8	0.678571	0.677419	0.888889	0.878788	0.826087	1	0.666667	1
BAG-1 - BAG-2											BAG-2 - BAG-1											BAG-1 - BAG-2											BAG-2 - BAG-1
bac	con	goa	hyp	met	mod	mot	obj	obs	res		bac	con	goa	hyp	met	mod	mot	obj	obs	res		bac	con	goa	hyp	met	mod	mot	obj	obs	res		bac	con	goa	hyp	met	mod	mot	obj	obs	res
0.748057	0.71648	0.690909	0.697795	0.754121	0.762579	0.711165	0.713805	0.717949	0.753555		0.953086	0.937843	0.890351	0.944637	0.944251	0.959839	0.95624	0.910256	0.923913	0.960725		0.75082	0.674157	0.608696	0.682243	0.727273	0.779221	0.689655	0.7	0.692308	0.808511		0.954545	0.884058	0.763889	0.925	0.969697	0.983607	0.924242	0.833333	0.75	0.974359
BAG-1 - BAG-3											BAG-3 - BAG-1											BAG-1 - BAG-3											BAG-3 - BAG-1
bac	con	goa	hyp	met	mod	mot	obj	obs	res		bac	con	goa	hyp	met	mod	mot	obj	obs	res		bac	con	goa	hyp	met	mod	mot	obj	obs	res		bac	con	goa	hyp	met	mod	mot	obj	obs	res
0.58193	0.546089	0.503409	0.509728	0.549451	0.58805	0.559466	0.569024	0.57265	0.575829		0.929527	0.929078	0.862264	0.929224	0.919169	0.936869	0.915187	0.890052	0.932432	0.949416		0.590164	0.58427	0.456522	0.523364	0.579545	0.623377	0.563218	0.533333	0.615385	0.638298		0.937824	0.946429	0.741379	0.952381	0.980769	0.979592	0.925926	0.842105	0.727273	0.967742
BAG-1 - TREE											TREE - BAG-1											BAG-1 - TREE											TREE - BAG-1
bac	con	goa	hyp	met	mod	mot	obj	obs	res		bac	con	goa	hyp	met	mod	mot	obj	obs	res		bac	con	goa	hyp	met	mod	mot	obj	obs	res		bac	con	goa	hyp	met	mod	mot	obj	obs	res
0.23899	0.173184	0.194318	0.146563	0.229396	0.275157	0.175971	0.215488	0.162393	0.218009		0.557258	0.542373	0.608997	0.473077	0.56044	0.599291	0.639485	0.550459	0.358491	0.586826		0.213115	0.168539	0.130435	0.11215	0.170455	0.298701	0.172414	0.2	0.0769231	0.276596		0.492063	0.6	0.428571	0.387097	0.62963	0.69697	0.652174	0.75	0.166667	0.684211
BAG-2 - BAG-3											BAG-3 - BAG-2											BAG-2 - BAG-3											BAG-3 - BAG-2
bac	con	goa	hyp	met	mod	mot	obj	obs	res		bac	con	goa	hyp	met	mod	mot	obj	obs	res		bac	con	goa	hyp	met	mod	mot	obj	obs	res		bac	con	goa	hyp	met	mod	mot	obj	obs	res
0.774486	0.755027	0.703216	0.731834	0.721254	0.7751	0.771475	0.764957	0.771739	0.755287		0.967593	0.969267	0.924528	0.97032	0.95612	0.969697	0.932939	0.937173	0.972973	0.976654		0.77686	0.782609	0.708333	0.725	0.772727	0.803279	0.757576	0.75	0.833333	0.769231		0.968912	0.964286	0.87931	0.936508	0.980769	1	0.944444	0.947368	0.909091	0.967742
BAG-2 - TREE											TREE - BAG-2											BAG-2 - TREE											TREE - BAG-2
bac	con	goa	hyp	met	mod	mot	obj	obs	res		bac	con	goa	hyp	met	mod	mot	obj	obs	res		bac	con	goa	hyp	met	mod	mot	obj	obs	res		bac	con	goa	hyp	met	mod	mot	obj	obs	res
0.287243	0.221207	0.254386	0.185121	0.283972	0.331325	0.233387	0.282051	0.25	0.271903		0.524194	0.54661	0.608997	0.453846	0.553114	0.56383	0.587983	0.559633	0.415094	0.562874		0.252066	0.202899	0.166667	0.15	0.227273	0.377049	0.212121	0.25	0.166667	0.333333		0.460317	0.56	0.5	0.387097	0.62963	0.69697	0.608696	0.75	0.333333	0.684211
IR-BASED/MIXED																						IR-BASED/MIXED
PLAIN - BAG-1											BAG-1 - PLAIN											PLAIN - BAG-1											BAG-1 - PLAIN
bac	con	goa	hyp	met	mod	mot	obj	obs	res		bac	con	goa	hyp	met	mod	mot	obj	obs	res		bac	con	goa	hyp	met	mod	mot	obj	obs	res		bac	con	goa	hyp	met	mod	mot	obj	obs	res
0.0202958	0.0201126	0.0314374	0.0110769	0.0210944	0.0216729	0.0199305	0.0340909	0.0326355	0.0321849		0.490444	0.481844	0.471508	0.509628	0.608516	0.621069	0.526754	0.632997	0.606838	0.604265		0.0312172	0.028348	0.0432692	0.0172745	0.0359897	0.0299517	0.0315041	0.0421053	0.0465116	0.0470588		0.508197	0.420455	0.483516	0.509259	0.602273	0.532468	0.54023	0.566667	0.538462	0.625
PLAIN - BAG-2											BAG-2 - PLAIN											PLAIN - BAG-2											BAG-2 - PLAIN
bac	con	goa	hyp	met	mod	mot	obj	obs	res		bac	con	goa	hyp	met	mod	mot	obj	obs	res		bac	con	goa	hyp	met	mod	mot	obj	obs	res		bac	con	goa	hyp	met	mod	mot	obj	obs	res
0.0168422	0.0171872	0.028011	0.00828718	0.0170134	0.0177953	0.0142267	0.0265152	0.0277094	0.0258046		0.506984	0.547619	0.499281	0.547332	0.616056	0.624498	0.551887	0.645299	0.663043	0.637462		0.0243966	0.0244379	0.0456731	0.012476	0.0291345	0.026087	0.0243902	0.0421053	0.0465116	0.0392157		0.54321	0.5	0.583333	0.54321	0.575758	0.606557	0.553846	0.625	0.583333	0.641026
PLAIN - BAG-3											BAG-3 - PLAIN											PLAIN - BAG-3											BAG-3 - PLAIN
bac	con	goa	hyp	met	mod	mot	obj	obs	res		bac	con	goa	hyp	met	mod	mot	obj	obs	res		bac	con	goa	hyp	met	mod	mot	obj	obs	res		bac	con	goa	hyp	met	mod	mot	obj	obs	res
0.0134359	0.0138229	0.0218434	0.00631795	0.0127026	0.0141255	0.0116043	0.0227273	0.0197044	0.0214093		0.520576	0.558962	0.538175	0.553288	0.632794	0.618687	0.561165	0.675393	0.675676	0.66537		0.0201994	0.0195503	0.0336538	0.0110365	0.0222793	0.021256	0.0203252	0.0385965	0.0387597	0.0392157		0.57513	0.535714	0.551724	0.629032	0.596154	0.591837	0.537037	0.736842	0.545455	0.709677
PLAIN - TREE											TREE - PLAIN											PLAIN - TREE											TREE - PLAIN
bac	con	goa	hyp	met	mod	mot	obj	obs	res		bac	con	goa	hyp	met	mod	mot	obj	obs	res		bac	con	goa	hyp	met	mod	mot	obj	obs	res		bac	con	goa	hyp	met	mod	mot	obj	obs	res
0.0139879	0.0114093	0.0180744	0.00619487	0.011668	0.0138485	0.0093752	0.0176025	0.020936	0.0153126		0.60789	0.728814	0.685811	0.703846	0.70438	0.719858	0.684874	0.752294	0.754717	0.724551		0.023085	0.0215054	0.0252404	0.00959693	0.017138	0.0231884	0.0182927	0.0280702	0.0387597	0.0333333		0.698413	0.88	0.857143	0.75	0.814815	0.848485	0.875	1	0.833333	0.947368
BAG-1 - BAG-2											BAG-2 - BAG-1											BAG-1 - BAG-2											BAG-2 - BAG-1
bac	con	goa	hyp	met	mod	mot	obj	obs	res		bac	con	goa	hyp	met	mod	mot	obj	obs	res		bac	con	goa	hyp	met	mod	mot	obj	obs	res		bac	con	goa	hyp	met	mod	mot	obj	obs	res
0.753158	0.699721	0.703911	0.693196	0.736264	0.754717	0.714625	0.703704	0.735043	0.765403		0.948644	0.923077	0.886331	0.94148	0.926702	0.951807	0.943396	0.910256	0.934783	0.966767		0.767213	0.693182	0.659341	0.694444	0.738636	0.779221	0.689655	0.8	0.692308	0.770833		0.971193	0.955882	0.847222	0.938272	0.969697	0.983607	0.969231	1	0.75	0.948718
BAG-1 - BAG-3											BAG-3 - BAG-1											BAG-1 - BAG-3											BAG-3 - BAG-1
bac	con	goa	hyp	met	mod	mot	obj	obs	res		bac	con	goa	hyp	met	mod	mot	obj	obs	res		bac	con	goa	hyp	met	mod	mot	obj	obs	res		bac	con	goa	hyp	met	mod	mot	obj	obs	res
0.586006	0.541899	0.493855	0.508344	0.546703	0.589623	0.551724	0.569024	0.581197	0.578199		0.923868	0.929245	0.854749	0.927438	0.907621	0.936869	0.91068	0.884817	0.959459	0.937743		0.577049	0.556818	0.483516	0.5	0.579545	0.636364	0.54023	0.566667	0.538462	0.625		0.92228	0.910714	0.810345	0.903226	0.980769	1	0.925926	0.894737	0.636364	1
BAG-1 - TREE											TREE - BAG-1											BAG-1 - TREE											TREE - BAG-1
bac	con	goa	hyp	met	mod	mot	obj	obs	res		bac	con	goa	hyp	met	mod	mot	obj	obs	res		bac	con	goa	hyp	met	mod	mot	obj	obs	res		bac	con	goa	hyp	met	mod	mot	obj	obs	res
0.241335	0.191341	0.211173	0.165597	0.244505	0.306604	0.187872	0.242424	0.222222	0.227488		0.522544	0.559322	0.60473	0.511538	0.569343	0.609929	0.613445	0.651376	0.490566	0.60479		0.255738	0.181818	0.175824	0.111111	0.215909	0.25974	0.183908	0.2	0.153846	0.25		0.619048	0.68	0.678571	0.40625	0.740741	0.606061	0.708333	0.75	0.333333	0.631579
BAG-2 - BAG-3											BAG-3 - BAG-2											BAG-2 - BAG-3											BAG-3 - BAG-2
bac	con	goa	hyp	met	mod	mot	obj	obs	res		bac	con	goa	hyp	met	mod	mot	obj	obs	res		bac	con	goa	hyp	met	mod	mot	obj	obs	res		bac	con	goa	hyp	met	mod	mot	obj	obs	res
0.778143	0.760073	0.683453	0.726334	0.729494	0.7751	0.759434	0.794872	0.75	0.755287		0.969136	0.96934	0.918063	0.956916	0.965358	0.977273	0.930097	0.958115	0.959459	0.976654		0.757202	0.794118	0.666667	0.728395	0.772727	0.803279	0.8	0.708333	0.833333	0.769231		0.953368	0.946429	0.844828	0.951613	0.980769	1	0.962963	0.894737	0.909091	1
BAG-2 - TREE											TREE - BAG-2											BAG-2 - TREE											TREE - BAG-2
bac	con	goa	hyp	met	mod	mot	obj	obs	res		bac	con	goa	hyp	met	mod	mot	obj	obs	res		bac	con	goa	hyp	met	mod	mot	obj	obs	res		bac	con	goa	hyp	met	mod	mot	obj	obs	res
0.289647	0.249084	0.270504	0.209983	0.291449	0.363454	0.243711	0.311966	0.282609	0.283988		0.516103	0.54661	0.601351	0.484615	0.540146	0.58156	0.60084	0.614679	0.490566	0.598802		0.308642	0.220588	0.222222	0.148148	0.257576	0.311475	0.246154	0.25	0.25	0.307692		0.547619	0.64	0.642857	0.40625	0.666667	0.575758	0.666667	0.75	0.5	0.631579
