# Supplementary material for: Using Typed Dependencies to Study and Recognise Conceptualisation Zones in Biomedical Literature
Source: PLoS One. 2013 Nov 18;8(11):e79570. doi: 10.1371/journal.pone.0079570 (PMC3832541; doi:10.1371/journal.pone.0079570)
Supplement: Supporting Information S1 — The experiments described in our manuscript have generated a substantial amount of data, which we cannot directly include in a document. Parts of this data are made available in the supporting_information archive, while the entire raw classification data is available on request. Below we briefly describe the content of this archive: Table set S1. Basic rule set statistics on the ART corpus, including the sizes of the rule sets for each ranking mechanism we have used, for each rhetorical type at different thresholds: 1%, 5%, 10% and 15%. Table set S2. Basic rule set statistics on the Wilbur corpus, including the sizes of the rule sets for each ranking mechanism we have used, for each rhetorical type at different thresholds: 1%, 5%, 10% and 15%. Table set S3. Corpus-driven inter-type comparison on the ART corpus, looking at the overlaps between the rule sets of the different rhetorical types. Table set S4. Corpus-driven inter-type comparison on the Wilbur corpus. Table set S5. Corpus-driven intra-type comparison on the ART corpus, looking at the overlaps between the different serialization types in the context of a rhetorical type. Table set S6. Corpus-driven intra-type comparison on the Wilbur corpus. Table set S7. Cross-corpus type comparison, listing the overlaps in rule sets between the rhetorical types of the ART and Wilbur corpora. (ZIP) [file pone.0079570.s001.zip › supporting_information/Tableset_S6.xlsx]

## Sheet: 1
FULL								EXCLUDES
CONFIDENCE-BASED								CONFIDENCE-BASED
PLAIN - BAG-1				BAG-1 - PLAIN				PLAIN - BAG-1				BAG-1 - PLAIN
g_flat	m_flat	s_flat		g_flat	m_flat	s_flat		g_flat	m_flat	s_flat		g_flat	m_flat	s_flat
0.091302	0.0320743	0.0394197		0.00776322	0.0533113	0.0876841		0.0823529	0.0582781	0.0421687		0.016835	0.0864745	0.0517857
PLAIN - BAG-2				BAG-2 - PLAIN				PLAIN - BAG-2				BAG-2 - PLAIN
g_flat	m_flat	s_flat		g_flat	m_flat	s_flat		g_flat	m_flat	s_flat		g_flat	m_flat	s_flat
0.0777958	0.0266787	0.0493845		0.0134902	0.0708743	0.169355		0.0411765	0.0516556	0.0441767		0.0402299	0.141791	0.0697115
PLAIN - BAG-3				BAG-3 - PLAIN				PLAIN - BAG-3				BAG-3 - PLAIN
g_flat	m_flat	s_flat		g_flat	m_flat	s_flat		g_flat	m_flat	s_flat		g_flat	m_flat	s_flat
0.0443004	0.0232314	0.0378077		0.0110224	0.0659211	0.217803		0.0411765	0.0437086	0.0421687		0.0416667	0.116732	0.0794118
PLAIN - TREE				TREE - PLAIN				PLAIN - TREE				TREE - PLAIN
g_flat	m_flat	s_flat		g_flat	m_flat	s_flat		g_flat	m_flat	s_flat		g_flat	m_flat	s_flat
0.00162075	0.00464628	0.00263775		0.5	0.468531	0.525974		0	0	0		0.666667	0	0.0625
BAG-1 - BAG-2				BAG-2 - BAG-1				BAG-1 - BAG-2				BAG-2 - BAG-1
g_flat	m_flat	s_flat		g_flat	m_flat	s_flat		g_flat	m_flat	s_flat		g_flat	m_flat	s_flat
0.386705	0.528146	0.522423		0.698048	0.8179	0.745731		0.276094	0.532151	0.591071		0.925287	0.880597	0.802885
BAG-1 - BAG-3				BAG-3 - BAG-1				BAG-1 - BAG-3				BAG-3 - BAG-1
g_flat	m_flat	s_flat		g_flat	m_flat	s_flat		g_flat	m_flat	s_flat		g_flat	m_flat	s_flat
0.226913	0.412583	0.385877		0.539719	0.716304	0.751894		0.181818	0.430155	0.423214		0.701389	0.754864	0.732353
BAG-1 - TREE				TREE - BAG-1				BAG-1 - TREE				TREE - BAG-1
g_flat	m_flat	s_flat		g_flat	m_flat	s_flat		g_flat	m_flat	s_flat		g_flat	m_flat	s_flat
0.000646935	0.010596	0.0190763		0.5	0.496503	0.474026		0	0.00221729	0.0142857		0.666667	0.470588	0.5625
BAG-2 - BAG-3				BAG-3 - BAG-2				BAG-2 - BAG-3				BAG-3 - BAG-2
g_flat	m_flat	s_flat		g_flat	m_flat	s_flat		g_flat	m_flat	s_flat		g_flat	m_flat	s_flat
0.42279	0.647698	0.611954		0.567085	0.72631	0.839015		0.563218	0.753731	0.665865		0.666667	0.797665	0.832353
BAG-2 - TREE				TREE - BAG-2				BAG-2 - TREE				TREE - BAG-2
g_flat	m_flat	s_flat		g_flat	m_flat	s_flat		g_flat	m_flat	s_flat		g_flat	m_flat	s_flat
0.000574053	0.0196586	0.028463		0.404762	0.496503	0.454545		0	0.00373134	0.0216346		0.666667	0.352941	0.5625
SUPPORT-BASED								SUPPORT-BASED
PLAIN - BAG-1				BAG-1 - PLAIN				PLAIN - BAG-1				BAG-1 - PLAIN
g_flat	m_flat	s_flat		g_flat	m_flat	s_flat		g_flat	m_flat	s_flat		g_flat	m_flat	s_flat
0.25	0.25	0.285714		0.5	0.384615	0.545455		0	0.166667	0.25		0	0.25	0.333333
PLAIN - BAG-2				BAG-2 - PLAIN				PLAIN - BAG-2				BAG-2 - PLAIN
g_flat	m_flat	s_flat		g_flat	m_flat	s_flat		g_flat	m_flat	s_flat		g_flat	m_flat	s_flat
0.25	0.3	0.309524		0.5	0.545455	0.619048		0	0.166667	0.3125		0	0.333333	0.454545
PLAIN - BAG-3				BAG-3 - PLAIN				PLAIN - BAG-3				BAG-3 - PLAIN
g_flat	m_flat	s_flat		g_flat	m_flat	s_flat		g_flat	m_flat	s_flat		g_flat	m_flat	s_flat
0.25	0.25	0.309524		0.5	0.5	0.684211		0	0.166667	0.375		0	0.333333	0.545455
PLAIN - TREE				TREE - PLAIN				PLAIN - TREE				TREE - PLAIN
g_flat	m_flat	s_flat		g_flat	m_flat	s_flat		g_flat	m_flat	s_flat		g_flat	m_flat	s_flat
0.25	0.35	0.309524		1	0.777778	1		0	0.25	0.375		#NUM!	0.75	1
BAG-1 - BAG-2				BAG-2 - BAG-1				BAG-1 - BAG-2				BAG-2 - BAG-1
g_flat	m_flat	s_flat		g_flat	m_flat	s_flat		g_flat	m_flat	s_flat		g_flat	m_flat	s_flat
1	0.615385	0.863636		1	0.727273	0.904762		0	0.75	0.75		0	1	0.818182
BAG-1 - BAG-3				BAG-3 - BAG-1				BAG-1 - BAG-3				BAG-3 - BAG-1
g_flat	m_flat	s_flat		g_flat	m_flat	s_flat		g_flat	m_flat	s_flat		g_flat	m_flat	s_flat
1	0.461538	0.772727		1	0.6	0.894737		0	0.625	0.666667		0	0.833333	0.727273
BAG-1 - TREE				TREE - BAG-1				BAG-1 - TREE				TREE - BAG-1
g_flat	m_flat	s_flat		g_flat	m_flat	s_flat		g_flat	m_flat	s_flat		g_flat	m_flat	s_flat
0	0.0769231	0.318182		0	0.111111	0.538462		0	0.125	0.333333		#NUM!	0.25	0.666667
BAG-2 - BAG-3				BAG-3 - BAG-2				BAG-2 - BAG-3				BAG-3 - BAG-2
g_flat	m_flat	s_flat		g_flat	m_flat	s_flat		g_flat	m_flat	s_flat		g_flat	m_flat	s_flat
1	0.818182	0.857143		1	0.9	0.947368		1	0.833333	0.909091		1	0.833333	0.909091
BAG-2 - TREE				TREE - BAG-2				BAG-2 - TREE				TREE - BAG-2
g_flat	m_flat	s_flat		g_flat	m_flat	s_flat		g_flat	m_flat	s_flat		g_flat	m_flat	s_flat
0	0.272727	0.333333		0	0.333333	0.538462		0	0.166667	0.363636		#NUM!	0.25	0.666667
IR-BASED/CONFIDENCE								IR-BASED/CONFIDENCE
PLAIN - BAG-1				BAG-1 - PLAIN				PLAIN - BAG-1				BAG-1 - PLAIN
g_flat	m_flat	s_flat		g_flat	m_flat	s_flat		g_flat	m_flat	s_flat		g_flat	m_flat	s_flat
0.0380435	0.0261941	0.0507757		0.178571	0.131707	0.120235		0.130435	0.0344828	0.0746269		0.230769	0.166667	0.0714286
PLAIN - BAG-2				BAG-2 - PLAIN				PLAIN - BAG-2				BAG-2 - PLAIN
g_flat	m_flat	s_flat		g_flat	m_flat	s_flat		g_flat	m_flat	s_flat		g_flat	m_flat	s_flat
0.0326087	0.0261941	0.045134		0.225	0.175	0.139098		0.173913	0.0295567	0.0447761		0.625	0.137931	0.0697674
PLAIN - BAG-3				BAG-3 - PLAIN				PLAIN - BAG-3				BAG-3 - PLAIN
g_flat	m_flat	s_flat		g_flat	m_flat	s_flat		g_flat	m_flat	s_flat		g_flat	m_flat	s_flat
0.0326087	0.0223421	0.0352609		0.310345	0.171642	0.14554		0.130435	0.0295567	0.0447761		0.666667	0.125	0.125
PLAIN - TREE				TREE - PLAIN				PLAIN - TREE				TREE - PLAIN
g_flat	m_flat	s_flat		g_flat	m_flat	s_flat		g_flat	m_flat	s_flat		g_flat	m_flat	s_flat
0	0.0046225	0.00423131		0	0.333333	0.125		0	0	0		#NUM!	0	0
BAG-1 - BAG-2				BAG-2 - BAG-1				BAG-1 - BAG-2				BAG-2 - BAG-1
g_flat	m_flat	s_flat		g_flat	m_flat	s_flat		g_flat	m_flat	s_flat		g_flat	m_flat	s_flat
0.517857	0.546341	0.618768		0.7	0.70625	0.793233		0.307692	0.527778	0.553571		0.625	0.586207	0.744186
BAG-1 - BAG-3				BAG-3 - BAG-1				BAG-1 - BAG-3				BAG-3 - BAG-1
g_flat	m_flat	s_flat		g_flat	m_flat	s_flat		g_flat	m_flat	s_flat		g_flat	m_flat	s_flat
0.285714	0.404878	0.469208		0.551724	0.656716	0.765258		0.230769	0.333333	0.392857		0.666667	0.458333	0.84375
BAG-1 - TREE				TREE - BAG-1				BAG-1 - TREE				TREE - BAG-1
g_flat	m_flat	s_flat		g_flat	m_flat	s_flat		g_flat	m_flat	s_flat		g_flat	m_flat	s_flat
0.0357143	0.0439024	0.0351906		0.285714	0.375	0.5		0	0.0555556	0.0357143		#NUM!	0.666667	1
BAG-2 - BAG-3				BAG-3 - BAG-2				BAG-2 - BAG-3				BAG-3 - BAG-2
g_flat	m_flat	s_flat		g_flat	m_flat	s_flat		g_flat	m_flat	s_flat		g_flat	m_flat	s_flat
0.45	0.675	0.725564		0.62069	0.80597	0.901408		0.625	0.586207	0.674419		0.833333	0.708333	0.9375
BAG-2 - TREE				TREE - BAG-2				BAG-2 - TREE				TREE - BAG-2
g_flat	m_flat	s_flat		g_flat	m_flat	s_flat		g_flat	m_flat	s_flat		g_flat	m_flat	s_flat
0.05	0.0625	0.0488722		0.285714	0.416667	0.541667		0	0.0689655	0.0465116		#NUM!	0.666667	1
IR-BASED/KULC								IR-BASED/KULC
PLAIN - BAG-1				BAG-1 - PLAIN				PLAIN - BAG-1				BAG-1 - PLAIN
g_flat	m_flat	s_flat		g_flat	m_flat	s_flat		g_flat	m_flat	s_flat		g_flat	m_flat	s_flat
0.0632184	0.0250379	0.0449438		0.151515	0.108761	0.102804		0.25	0.0238095	0.107143		0.1875	0.097561	0.112903
PLAIN - BAG-2				BAG-2 - PLAIN				PLAIN - BAG-2				BAG-2 - PLAIN
g_flat	m_flat	s_flat		g_flat	m_flat	s_flat		g_flat	m_flat	s_flat		g_flat	m_flat	s_flat
0.045977	0.0257967	0.0359551		0.208333	0.123077	0.106218		0.125	0.0238095	0.0535714		0.166667	0.0909091	0.148936
PLAIN - BAG-3				BAG-3 - PLAIN				PLAIN - BAG-3				BAG-3 - PLAIN
g_flat	m_flat	s_flat		g_flat	m_flat	s_flat		g_flat	m_flat	s_flat		g_flat	m_flat	s_flat
0.0172414	0.0204856	0.0258427		0.189655	0.127451	0.116197		0.125	0.0238095	0.0357143		0.111111	0.115385	0.171429
PLAIN - TREE				TREE - PLAIN				PLAIN - TREE				TREE - PLAIN
g_flat	m_flat	s_flat		g_flat	m_flat	s_flat		g_flat	m_flat	s_flat		g_flat	m_flat	s_flat
0.00574713	0.00379363	0.00224719		0.5	0.230769	0.25		0	0	0.0178571		#NUM!	0	0.5
BAG-1 - BAG-2				BAG-2 - BAG-1				BAG-1 - BAG-2				BAG-2 - BAG-1
g_flat	m_flat	s_flat		g_flat	m_flat	s_flat		g_flat	m_flat	s_flat		g_flat	m_flat	s_flat
0.464646	0.519637	0.62243		0.611111	0.680769	0.870466		0.5	0.560976	0.483871		0.666667	0.69697	0.723404
BAG-1 - BAG-3				BAG-3 - BAG-1				BAG-1 - BAG-3				BAG-3 - BAG-1
g_flat	m_flat	s_flat		g_flat	m_flat	s_flat		g_flat	m_flat	s_flat		g_flat	m_flat	s_flat
0.292929	0.41994	0.441121		0.482759	0.705882	0.84507		0.3125	0.487805	0.322581		0.444444	0.769231	0.685714
BAG-1 - TREE				TREE - BAG-1				BAG-1 - TREE				TREE - BAG-1
g_flat	m_flat	s_flat		g_flat	m_flat	s_flat		g_flat	m_flat	s_flat		g_flat	m_flat	s_flat
0.010101	0.0422961	0.0186916		0.125	0.538462	0.416667		0	0.0487805	0		#NUM!	0.666667	0
BAG-2 - BAG-3				BAG-3 - BAG-2				BAG-2 - BAG-3				BAG-3 - BAG-2
g_flat	m_flat	s_flat		g_flat	m_flat	s_flat		g_flat	m_flat	s_flat		g_flat	m_flat	s_flat
0.583333	0.676923	0.668394		0.706897	0.867647	0.919014		0.583333	0.787879	0.638298		0.666667	1	0.857143
BAG-2 - TREE				TREE - BAG-2				BAG-2 - TREE				TREE - BAG-2
g_flat	m_flat	s_flat		g_flat	m_flat	s_flat		g_flat	m_flat	s_flat		g_flat	m_flat	s_flat
0.0277778	0.0576923	0.0259067		0.25	0.615385	0.416667		0	0.0606061	0		#NUM!	0.666667	0
IR-BASED/MIXED								IR-BASED/MIXED
PLAIN - BAG-1				BAG-1 - PLAIN				PLAIN - BAG-1				BAG-1 - PLAIN
g_flat	m_flat	s_flat		g_flat	m_flat	s_flat		g_flat	m_flat	s_flat		g_flat	m_flat	s_flat
0.0853081	0.038599	0.0599548		0.104938	0.113158	0.105647		0.214286	0.0795455	0.0714286		0.166667	0.0952381	0.0645161
PLAIN - BAG-2				BAG-2 - PLAIN				PLAIN - BAG-2				BAG-2 - PLAIN
g_flat	m_flat	s_flat		g_flat	m_flat	s_flat		g_flat	m_flat	s_flat		g_flat	m_flat	s_flat
0.0616114	0.0357398	0.0486425		0.104348	0.148789	0.123737		0.142857	0.0681818	0.0714286		0.153846	0.0606061	0.0638298
PLAIN - BAG-3				BAG-3 - PLAIN				PLAIN - BAG-3				BAG-3 - PLAIN
g_flat	m_flat	s_flat		g_flat	m_flat	s_flat		g_flat	m_flat	s_flat		g_flat	m_flat	s_flat
0.042654	0.0300214	0.0350679		0.0987654	0.151111	0.141379		0.142857	0.0340909	0.0535714		0.2	0.0740741	0.0857143
PLAIN - TREE				TREE - PLAIN				PLAIN - TREE				TREE - PLAIN
g_flat	m_flat	s_flat		g_flat	m_flat	s_flat		g_flat	m_flat	s_flat		g_flat	m_flat	s_flat
0	0.00357398	0.00452489		0	0.346154	0.2		0	0	0		#NUM!	0	0
BAG-1 - BAG-2				BAG-2 - BAG-1				BAG-1 - BAG-2				BAG-2 - BAG-1
g_flat	m_flat	s_flat		g_flat	m_flat	s_flat		g_flat	m_flat	s_flat		g_flat	m_flat	s_flat
0.518519	0.568421	0.626594		0.721739	0.782007	0.876263		0.5	0.5	0.564516		0.769231	0.666667	0.808511
BAG-1 - BAG-3				BAG-3 - BAG-1				BAG-1 - BAG-3				BAG-3 - BAG-1
g_flat	m_flat	s_flat		g_flat	m_flat	s_flat		g_flat	m_flat	s_flat		g_flat	m_flat	s_flat
0.37037	0.415789	0.429872		0.728395	0.751111	0.834483		0.166667	0.380952	0.354839		0.2	0.703704	0.771429
BAG-1 - TREE				TREE - BAG-1				BAG-1 - TREE				TREE - BAG-1
g_flat	m_flat	s_flat		g_flat	m_flat	s_flat		g_flat	m_flat	s_flat		g_flat	m_flat	s_flat
0.037037	0.0289474	0.0182149		0.75	0.5	0.4		0	0.0714286	0.0322581		#NUM!	1	1
BAG-2 - BAG-3				BAG-3 - BAG-2				BAG-2 - BAG-3				BAG-3 - BAG-2
g_flat	m_flat	s_flat		g_flat	m_flat	s_flat		g_flat	m_flat	s_flat		g_flat	m_flat	s_flat
0.582609	0.67474	0.669192		0.790123	0.88	0.910345		0.461538	0.636364	0.638298		0.5	0.777778	0.857143
BAG-2 - TREE				TREE - BAG-2				BAG-2 - TREE				TREE - BAG-2
g_flat	m_flat	s_flat		g_flat	m_flat	s_flat		g_flat	m_flat	s_flat		g_flat	m_flat	s_flat
0.0521739	0.0415225	0.030303		0.75	0.538462	0.48		0	0.0909091	0.0425532		#NUM!	1	1

## Sheet: 5
FULL								EXCLUDES
CONFIDENCE-BASED								CONFIDENCE-BASED
PLAIN - BAG-1				BAG-1 - PLAIN				PLAIN - BAG-1				BAG-1 - PLAIN
g_flat	m_flat	s_flat		g_flat	m_flat	s_flat		g_flat	m_flat	s_flat		g_flat	m_flat	s_flat
0.268276	0.176349	0.153733		0.038625	0.0959976	0.121962		0.320796	0.158659	0.192396		0.0327869	0.0598988	0.0862612
PLAIN - BAG-2				BAG-2 - PLAIN				PLAIN - BAG-2				BAG-2 - PLAIN
g_flat	m_flat	s_flat		g_flat	m_flat	s_flat		g_flat	m_flat	s_flat		g_flat	m_flat	s_flat
0.247768	0.142418	0.138634		0.0476787	0.120865	0.156971		0.216814	0.12067	0.174539		0.0439165	0.0630564	0.109801
PLAIN - BAG-3				BAG-3 - PLAIN				PLAIN - BAG-3				BAG-3 - PLAIN
g_flat	m_flat	s_flat		g_flat	m_flat	s_flat		g_flat	m_flat	s_flat		g_flat	m_flat	s_flat
0.19615	0.128565	0.117855		0.0532845	0.141126	0.223372		0.185841	0.112291	0.151498		0.0417457	0.0790149	0.137416
PLAIN - TREE				TREE - PLAIN				PLAIN - TREE				TREE - PLAIN
g_flat	m_flat	s_flat		g_flat	m_flat	s_flat		g_flat	m_flat	s_flat		g_flat	m_flat	s_flat
0.0262277	0.0215573	0.0217471		0.935185	0.892371	0.939009		0.0243363	0.00670391	0.0132488		0.857143	0.662791	0.7125
BAG-1 - BAG-2				BAG-2 - BAG-1				BAG-1 - BAG-2				BAG-2 - BAG-1
g_flat	m_flat	s_flat		g_flat	m_flat	s_flat		g_flat	m_flat	s_flat		g_flat	m_flat	s_flat
0.587244	0.613186	0.594022		0.735231	0.868775	0.848287		0.501108	0.624578	0.643809		0.819294	0.829377	0.878747
BAG-1 - BAG-3				BAG-3 - BAG-1				BAG-1 - BAG-3				BAG-3 - BAG-1
g_flat	m_flat	s_flat		g_flat	m_flat	s_flat		g_flat	m_flat	s_flat		g_flat	m_flat	s_flat
0.380794	0.457515	0.380137		0.670635	0.844711	0.864153		0.331856	0.455006	0.431064		0.666034	0.810159	0.836066
BAG-1 - TREE				TREE - BAG-1				BAG-1 - TREE				TREE - BAG-1
g_flat	m_flat	s_flat		g_flat	m_flat	s_flat		g_flat	m_flat	s_flat		g_flat	m_flat	s_flat
0.0041039	0.0175131	0.0183608		0.800926	0.837875	0.834816		0.0026584	0.0154668	0.0159922		0.714286	0.755814	0.8375
BAG-2 - BAG-3				BAG-3 - BAG-2				BAG-2 - BAG-3				BAG-3 - BAG-2
g_flat	m_flat	s_flat		g_flat	m_flat	s_flat		g_flat	m_flat	s_flat		g_flat	m_flat	s_flat
0.526674	0.640749	0.56479		0.743069	0.831715	0.893963		0.572354	0.627596	0.633547		0.713472	0.838892	0.891514
BAG-2 - TREE				TREE - BAG-2				BAG-2 - TREE				TREE - BAG-2
g_flat	m_flat	s_flat		g_flat	m_flat	s_flat		g_flat	m_flat	s_flat		g_flat	m_flat	s_flat
0.00560926	0.0245508	0.025441		0.847222	0.791553	0.813215		0.00647948	0.0207715	0.0222297		0.714286	0.802326	0.85
SUPPORT-BASED								SUPPORT-BASED
PLAIN - BAG-1				BAG-1 - PLAIN				PLAIN - BAG-1				BAG-1 - PLAIN
g_flat	m_flat	s_flat		g_flat	m_flat	s_flat		g_flat	m_flat	s_flat		g_flat	m_flat	s_flat
0.321429	0.100575	0.126667		0.6	0.492958	0.491379		0.3	0.181818	0.201493		0.3	0.4	0.421875
PLAIN - BAG-2				BAG-2 - PLAIN				PLAIN - BAG-2				BAG-2 - PLAIN
g_flat	m_flat	s_flat		g_flat	m_flat	s_flat		g_flat	m_flat	s_flat		g_flat	m_flat	s_flat
0.321429	0.0948276	0.124444		0.6	0.578947	0.518519		0.4	0.181818	0.186567		0.444444	0.444444	0.416667
PLAIN - BAG-3				BAG-3 - PLAIN				PLAIN - BAG-3				BAG-3 - PLAIN
g_flat	m_flat	s_flat		g_flat	m_flat	s_flat		g_flat	m_flat	s_flat		g_flat	m_flat	s_flat
0.25	0.0948276	0.126667		0.583333	0.622642	0.581633		0.4	0.159091	0.179104		0.571429	0.451613	0.428571
PLAIN - TREE				TREE - PLAIN				PLAIN - TREE				TREE - PLAIN
g_flat	m_flat	s_flat		g_flat	m_flat	s_flat		g_flat	m_flat	s_flat		g_flat	m_flat	s_flat
0.285714	0.12069	0.164444		0.888889	1	1		0.4	0.261364	0.223881		1	0.958333	1
BAG-1 - BAG-2				BAG-2 - BAG-1				BAG-1 - BAG-2				BAG-2 - BAG-1
g_flat	m_flat	s_flat		g_flat	m_flat	s_flat		g_flat	m_flat	s_flat		g_flat	m_flat	s_flat
0.933333	0.746479	0.905172		0.933333	0.929825	0.972222		0.8	0.875	0.921875		0.888889	0.972222	0.983333
BAG-1 - BAG-3				BAG-3 - BAG-1				BAG-1 - BAG-3				BAG-3 - BAG-1
g_flat	m_flat	s_flat		g_flat	m_flat	s_flat		g_flat	m_flat	s_flat		g_flat	m_flat	s_flat
0.733333	0.676056	0.801724		0.916667	0.90566	0.94898		0.6	0.75	0.84375		0.857143	0.967742	0.964286
BAG-1 - TREE				TREE - BAG-1				BAG-1 - TREE				TREE - BAG-1
g_flat	m_flat	s_flat		g_flat	m_flat	s_flat		g_flat	m_flat	s_flat		g_flat	m_flat	s_flat
0.266667	0.239437	0.37931		0.444444	0.404762	0.594595		0.3	0.25	0.296875		0.75	0.416667	0.633333
BAG-2 - BAG-3				BAG-3 - BAG-2				BAG-2 - BAG-3				BAG-3 - BAG-2
g_flat	m_flat	s_flat		g_flat	m_flat	s_flat		g_flat	m_flat	s_flat		g_flat	m_flat	s_flat
0.8	0.877193	0.888889		1	0.943396	0.979592		0.777778	0.833333	0.916667		1	0.967742	0.982143
BAG-2 - TREE				TREE - BAG-2				BAG-2 - TREE				TREE - BAG-2
g_flat	m_flat	s_flat		g_flat	m_flat	s_flat		g_flat	m_flat	s_flat		g_flat	m_flat	s_flat
0.333333	0.333333	0.425926		0.555556	0.452381	0.621622		0.333333	0.277778	0.3		0.75	0.416667	0.6
IR-BASED/CONFIDENCE								IR-BASED/CONFIDENCE
PLAIN - BAG-1				BAG-1 - PLAIN				PLAIN - BAG-1				BAG-1 - PLAIN
g_flat	m_flat	s_flat		g_flat	m_flat	s_flat		g_flat	m_flat	s_flat		g_flat	m_flat	s_flat
0.0785824	0.0574502	0.0863128		0.152355	0.181096	0.138298		0.15873	0.0759494	0.10453		0.166667	0.213542	0.0964286
PLAIN - BAG-2				BAG-2 - PLAIN				PLAIN - BAG-2				BAG-2 - PLAIN
g_flat	m_flat	s_flat		g_flat	m_flat	s_flat		g_flat	m_flat	s_flat		g_flat	m_flat	s_flat
0.0832049	0.0514992	0.0712291		0.212245	0.222222	0.150178		0.15873	0.0705244	0.0696864		0.204545	0.244898	0.0925926
PLAIN - BAG-3				BAG-3 - PLAIN				PLAIN - BAG-3				BAG-3 - PLAIN
g_flat	m_flat	s_flat		g_flat	m_flat	s_flat		g_flat	m_flat	s_flat		g_flat	m_flat	s_flat
0.0832049	0.0466926	0.0634078		0.243523	0.250342	0.173007		0.190476	0.0650995	0.0662021		0.272727	0.272727	0.121951
PLAIN - TREE				TREE - PLAIN				PLAIN - TREE				TREE - PLAIN
g_flat	m_flat	s_flat		g_flat	m_flat	s_flat		g_flat	m_flat	s_flat		g_flat	m_flat	s_flat
0.0323575	0.0125887	0.0148045		0.567568	0.531746	0.45082		0.047619	0.0198915	0.0174216		0.75	0.8125	0.428571
BAG-1 - BAG-2				BAG-2 - BAG-1				BAG-1 - BAG-2				BAG-2 - BAG-1
g_flat	m_flat	s_flat		g_flat	m_flat	s_flat		g_flat	m_flat	s_flat		g_flat	m_flat	s_flat
0.512465	0.587768	0.656775		0.742857	0.805825	0.829181		0.484848	0.59375	0.610714		0.681818	0.761905	0.819444
BAG-1 - BAG-3				BAG-3 - BAG-1				BAG-1 - BAG-3				BAG-3 - BAG-1
g_flat	m_flat	s_flat		g_flat	m_flat	s_flat		g_flat	m_flat	s_flat		g_flat	m_flat	s_flat
0.354571	0.409849	0.492161		0.590674	0.735978	0.79529		0.318182	0.421875	0.442857		0.545455	0.719008	0.817073
BAG-1 - TREE				TREE - BAG-1				BAG-1 - TREE				TREE - BAG-1
g_flat	m_flat	s_flat		g_flat	m_flat	s_flat		g_flat	m_flat	s_flat		g_flat	m_flat	s_flat
0.0554017	0.0460683	0.0352744		0.513514	0.531746	0.491803		0.030303	0.0625	0.0428571		0.5	0.75	0.857143
BAG-2 - BAG-3				BAG-3 - BAG-2				BAG-2 - BAG-3				BAG-3 - BAG-2
g_flat	m_flat	s_flat		g_flat	m_flat	s_flat		g_flat	m_flat	s_flat		g_flat	m_flat	s_flat
0.538776	0.655879	0.701068		0.637306	0.834473	0.894928		0.5	0.659864	0.657407		0.69697	0.785124	0.890244
BAG-2 - TREE				TREE - BAG-2				BAG-2 - TREE				TREE - BAG-2
g_flat	m_flat	s_flat		g_flat	m_flat	s_flat		g_flat	m_flat	s_flat		g_flat	m_flat	s_flat
0.077551	0.0636462	0.0462633		0.486486	0.547619	0.516393		0.0454545	0.0748299	0.0555556		0.5	0.6875	0.857143
IR-BASED/KULC								IR-BASED/KULC
PLAIN - BAG-1				BAG-1 - PLAIN				PLAIN - BAG-1				BAG-1 - PLAIN
g_flat	m_flat	s_flat		g_flat	m_flat	s_flat		g_flat	m_flat	s_flat		g_flat	m_flat	s_flat
0.0672192	0.0540227	0.0772542		0.159176	0.204009	0.124907		0.106061	0.0642202	0.110714		0.152941	0.120192	0.118211
PLAIN - BAG-2				BAG-2 - PLAIN				PLAIN - BAG-2				BAG-2 - PLAIN
g_flat	m_flat	s_flat		g_flat	m_flat	s_flat		g_flat	m_flat	s_flat		g_flat	m_flat	s_flat
0.0616943	0.0505373	0.0575442		0.199461	0.242424	0.143595		0.166667	0.0619266	0.0785714		0.238095	0.125749	0.12766
PLAIN - BAG-3				BAG-3 - PLAIN				PLAIN - BAG-3				BAG-3 - PLAIN
g_flat	m_flat	s_flat		g_flat	m_flat	s_flat		g_flat	m_flat	s_flat		g_flat	m_flat	s_flat
0.0488029	0.0434214	0.0466697		0.215548	0.264591	0.162676		0.0757576	0.043578	0.0607143		0.191489	0.12782	0.140449
PLAIN - TREE				TREE - PLAIN				PLAIN - TREE				TREE - PLAIN
g_flat	m_flat	s_flat		g_flat	m_flat	s_flat		g_flat	m_flat	s_flat		g_flat	m_flat	s_flat
0.0119705	0.0111821	0.00974173		0.414634	0.687023	0.475806		0.030303	0.00917431	0.0107143		0.75	0.25	0.357143
BAG-1 - BAG-2				BAG-2 - BAG-1				BAG-1 - BAG-2				BAG-2 - BAG-1
g_flat	m_flat	s_flat		g_flat	m_flat	s_flat		g_flat	m_flat	s_flat		g_flat	m_flat	s_flat
0.524345	0.646226	0.63463		0.749326	0.846212	0.889463		0.529412	0.644231	0.629393		0.68254	0.808383	0.86383
BAG-1 - BAG-3				BAG-3 - BAG-1				BAG-1 - BAG-3				BAG-3 - BAG-1
g_flat	m_flat	s_flat		g_flat	m_flat	s_flat		g_flat	m_flat	s_flat		g_flat	m_flat	s_flat
0.376404	0.483491	0.458489		0.696113	0.817121	0.880282		0.364706	0.514423	0.492013		0.617021	0.827068	0.921348
BAG-1 - TREE				TREE - BAG-1				BAG-1 - TREE				TREE - BAG-1
g_flat	m_flat	s_flat		g_flat	m_flat	s_flat		g_flat	m_flat	s_flat		g_flat	m_flat	s_flat
0.0411985	0.0436321	0.0302917		0.560976	0.725191	0.685484		0.0117647	0.0625	0.0319489		0.25	0.875	0.714286
BAG-2 - BAG-3				BAG-3 - BAG-2				BAG-2 - BAG-3				BAG-3 - BAG-2
g_flat	m_flat	s_flat		g_flat	m_flat	s_flat		g_flat	m_flat	s_flat		g_flat	m_flat	s_flat
0.652291	0.698485	0.683368		0.848057	0.902724	0.932394		0.666667	0.736527	0.710638		0.851064	0.924812	0.94382
BAG-2 - TREE				TREE - BAG-2				BAG-2 - TREE				TREE - BAG-2
g_flat	m_flat	s_flat		g_flat	m_flat	s_flat		g_flat	m_flat	s_flat		g_flat	m_flat	s_flat
0.0592992	0.0545455	0.0433884		0.512195	0.687023	0.693548		0.015873	0.0778443	0.0425532		0.25	0.875	0.714286
IR-BASED/MIXED								IR-BASED/MIXED
PLAIN - BAG-1				BAG-1 - PLAIN				PLAIN - BAG-1				BAG-1 - PLAIN
g_flat	m_flat	s_flat		g_flat	m_flat	s_flat		g_flat	m_flat	s_flat		g_flat	m_flat	s_flat
0.110994	0.0590197	0.0652845		0.127119	0.178218	0.106584		0.20339	0.08159	0.0899654		0.16129	0.150943	0.089172
PLAIN - BAG-2				BAG-2 - PLAIN				PLAIN - BAG-2				BAG-2 - PLAIN
g_flat	m_flat	s_flat		g_flat	m_flat	s_flat		g_flat	m_flat	s_flat		g_flat	m_flat	s_flat
0.102537	0.0525175	0.0531539		0.163543	0.208276	0.123108		0.220339	0.0732218	0.0726644		0.188406	0.172619	0.114407
PLAIN - BAG-3				BAG-3 - PLAIN				PLAIN - BAG-3				BAG-3 - PLAIN
g_flat	m_flat	s_flat		g_flat	m_flat	s_flat		g_flat	m_flat	s_flat		g_flat	m_flat	s_flat
0.0750529	0.0456819	0.0412439		0.193627	0.23295	0.137836		0.169492	0.0627615	0.0657439		0.156863	0.192593	0.134078
PLAIN - TREE				TREE - PLAIN				PLAIN - TREE				TREE - PLAIN
g_flat	m_flat	s_flat		g_flat	m_flat	s_flat		g_flat	m_flat	s_flat		g_flat	m_flat	s_flat
0.0179704	0.00916972	0.0108072		0.452381	0.568182	0.488		0.0508475	0.0188285	0.017301		0.75	0.5625	0.357143
BAG-1 - BAG-2				BAG-2 - BAG-1				BAG-1 - BAG-2				BAG-2 - BAG-1
g_flat	m_flat	s_flat		g_flat	m_flat	s_flat		g_flat	m_flat	s_flat		g_flat	m_flat	s_flat
0.570218	0.651381	0.63223		0.793867	0.877931	0.88446		0.591398	0.632075	0.617834		0.73913	0.821429	0.855932
BAG-1 - BAG-3				BAG-3 - BAG-1				BAG-1 - BAG-3				BAG-3 - BAG-1
g_flat	m_flat	s_flat		g_flat	m_flat	s_flat		g_flat	m_flat	s_flat		g_flat	m_flat	s_flat
0.371671	0.472121	0.453983		0.752451	0.84411	0.878015		0.376344	0.481132	0.458599		0.686275	0.807407	0.882682
BAG-1 - TREE				TREE - BAG-1				BAG-1 - TREE				TREE - BAG-1
g_flat	m_flat	s_flat		g_flat	m_flat	s_flat		g_flat	m_flat	s_flat		g_flat	m_flat	s_flat
0.0302663	0.0369984	0.0251		0.690476	0.643939	0.584		0.0215054	0.0566038	0.0318471		0.5	0.75	0.714286
BAG-2 - BAG-3				BAG-3 - BAG-2				BAG-2 - BAG-3				BAG-3 - BAG-2
g_flat	m_flat	s_flat		g_flat	m_flat	s_flat		g_flat	m_flat	s_flat		g_flat	m_flat	s_flat
0.594549	0.697241	0.680626		0.855392	0.907883	0.929014		0.594203	0.720238	0.699153		0.784314	0.896296	0.949721
BAG-2 - TREE				TREE - BAG-2				BAG-2 - TREE				TREE - BAG-2
g_flat	m_flat	s_flat		g_flat	m_flat	s_flat		g_flat	m_flat	s_flat		g_flat	m_flat	s_flat
0.0408859	0.0503448	0.0358224		0.619048	0.666667	0.592		0.0434783	0.0654762	0.0423729		0.75	0.6875	0.714286

## Sheet: 10
FULL								EXCLUDES
CONFIDENCE-BASED								CONFIDENCE-BASED
PLAIN - BAG-1				BAG-1 - PLAIN				PLAIN - BAG-1				BAG-1 - PLAIN
g_flat	m_flat	s_flat		g_flat	m_flat	s_flat		g_flat	m_flat	s_flat		g_flat	m_flat	s_flat
0.299901	0.218097	0.199376		0.0556073	0.120955	0.0998642		0.380244	0.290685	0.279227		0.0533871	0.109151	0.0916693
PLAIN - BAG-2				BAG-2 - PLAIN				PLAIN - BAG-2				BAG-2 - PLAIN
g_flat	m_flat	s_flat		g_flat	m_flat	s_flat		g_flat	m_flat	s_flat		g_flat	m_flat	s_flat
0.292689	0.182715	0.183707		0.0685887	0.143924	0.127767		0.355886	0.250561	0.2657		0.0645398	0.132878	0.1197
PLAIN - BAG-3				BAG-3 - PLAIN				PLAIN - BAG-3				BAG-3 - PLAIN
g_flat	m_flat	s_flat		g_flat	m_flat	s_flat		g_flat	m_flat	s_flat		g_flat	m_flat	s_flat
0.25373	0.155144	0.162732		0.0798667	0.167076	0.174887		0.301759	0.220258	0.253784		0.0658933	0.160494	0.158581
PLAIN - TREE				TREE - PLAIN				PLAIN - TREE				TREE - PLAIN
g_flat	m_flat	s_flat		g_flat	m_flat	s_flat		g_flat	m_flat	s_flat		g_flat	m_flat	s_flat
0.0400365	0.0285749	0.0305171		0.995868	0.990691	0.985037		0.0554804	0.0305836	0.0463768		0.977273	0.826816	0.950311
BAG-1 - BAG-2				BAG-2 - BAG-1				BAG-1 - BAG-2				BAG-2 - BAG-1
g_flat	m_flat	s_flat		g_flat	m_flat	s_flat		g_flat	m_flat	s_flat		g_flat	m_flat	s_flat
0.669835	0.686314	0.690512		0.833923	0.933116	0.955053		0.623017	0.687397	0.710732		0.86982	0.925534	0.971143
BAG-1 - BAG-3				BAG-3 - BAG-1				BAG-1 - BAG-3				BAG-3 - BAG-1
g_flat	m_flat	s_flat		g_flat	m_flat	s_flat		g_flat	m_flat	s_flat		g_flat	m_flat	s_flat
0.464444	0.498181	0.45737		0.79153	0.90482	0.958115		0.475447	0.523163	0.506808		0.833875	0.905499	0.953119
BAG-1 - TREE				TREE - BAG-1				BAG-1 - TREE				TREE - BAG-1
g_flat	m_flat	s_flat		g_flat	m_flat	s_flat		g_flat	m_flat	s_flat		g_flat	m_flat	s_flat
0.00947789	0.0178051	0.0152262		0.904959	0.930851	0.932045		0.0103249	0.017388	0.0155463		0.863636	0.865922	0.888199
BAG-2 - BAG-3				BAG-3 - BAG-2				BAG-2 - BAG-3				BAG-3 - BAG-2
g_flat	m_flat	s_flat		g_flat	m_flat	s_flat		g_flat	m_flat	s_flat		g_flat	m_flat	s_flat
0.597079	0.678009	0.639263		0.82327	0.898801	0.964918		0.654932	0.709821	0.701708		0.810209	0.910887	0.962903
BAG-2 - TREE				TREE - BAG-2				BAG-2 - TREE				TREE - BAG-2
g_flat	m_flat	s_flat		g_flat	m_flat	s_flat		g_flat	m_flat	s_flat		g_flat	m_flat	s_flat
0.0119818	0.0238329	0.0205348		0.913223	0.913564	0.913342		0.0146681	0.0242528	0.0206125		0.909091	0.871508	0.881988
SUPPORT-BASED								SUPPORT-BASED
PLAIN - BAG-1				BAG-1 - PLAIN				PLAIN - BAG-1				BAG-1 - PLAIN
g_flat	m_flat	s_flat		g_flat	m_flat	s_flat		g_flat	m_flat	s_flat		g_flat	m_flat	s_flat
0.18	0.0795455	0.0936107		0.5625	0.479452	0.514286		0.184211	0.102564	0.179412		0.333333	0.385542	0.445255
PLAIN - BAG-2				BAG-2 - PLAIN				PLAIN - BAG-2				BAG-2 - PLAIN
g_flat	m_flat	s_flat		g_flat	m_flat	s_flat		g_flat	m_flat	s_flat		g_flat	m_flat	s_flat
0.21	0.0738636	0.089896		0.65625	0.528455	0.537778		0.157895	0.0961538	0.188235		0.315789	0.422535	0.5
PLAIN - BAG-3				BAG-3 - PLAIN				PLAIN - BAG-3				BAG-3 - PLAIN
g_flat	m_flat	s_flat		g_flat	m_flat	s_flat		g_flat	m_flat	s_flat		g_flat	m_flat	s_flat
0.16	0.0704545	0.0876672		0.64	0.563636	0.567308		0.131579	0.0929487	0.176471		0.333333	0.446154	0.517241
PLAIN - TREE				TREE - PLAIN				PLAIN - TREE				TREE - PLAIN
g_flat	m_flat	s_flat		g_flat	m_flat	s_flat		g_flat	m_flat	s_flat		g_flat	m_flat	s_flat
0.19	0.101136	0.109212		1	1	1		0.236842	0.150641	0.173529		1	0.959184	0.983333
BAG-1 - BAG-2				BAG-2 - BAG-1				BAG-1 - BAG-2				BAG-2 - BAG-1
g_flat	m_flat	s_flat		g_flat	m_flat	s_flat		g_flat	m_flat	s_flat		g_flat	m_flat	s_flat
0.90625	0.80137	0.902041		0.90625	0.95122	0.982222		0.904762	0.831325	0.875912		1	0.971831	0.9375
BAG-1 - BAG-3				BAG-3 - BAG-1				BAG-1 - BAG-3				BAG-3 - BAG-1
g_flat	m_flat	s_flat		g_flat	m_flat	s_flat		g_flat	m_flat	s_flat		g_flat	m_flat	s_flat
0.71875	0.712329	0.828571		0.92	0.945455	0.975962		0.714286	0.759036	0.79562		1	0.969231	0.939655
BAG-1 - TREE				TREE - BAG-1				BAG-1 - TREE				TREE - BAG-1
g_flat	m_flat	s_flat		g_flat	m_flat	s_flat		g_flat	m_flat	s_flat		g_flat	m_flat	s_flat
0.3125	0.315068	0.383673		0.526316	0.516854	0.639456		0.285714	0.240964	0.29927		0.666667	0.408163	0.683333
BAG-2 - BAG-3				BAG-3 - BAG-2				BAG-2 - BAG-3				BAG-3 - BAG-2
g_flat	m_flat	s_flat		g_flat	m_flat	s_flat		g_flat	m_flat	s_flat		g_flat	m_flat	s_flat
0.78125	0.878049	0.92		1	0.981818	0.995192		0.789474	0.901408	0.898438		1	0.984615	0.991379
BAG-2 - TREE				TREE - BAG-2				BAG-2 - TREE				TREE - BAG-2
g_flat	m_flat	s_flat		g_flat	m_flat	s_flat		g_flat	m_flat	s_flat		g_flat	m_flat	s_flat
0.40625	0.373984	0.404444		0.684211	0.516854	0.619048		0.315789	0.295775	0.320312		0.666667	0.428571	0.683333
IR-BASED/CONFIDENCE								IR-BASED/CONFIDENCE
PLAIN - BAG-1				BAG-1 - PLAIN				PLAIN - BAG-1				BAG-1 - PLAIN
g_flat	m_flat	s_flat		g_flat	m_flat	s_flat		g_flat	m_flat	s_flat		g_flat	m_flat	s_flat
0.104592	0.0692056	0.0922787		0.142509	0.192102	0.162621		0.192308	0.101754	0.127208		0.153333	0.225464	0.124555
PLAIN - BAG-2				BAG-2 - PLAIN				PLAIN - BAG-2				BAG-2 - PLAIN
g_flat	m_flat	s_flat		g_flat	m_flat	s_flat		g_flat	m_flat	s_flat		g_flat	m_flat	s_flat
0.0969388	0.0652471	0.0804412		0.191304	0.220096	0.16944		0.201923	0.0923977	0.0971731		0.222222	0.231834	0.144186
PLAIN - BAG-3				BAG-3 - PLAIN				PLAIN - BAG-3				BAG-3 - PLAIN
g_flat	m_flat	s_flat		g_flat	m_flat	s_flat		g_flat	m_flat	s_flat		g_flat	m_flat	s_flat
0.0782313	0.0540541	0.0628195		0.219277	0.236616	0.180973		0.201923	0.0760234	0.0742049		0.289855	0.233607	0.161677
PLAIN - TREE				TREE - PLAIN				PLAIN - TREE				TREE - PLAIN
g_flat	m_flat	s_flat		g_flat	m_flat	s_flat		g_flat	m_flat	s_flat		g_flat	m_flat	s_flat
0.0382653	0.016926	0.0178908		0.56	0.523438	0.546939		0.0865385	0.0280702	0.0265018		1	0.875	0.678571
BAG-1 - BAG-2				BAG-2 - BAG-1				BAG-1 - BAG-2				BAG-2 - BAG-1
g_flat	m_flat	s_flat		g_flat	m_flat	s_flat		g_flat	m_flat	s_flat		g_flat	m_flat	s_flat
0.527406	0.628959	0.65507		0.751304	0.810739	0.821732		0.5	0.61008	0.615658		0.747475	0.806228	0.813953
BAG-1 - BAG-3				BAG-3 - BAG-1				BAG-1 - BAG-3				BAG-3 - BAG-1
g_flat	m_flat	s_flat		g_flat	m_flat	s_flat		g_flat	m_flat	s_flat		g_flat	m_flat	s_flat
0.35201	0.463184	0.486516		0.677108	0.76074	0.802212		0.353333	0.472149	0.459075		0.724638	0.77459	0.823353
BAG-1 - TREE				TREE - BAG-1				BAG-1 - TREE				TREE - BAG-1
g_flat	m_flat	s_flat		g_flat	m_flat	s_flat		g_flat	m_flat	s_flat		g_flat	m_flat	s_flat
0.047503	0.048951	0.0326321		0.52	0.476562	0.465306		0.0333333	0.0557029	0.0320285		0.625	0.65625	0.678571
BAG-2 - BAG-3				BAG-3 - BAG-2				BAG-2 - BAG-3				BAG-3 - BAG-2
g_flat	m_flat	s_flat		g_flat	m_flat	s_flat		g_flat	m_flat	s_flat		g_flat	m_flat	s_flat
0.532174	0.680489	0.695076		0.718072	0.867151	0.910177		0.515152	0.716263	0.683721		0.768116	0.844262	0.907186
BAG-2 - TREE				TREE - BAG-2				BAG-2 - TREE				TREE - BAG-2
g_flat	m_flat	s_flat		g_flat	m_flat	s_flat		g_flat	m_flat	s_flat		g_flat	m_flat	s_flat
0.0626087	0.0643275	0.0421053		0.493333	0.5	0.477551		0.0505051	0.0692042	0.0418605		0.625	0.625	0.678571
IR-BASED/KULC								IR-BASED/KULC
PLAIN - BAG-1				BAG-1 - PLAIN				PLAIN - BAG-1				BAG-1 - PLAIN
g_flat	m_flat	s_flat		g_flat	m_flat	s_flat		g_flat	m_flat	s_flat		g_flat	m_flat	s_flat
0.0889474	0.0701194	0.0759284		0.169384	0.220175	0.136881		0.169492	0.0793319	0.126298		0.127907	0.159524	0.125796
PLAIN - BAG-2				BAG-2 - PLAIN				PLAIN - BAG-2				BAG-2 - PLAIN
g_flat	m_flat	s_flat		g_flat	m_flat	s_flat		g_flat	m_flat	s_flat		g_flat	m_flat	s_flat
0.0757895	0.0603666	0.0628868		0.197484	0.253484	0.161723		0.186441	0.0762004	0.0916955		0.170543	0.183183	0.142553
PLAIN - BAG-3				BAG-3 - PLAIN				PLAIN - BAG-3				BAG-3 - PLAIN
g_flat	m_flat	s_flat		g_flat	m_flat	s_flat		g_flat	m_flat	s_flat		g_flat	m_flat	s_flat
0.0642105	0.053052	0.0467507		0.226087	0.287724	0.173821		0.144068	0.0584551	0.0709343		0.159574	0.184906	0.162465
PLAIN - TREE				TREE - PLAIN				PLAIN - TREE				TREE - PLAIN
g_flat	m_flat	s_flat		g_flat	m_flat	s_flat		g_flat	m_flat	s_flat		g_flat	m_flat	s_flat
0.0142105	0.0117706	0.0111627		0.481928	0.711027	0.514056		0.0338983	0.0240084	0.0190311		0.5	0.727273	0.392857
BAG-1 - BAG-2				BAG-2 - BAG-1				BAG-1 - BAG-2				BAG-2 - BAG-1
g_flat	m_flat	s_flat		g_flat	m_flat	s_flat		g_flat	m_flat	s_flat		g_flat	m_flat	s_flat
0.571558	0.660819	0.626144		0.776101	0.861394	0.881094		0.581395	0.666667	0.646497		0.736434	0.858859	0.893617
BAG-1 - BAG-3				BAG-3 - BAG-1				BAG-1 - BAG-3				BAG-3 - BAG-1
g_flat	m_flat	s_flat		g_flat	m_flat	s_flat		g_flat	m_flat	s_flat		g_flat	m_flat	s_flat
0.394928	0.488304	0.439402		0.746087	0.845221	0.86031		0.401163	0.502381	0.501592		0.712766	0.822642	0.918768
BAG-1 - TREE				TREE - BAG-1				BAG-1 - TREE				TREE - BAG-1
g_flat	m_flat	s_flat		g_flat	m_flat	s_flat		g_flat	m_flat	s_flat		g_flat	m_flat	s_flat
0.0434783	0.0397661	0.0287582		0.638554	0.688213	0.706827		0.0348837	0.0547619	0.0366242		0.75	0.848485	0.821429
BAG-2 - BAG-3				BAG-3 - BAG-2				BAG-2 - BAG-3				BAG-3 - BAG-2
g_flat	m_flat	s_flat		g_flat	m_flat	s_flat		g_flat	m_flat	s_flat		g_flat	m_flat	s_flat
0.608805	0.691525	0.670622		0.84	0.90296	0.922942		0.635659	0.714715	0.719149		0.861702	0.898113	0.94958
BAG-2 - TREE				TREE - BAG-2				BAG-2 - TREE				TREE - BAG-2
g_flat	m_flat	s_flat		g_flat	m_flat	s_flat		g_flat	m_flat	s_flat		g_flat	m_flat	s_flat
0.0591195	0.0527307	0.0392056		0.626506	0.707224	0.698795		0.0465116	0.0660661	0.0489362		0.75	0.757576	0.821429
IR-BASED/MIXED								IR-BASED/MIXED
PLAIN - BAG-1				BAG-1 - PLAIN				PLAIN - BAG-1				BAG-1 - PLAIN
g_flat	m_flat	s_flat		g_flat	m_flat	s_flat		g_flat	m_flat	s_flat		g_flat	m_flat	s_flat
0.11993	0.0703888	0.0809917		0.117859	0.200676	0.133685		0.216216	0.0954654	0.112605		0.146597	0.177156	0.122417
PLAIN - BAG-2				BAG-2 - PLAIN				PLAIN - BAG-2				BAG-2 - PLAIN
g_flat	m_flat	s_flat		g_flat	m_flat	s_flat		g_flat	m_flat	s_flat		g_flat	m_flat	s_flat
0.11066	0.0584116	0.0644628		0.149958	0.227586	0.145776		0.216216	0.0811456	0.087395		0.2	0.189911	0.139831
PLAIN - BAG-3				BAG-3 - PLAIN				PLAIN - BAG-3				BAG-3 - PLAIN
g_flat	m_flat	s_flat		g_flat	m_flat	s_flat		g_flat	m_flat	s_flat		g_flat	m_flat	s_flat
0.089803	0.0497512	0.0523416		0.181486	0.24845	0.167757		0.189189	0.0704057	0.0705882		0.22549	0.214815	0.153203
PLAIN - TREE				TREE - PLAIN				PLAIN - TREE				TREE - PLAIN
g_flat	m_flat	s_flat		g_flat	m_flat	s_flat		g_flat	m_flat	s_flat		g_flat	m_flat	s_flat
0.0283893	0.00976598	0.012562		0.678571	0.602273	0.564		0.0540541	0.022673	0.0285714		0.75	0.727273	0.75
BAG-1 - BAG-2				BAG-2 - BAG-1				BAG-1 - BAG-2				BAG-2 - BAG-1
g_flat	m_flat	s_flat		g_flat	m_flat	s_flat		g_flat	m_flat	s_flat		g_flat	m_flat	s_flat
0.578473	0.655836	0.624409		0.805392	0.874138	0.880958		0.596859	0.692308	0.653418		0.771429	0.893175	0.891949
BAG-1 - BAG-3				BAG-3 - BAG-1				BAG-1 - BAG-3				BAG-3 - BAG-1
g_flat	m_flat	s_flat		g_flat	m_flat	s_flat		g_flat	m_flat	s_flat		g_flat	m_flat	s_flat
0.378232	0.475175	0.435977		0.756395	0.855182	0.854289		0.403141	0.508159	0.497615		0.72549	0.859259	0.933148
BAG-1 - TREE				TREE - BAG-1				BAG-1 - TREE				TREE - BAG-1
g_flat	m_flat	s_flat		g_flat	m_flat	s_flat		g_flat	m_flat	s_flat		g_flat	m_flat	s_flat
0.0294648	0.0345724	0.0256457		0.678571	0.647727	0.576		0.026178	0.0559441	0.0333863		0.625	0.757576	0.75
BAG-2 - BAG-3				BAG-3 - BAG-2				BAG-2 - BAG-3				BAG-3 - BAG-2
g_flat	m_flat	s_flat		g_flat	m_flat	s_flat		g_flat	m_flat	s_flat		g_flat	m_flat	s_flat
0.570345	0.691034	0.668348		0.82704	0.907883	0.920083		0.621429	0.709199	0.716102		0.852941	0.888889	0.958217
BAG-2 - TREE				TREE - BAG-2				BAG-2 - TREE				TREE - BAG-2
g_flat	m_flat	s_flat		g_flat	m_flat	s_flat		g_flat	m_flat	s_flat		g_flat	m_flat	s_flat
0.0395956	0.047931	0.0355612		0.654762	0.674242	0.596		0.0357143	0.0682493	0.0444915		0.625	0.727273	0.714286

## Sheet: 15
FULL								EXCLUDES
CONFIDENCE-BASED								CONFIDENCE-BASED
PLAIN - BAG-1				BAG-1 - PLAIN				PLAIN - BAG-1				BAG-1 - PLAIN
g_flat	m_flat	s_flat		g_flat	m_flat	s_flat		g_flat	m_flat	s_flat		g_flat	m_flat	s_flat
0.328042	0.215282	0.236903		0.0693475	0.123563	0.104966		0.415113	0.324111	0.345352		0.065829	0.127872	0.107965
PLAIN - BAG-2				BAG-2 - PLAIN				PLAIN - BAG-2				BAG-2 - PLAIN
g_flat	m_flat	s_flat		g_flat	m_flat	s_flat		g_flat	m_flat	s_flat		g_flat	m_flat	s_flat
0.316108	0.196596	0.215477		0.0825992	0.14948	0.129181		0.390579	0.297572	0.307559		0.0750065	0.157475	0.132274
PLAIN - BAG-3				BAG-3 - PLAIN				PLAIN - BAG-3				BAG-3 - PLAIN
g_flat	m_flat	s_flat		g_flat	m_flat	s_flat		g_flat	m_flat	s_flat		g_flat	m_flat	s_flat
0.288066	0.177151	0.19249		0.0888698	0.175485	0.170972		0.369971	0.273668	0.278671		0.084618	0.187746	0.167325
PLAIN - TREE				TREE - PLAIN				PLAIN - TREE				TREE - PLAIN
g_flat	m_flat	s_flat		g_flat	m_flat	s_flat		g_flat	m_flat	s_flat		g_flat	m_flat	s_flat
0.0461493	0.0304729	0.0327428		0.998696	0.999135	0.998345		0.060844	0.0461133	0.0490877		0.984615	0.996324	0.971074
BAG-1 - BAG-2				BAG-2 - BAG-1				BAG-1 - BAG-2				BAG-2 - BAG-1
g_flat	m_flat	s_flat		g_flat	m_flat	s_flat		g_flat	m_flat	s_flat		g_flat	m_flat	s_flat
0.729688	0.735091	0.720573		0.868238	0.953531	0.967277		0.686609	0.74306	0.706991		0.900856	0.95882	0.962672
BAG-1 - BAG-3				BAG-3 - BAG-1				BAG-1 - BAG-3				BAG-3 - BAG-1
g_flat	m_flat	s_flat		g_flat	m_flat	s_flat		g_flat	m_flat	s_flat		g_flat	m_flat	s_flat
0.547526	0.564201	0.497104		0.811163	0.937925	0.972889		0.527382	0.575862	0.512696		0.896197	0.96332	0.963505
BAG-1 - TREE				TREE - BAG-1				BAG-1 - TREE				TREE - BAG-1
g_flat	m_flat	s_flat		g_flat	m_flat	s_flat		g_flat	m_flat	s_flat		g_flat	m_flat	s_flat
0.0125676	0.0184098	0.0146341		0.936115	0.965413	0.961523		0.0105026	0.0198628	0.0153739		0.892308	0.944853	0.904959
BAG-2 - BAG-3				BAG-3 - BAG-2				BAG-2 - BAG-3				BAG-3 - BAG-2
g_flat	m_flat	s_flat		g_flat	m_flat	s_flat		g_flat	m_flat	s_flat		g_flat	m_flat	s_flat
0.674977	0.735926	0.678158		0.843183	0.937238	0.984219		0.695562	0.743508	0.715639		0.893114	0.959924	0.978788
BAG-2 - TREE				TREE - BAG-2				BAG-2 - TREE				TREE - BAG-2
g_flat	m_flat	s_flat		g_flat	m_flat	s_flat		g_flat	m_flat	s_flat		g_flat	m_flat	s_flat
0.0153515	0.0235125	0.019552		0.942634	0.949849	0.954903		0.0145341	0.0257631	0.0211524		0.892308	0.941176	0.904959
SUPPORT-BASED								SUPPORT-BASED
PLAIN - BAG-1				BAG-1 - PLAIN				PLAIN - BAG-1				BAG-1 - PLAIN
g_flat	m_flat	s_flat		g_flat	m_flat	s_flat		g_flat	m_flat	s_flat		g_flat	m_flat	s_flat
0.175	0.0789125	0.0860547		0.509091	0.495833	0.498721		0.183333	0.0954064	0.171986		0.34375	0.428571	0.457547
PLAIN - BAG-2				BAG-2 - PLAIN				PLAIN - BAG-2				BAG-2 - PLAIN
g_flat	m_flat	s_flat		g_flat	m_flat	s_flat		g_flat	m_flat	s_flat		g_flat	m_flat	s_flat
0.1875	0.0683024	0.0842895		0.555556	0.528205	0.526171		0.166667	0.0883392	0.16844		0.37037	0.454545	0.475
PLAIN - BAG-3				BAG-3 - PLAIN				PLAIN - BAG-3				BAG-3 - PLAIN
g_flat	m_flat	s_flat		g_flat	m_flat	s_flat		g_flat	m_flat	s_flat		g_flat	m_flat	s_flat
0.15	0.0683024	0.0812004		0.615385	0.562842	0.560976		0.166667	0.0848057	0.154255		0.4	0.489796	0.491525
PLAIN - TREE				TREE - PLAIN				PLAIN - TREE				TREE - PLAIN
g_flat	m_flat	s_flat		g_flat	m_flat	s_flat		g_flat	m_flat	s_flat		g_flat	m_flat	s_flat
0.21875	0.0935013	0.103266		1	1	1		0.233333	0.134276	0.166667		1	1	1
BAG-1 - BAG-2				BAG-2 - BAG-1				BAG-1 - BAG-2				BAG-2 - BAG-1
g_flat	m_flat	s_flat		g_flat	m_flat	s_flat		g_flat	m_flat	s_flat		g_flat	m_flat	s_flat
0.872727	0.8	0.902813		0.888889	0.984615	0.972452		0.84375	0.849206	0.910377		1	0.972727	0.965
BAG-1 - BAG-3				BAG-3 - BAG-1				BAG-1 - BAG-3				BAG-3 - BAG-1
g_flat	m_flat	s_flat		g_flat	m_flat	s_flat		g_flat	m_flat	s_flat		g_flat	m_flat	s_flat
0.672727	0.741667	0.818414		0.948718	0.972678	0.97561		0.75	0.730159	0.811321		0.96	0.938776	0.971751
BAG-1 - TREE				TREE - BAG-1				BAG-1 - TREE				TREE - BAG-1
g_flat	m_flat	s_flat		g_flat	m_flat	s_flat		g_flat	m_flat	s_flat		g_flat	m_flat	s_flat
0.363636	0.329167	0.381074		0.571429	0.560284	0.636752		0.3125	0.246032	0.316038		0.714286	0.407895	0.712766
BAG-2 - BAG-3				BAG-3 - BAG-2				BAG-2 - BAG-3				BAG-3 - BAG-2
g_flat	m_flat	s_flat		g_flat	m_flat	s_flat		g_flat	m_flat	s_flat		g_flat	m_flat	s_flat
0.722222	0.902564	0.895317		1	0.961749	0.990854		0.888889	0.854545	0.88		0.96	0.959184	0.99435
BAG-2 - TREE				TREE - BAG-2				BAG-2 - TREE				TREE - BAG-2
g_flat	m_flat	s_flat		g_flat	m_flat	s_flat		g_flat	m_flat	s_flat		g_flat	m_flat	s_flat
0.407407	0.389744	0.418733		0.628571	0.539007	0.649573		0.37037	0.3	0.34		0.714286	0.434211	0.723404
IR-BASED/CONFIDENCE								IR-BASED/CONFIDENCE
PLAIN - BAG-1				BAG-1 - PLAIN				PLAIN - BAG-1				BAG-1 - PLAIN
g_flat	m_flat	s_flat		g_flat	m_flat	s_flat		g_flat	m_flat	s_flat		g_flat	m_flat	s_flat
0.103166	0.078084	0.102347		0.151134	0.206943	0.180191		0.21519	0.107174	0.137116		0.168142	0.208621	0.151839
PLAIN - BAG-2				BAG-2 - PLAIN				PLAIN - BAG-2				BAG-2 - PLAIN
g_flat	m_flat	s_flat		g_flat	m_flat	s_flat		g_flat	m_flat	s_flat		g_flat	m_flat	s_flat
0.101528	0.0736783	0.0925443		0.188851	0.240152	0.197161		0.208861	0.0985307	0.117021		0.22449	0.249423	0.175385
PLAIN - BAG-3				BAG-3 - PLAIN				PLAIN - BAG-3				BAG-3 - PLAIN
g_flat	m_flat	s_flat		g_flat	m_flat	s_flat		g_flat	m_flat	s_flat		g_flat	m_flat	s_flat
0.0856987	0.0649606	0.0752766		0.225705	0.267182	0.213587		0.189873	0.0847018	0.0992908		0.263158	0.262162	0.204771
PLAIN - TREE				TREE - PLAIN				PLAIN - TREE				TREE - PLAIN
g_flat	m_flat	s_flat		g_flat	m_flat	s_flat		g_flat	m_flat	s_flat		g_flat	m_flat	s_flat
0.0409389	0.0195913	0.0188866		0.631579	0.574413	0.535326		0.0822785	0.028522	0.0330969		1	0.795918	0.790698
BAG-1 - BAG-2				BAG-2 - BAG-1				BAG-1 - BAG-2				BAG-2 - BAG-1
g_flat	m_flat	s_flat		g_flat	m_flat	s_flat		g_flat	m_flat	s_flat		g_flat	m_flat	s_flat
0.558354	0.629907	0.648306		0.734926	0.818936	0.828787		0.513274	0.627586	0.641756		0.741497	0.845266	0.853846
BAG-1 - BAG-3				BAG-3 - BAG-1				BAG-1 - BAG-3				BAG-3 - BAG-1
g_flat	m_flat	s_flat		g_flat	m_flat	s_flat		g_flat	m_flat	s_flat		g_flat	m_flat	s_flat
0.382032	0.469693	0.474718		0.677116	0.777491	0.788428		0.376106	0.5	0.470937		0.736842	0.827027	0.838966
BAG-1 - TREE				TREE - BAG-1				BAG-1 - TREE				TREE - BAG-1
g_flat	m_flat	s_flat		g_flat	m_flat	s_flat		g_flat	m_flat	s_flat		g_flat	m_flat	s_flat
0.0528967	0.0520694	0.0297133		0.561404	0.511749	0.4375		0.039823	0.0482759	0.0308422		0.75	0.591837	0.651163
BAG-2 - BAG-3				BAG-3 - BAG-2				BAG-2 - BAG-3				BAG-3 - BAG-2
g_flat	m_flat	s_flat		g_flat	m_flat	s_flat		g_flat	m_flat	s_flat		g_flat	m_flat	s_flat
0.562002	0.687284	0.691506		0.76489	0.871564	0.904145		0.591837	0.736721	0.687692		0.789474	0.862162	0.906561
BAG-2 - TREE				TREE - BAG-2				BAG-2 - TREE				TREE - BAG-2
g_flat	m_flat	s_flat		g_flat	m_flat	s_flat		g_flat	m_flat	s_flat		g_flat	m_flat	s_flat
0.0682594	0.0663442	0.0385895		0.552632	0.519582	0.451087		0.0612245	0.0646651	0.04		0.75	0.591837	0.604651
IR-BASED/KULC								IR-BASED/KULC
PLAIN - BAG-1				BAG-1 - PLAIN				PLAIN - BAG-1				BAG-1 - PLAIN
g_flat	m_flat	s_flat		g_flat	m_flat	s_flat		g_flat	m_flat	s_flat		g_flat	m_flat	s_flat
0.0991058	0.0759409	0.0835031		0.160831	0.222826	0.147264		0.156977	0.0987842	0.129505		0.115385	0.175159	0.137088
PLAIN - BAG-2				BAG-2 - PLAIN				PLAIN - BAG-2				BAG-2 - PLAIN
g_flat	m_flat	s_flat		g_flat	m_flat	s_flat		g_flat	m_flat	s_flat		g_flat	m_flat	s_flat
0.0912817	0.06517	0.0679372		0.189822	0.25306	0.171875		0.180233	0.0851064	0.111486		0.145	0.2	0.167376
PLAIN - BAG-3				BAG-3 - PLAIN				PLAIN - BAG-3				BAG-3 - PLAIN
g_flat	m_flat	s_flat		g_flat	m_flat	s_flat		g_flat	m_flat	s_flat		g_flat	m_flat	s_flat
0.0737705	0.056275	0.0551353		0.221348	0.279369	0.192353		0.127907	0.0729483	0.0833333		0.153846	0.211587	0.197393
PLAIN - TREE				TREE - PLAIN				PLAIN - TREE				TREE - PLAIN
g_flat	m_flat	s_flat		g_flat	m_flat	s_flat		g_flat	m_flat	s_flat		g_flat	m_flat	s_flat
0.0227273	0.0119206	0.0120745		0.632	0.680203	0.529412		0.0290698	0.0303951	0.0281532		0.5	0.857143	0.604651
BAG-1 - BAG-2				BAG-2 - BAG-1				BAG-1 - BAG-2				BAG-2 - BAG-1
g_flat	m_flat	s_flat		g_flat	m_flat	s_flat		g_flat	m_flat	s_flat		g_flat	m_flat	s_flat
0.585163	0.668866	0.622015		0.793215	0.867349	0.879121		0.611538	0.687898	0.656748		0.75	0.876	0.892199
BAG-1 - BAG-3				BAG-3 - BAG-1				BAG-1 - BAG-3				BAG-3 - BAG-1
g_flat	m_flat	s_flat		g_flat	m_flat	s_flat		g_flat	m_flat	s_flat		g_flat	m_flat	s_flat
0.397033	0.485248	0.433209		0.742697	0.836498	0.856674		0.392308	0.525478	0.498406		0.685315	0.869018	0.910615
BAG-1 - TREE				TREE - BAG-1				BAG-1 - TREE				TREE - BAG-1
g_flat	m_flat	s_flat		g_flat	m_flat	s_flat		g_flat	m_flat	s_flat		g_flat	m_flat	s_flat
0.0468843	0.0430901	0.029602		0.712	0.720812	0.729947		0.0346154	0.0541401	0.0350691		0.75	0.836735	0.790698
BAG-2 - BAG-3				BAG-3 - BAG-2				BAG-2 - BAG-3				BAG-3 - BAG-2
g_flat	m_flat	s_flat		g_flat	m_flat	s_flat		g_flat	m_flat	s_flat		g_flat	m_flat	s_flat
0.594507	0.685486	0.664148		0.822472	0.893788	0.923293		0.575	0.714	0.707801		0.776224	0.906801	0.932961
BAG-2 - TREE				TREE - BAG-2				BAG-2 - TREE				TREE - BAG-2
g_flat	m_flat	s_flat		g_flat	m_flat	s_flat		g_flat	m_flat	s_flat		g_flat	m_flat	s_flat
0.0597738	0.0564577	0.040522		0.68	0.741117	0.745989		0.045	0.066	0.0496454		0.75	0.816327	0.790698
IR-BASED/MIXED								IR-BASED/MIXED
PLAIN - BAG-1				BAG-1 - PLAIN				PLAIN - BAG-1				BAG-1 - PLAIN
g_flat	m_flat	s_flat		g_flat	m_flat	s_flat		g_flat	m_flat	s_flat		g_flat	m_flat	s_flat
0.127594	0.0737228	0.0978406		0.128532	0.206046	0.161271		0.207547	0.105396	0.118048		0.136842	0.202786	0.138918
PLAIN - BAG-2				BAG-2 - PLAIN				PLAIN - BAG-2				BAG-2 - PLAIN
g_flat	m_flat	s_flat		g_flat	m_flat	s_flat		g_flat	m_flat	s_flat		g_flat	m_flat	s_flat
0.109531	0.0630374	0.0830498		0.151261	0.237011	0.185945		0.213836	0.0935919	0.104427		0.17619	0.225296	0.165254
PLAIN - BAG-3				BAG-3 - PLAIN				PLAIN - BAG-3				BAG-3 - PLAIN
g_flat	m_flat	s_flat		g_flat	m_flat	s_flat		g_flat	m_flat	s_flat		g_flat	m_flat	s_flat
0.0930054	0.054565	0.0650052		0.183508	0.263577	0.211251		0.188679	0.0758853	0.0794552		0.214286	0.249383	0.189591
PLAIN - TREE				TREE - PLAIN				PLAIN - TREE				TREE - PLAIN
g_flat	m_flat	s_flat		g_flat	m_flat	s_flat		g_flat	m_flat	s_flat		g_flat	m_flat	s_flat
0.0280553	0.0106854	0.0141991		0.674603	0.633838	0.605333		0.0691824	0.0278246	0.0317821		0.916667	0.816327	0.790698
BAG-1 - BAG-2				BAG-2 - BAG-1				BAG-1 - BAG-2				BAG-2 - BAG-1
g_flat	m_flat	s_flat		g_flat	m_flat	s_flat		g_flat	m_flat	s_flat		g_flat	m_flat	s_flat
0.570235	0.65549	0.623863		0.807283	0.869195	0.882145		0.592982	0.690402	0.655355		0.77619	0.889328	0.882768
BAG-1 - BAG-3				BAG-3 - BAG-1				BAG-1 - BAG-3				BAG-3 - BAG-1
g_flat	m_flat	s_flat		g_flat	m_flat	s_flat		g_flat	m_flat	s_flat		g_flat	m_flat	s_flat
0.372463	0.478457	0.431915		0.758286	0.843861	0.851435		0.424561	0.504644	0.495228		0.733766	0.85679	0.908922
BAG-1 - TREE				TREE - BAG-1				BAG-1 - TREE				TREE - BAG-1
g_flat	m_flat	s_flat		g_flat	m_flat	s_flat		g_flat	m_flat	s_flat		g_flat	m_flat	s_flat
0.0298448	0.0380473	0.0264339		0.666667	0.669192	0.618667		0.0315789	0.0464396	0.0296925		0.75	0.714286	0.651163
BAG-2 - BAG-3				BAG-3 - BAG-2				BAG-2 - BAG-3				BAG-3 - BAG-2
g_flat	m_flat	s_flat		g_flat	m_flat	s_flat		g_flat	m_flat	s_flat		g_flat	m_flat	s_flat
0.567507	0.698391	0.665098		0.820534	0.909091	0.919173		0.619048	0.709486	0.711864		0.824675	0.893827	0.947955
BAG-2 - TREE				TREE - BAG-2				BAG-2 - TREE				TREE - BAG-2
g_flat	m_flat	s_flat		g_flat	m_flat	s_flat		g_flat	m_flat	s_flat		g_flat	m_flat	s_flat
0.0397759	0.0505747	0.0364829		0.650794	0.689394	0.624		0.0428571	0.055336	0.039548		0.75	0.693878	0.651163
