# Supplementary material for: Using Typed Dependencies to Study and Recognise Conceptualisation Zones in Biomedical Literature
Source: PLoS One. 2013 Nov 18;8(11):e79570. doi: 10.1371/journal.pone.0079570 (PMC3832541; doi:10.1371/journal.pone.0079570)
Supplement: Supporting Information S1 — The experiments described in our manuscript have generated a substantial amount of data, which we cannot directly include in a document. Parts of this data are made available in the supporting_information archive, while the entire raw classification data is available on request. Below we briefly describe the content of this archive: Table set S1. Basic rule set statistics on the ART corpus, including the sizes of the rule sets for each ranking mechanism we have used, for each rhetorical type at different thresholds: 1%, 5%, 10% and 15%. Table set S2. Basic rule set statistics on the Wilbur corpus, including the sizes of the rule sets for each ranking mechanism we have used, for each rhetorical type at different thresholds: 1%, 5%, 10% and 15%. Table set S3. Corpus-driven inter-type comparison on the ART corpus, looking at the overlaps between the rule sets of the different rhetorical types. Table set S4. Corpus-driven inter-type comparison on the Wilbur corpus. Table set S5. Corpus-driven intra-type comparison on the ART corpus, looking at the overlaps between the different serialization types in the context of a rhetorical type. Table set S6. Corpus-driven intra-type comparison on the Wilbur corpus. Table set S7. Cross-corpus type comparison, listing the overlaps in rule sets between the rhetorical types of the ART and Wilbur corpora. (ZIP) [file pone.0079570.s001.zip › supporting_information/Tableset_S7.xlsx]

## Sheet: 1
FULL										EXCLUDES
CONFIDENCE-BASED										CONFIDENCE-BASED
PLAIN										PLAIN
	g_flat	m_flat	s_flat			g_flat	m_flat	s_flat			g_flat	m_flat	s_flat			g_flat	m_flat	s_flat
BAC	0.0191667	0.0698411	0.101594		BAC	0.56456	0.351769	0.606243		BAC	0.0415009	0.104605	0.125071		BAC	0.552941	0.243709	0.504016
CON	0.0783565	0.133565	0.382176		CON	0.431118	0.150629	0.535463		CON	0.132924	0.196319	0.613497		CON	0.411765	0.129801	0.620482
GOA	0.0874216	0.166667	0.147315		GOA	0.713128	0.331535	0.326641		GOA	0.0928505	0.31662	0.147632		GOA	0.6	0.476821	0.317269
HYP	0.0875425	0.107627	0.220591		HYP	0.665586	0.196193	0.507181		HYP	0.100712	0.18413	0.365209		HYP	0.594118	0.239735	0.74498
MET	0.0740615	0.297151	0.295681		MET	0.515937	0.388339	0.44109		MET	0.137552	0.41403	0.301238		MET	0.605882	0.405298	0.429719
MOD	0.0535714	0.157546	0.196573		MOD	0.269584	0.196043	0.263042		MOD	0.0996622	0.320946	0.358108		MOD	0.382353	0.271523	0.425703
MOT	0.0856672	0.127928	0.255569		MOT	0.625068	0.19994	0.479924		MOT	0.111607	0.148438	0.238839		MOT	0.670588	0.176159	0.437751
OBJ	0.265222	0.412177	0.463819		OBJ	0.433279	0.15003	0.206624		OBJ	0.295	0.51	0.52		OBJ	0.347059	0.136424	0.204819
OBS	0.475232	0.871517	0.902477		OBS	0.162075	0.0726918	0.0888042		OBS	0.559322	0.728814	0.745763		OBS	0.182353	0.0503311	0.0823293
RES	0.127024	0.296869	0.45556		RES	0.249055	0.136541	0.236811		RES	0.222222	0.342222	0.866667		RES	0.311765	0.101987	0.381526
BAG-1										BAG-1
	g_flat	m_flat	s_flat			g_flat	m_flat	s_flat			g_flat	m_flat	s_flat			g_flat	m_flat	s_flat
BAC	0.100803	0.156111	0.170384		BAC	0.00938056	0.0622517	0.0809906		BAC	0.247788	0.256637	0.327434		BAC	0.030303	0.0665188	0.0803571
CON	0.597656	0.5625	0.804688		CON	0.00517548	0.0384106	0.0615797		CON	0.741935	0.645161	1		CON	0.013468	0.0332594	0.0553571
GOA	0.726891	0.315126	0.516807		GOA	0.0202167	0.0211921	0.041834		GOA	0.674419	0.465116	0.883721		GOA	0.040404	0.037694	0.075
HYP	0.436464	0.447514	0.60221		HYP	0.00614588	0.0245033	0.0338019		HYP	0.777778	0.694444	0.944444		HYP	0.03367	0.0532151	0.0625
MET	0.381132	0.290566	0.369811		MET	0.00388161	0.0172185	0.0301205		MET	0.735294	0.852941	0.735294		MET	0.0151515	0.0399113	0.0428571
MOD	0.252336	0.21028	0.224299		MOD	0.00177907	0.00927152	0.0133869		MOD	0.423077	0.538462	0.576923		MOD	0.003367	0.0199557	0.0267857
MOT	0.349315	0.356164	0.376712		MOT	0.00323468	0.0135762	0.0240964		MOT	0.481481	0.555556	0.666667		MOT	0.0185185	0.0243902	0.0321429
OBJ	0.8	0.663158	0.768421		OBJ	0.00194081	0.0115894	0.0227577		OBJ	0.818182	0.818182	0.909091		OBJ	0.003367	0.0110865	0.0160714
OBS	0.615385	0.820513	0.923077		OBS	0.00177907	0.00927152	0.0120482		OBS	0.5	0.75	0.5		OBS	0.003367	0.00221729	0.00357143
RES	0.469512	0.652439	0.786585		RES	0.00436681	0.0317881	0.0394913		RES	0.764706	0.764706	0.941176		RES	0.0117845	0.0243902	0.0303571
BAG-2										BAG-2
	g_flat	m_flat	s_flat			g_flat	m_flat	s_flat			g_flat	m_flat	s_flat			g_flat	m_flat	s_flat
BAC	0.0993304	0.145089	0.172991		BAC	0.0175086	0.0775996	0.102467		BAC	0.144444	0.2	0.266667		BAC	0.0517241	0.0708955	0.0769231
CON	0.472362	0.603015	0.829146		CON	0.00602755	0.0517331	0.0706831		CON	0.416667	0.625	1		CON	0.0172414	0.0447761	0.0576923
GOA	0.583784	0.313514	0.47027		GOA	0.021527	0.0253492	0.0431689		GOA	0.441176	0.382353	0.764706		GOA	0.0689655	0.0447761	0.0721154
HYP	0.415385	0.553846	0.753846		HYP	0.00832377	0.0351785	0.0450664		HYP	0.5	0.625	1		HYP	0.0517241	0.0559701	0.0600962
MET	0.399038	0.355769	0.490385		MET	0.0054535	0.0248319	0.0455408		MET	0.541667	0.75	0.75		MET	0.0229885	0.0335821	0.0408654
MOD	0.304094	0.22807	0.216374		MOD	0.00373134	0.0108639	0.0142315		MOD	0.25	0.4	0.6		MOD	0	0.0186567	0.0216346
MOT	0.292035	0.318584	0.469027		MOT	0.00487945	0.0155199	0.0298861		MOT	0.473684	0.473684	0.736842		MOT	0.0402299	0.0335821	0.03125
OBJ	0.8	0.742857	0.914286		OBJ	0.00258324	0.0175892	0.0308349		OBJ	0.625	0.875	0.875		OBJ	0	0.0149254	0.0168269
OBS	0.724138	0.862069	0.965517		OBS	0.00258324	0.0118986	0.0132827		OBS	0.333333	0.666667	0.666667		OBS	0	0.00746269	0.00480769
RES	0.507937	0.706349	0.896825		RES	0.00631458	0.0403518	0.0498102		RES	0.461538	0.692308	1		RES	0.0172414	0.0335821	0.0336538
BAG-3										BAG-3
	g_flat	m_flat	s_flat			g_flat	m_flat	s_flat			g_flat	m_flat	s_flat			g_flat	m_flat	s_flat
BAC	0.0789474	0.130194	0.128809		BAC	0.00874192	0.064744	0.113005		BAC	0.166667	0.194444	0.222222		BAC	0.0208333	0.0544747	0.0676471
CON	0.597403	0.655844	0.909091		CON	0.00494109	0.0453208	0.0839646		CON	0.666667	0.722222	1		CON	0	0.0389105	0.0529412
GOA	0.652542	0.432203	0.661017		GOA	0.018244	0.0235433	0.0542929		GOA	0.368421	0.684211	0.736842		GOA	0.0347222	0.0466926	0.0470588
HYP	0.626168	0.570093	0.906542		HYP	0.00988217	0.0335491	0.0606061		HYP	0.823529	0.823529	1		HYP	0.0416667	0.0544747	0.0558824
MET	0.38125	0.5125	0.64375		MET	0.0022805	0.0258976	0.0631313		MET	0.555556	0.833333	0.944444		MET	0.0208333	0.0311284	0.0441176
MOD	0.328571	0.221429	0.314286		MOD	0.00114025	0.0105945	0.0265152		MOD	0.25	0.5	0.75		MOD	0	0.0155642	0.0382353
MOT	0.316832	0.316832	0.465347		MOT	0.00304067	0.0158917	0.0517677		MOT	0.5	0.285714	0.571429		MOT	0.0277778	0.0194553	0.0323529
OBJ	0.622951	0.704918	0.967213		OBJ	0.00114025	0.0129488	0.0372475		OBJ	0.833333	0.833333	1		OBJ	0	0.0077821	0.0176471
OBS	0.619048	1	1		OBS	0.00114025	0.0105945	0.0132576		OBS	0.5	1	1		OBS	0	0.0077821	0.00588235
RES	0.55102	0.744898	0.938776		RES	0.00418092	0.032372	0.0555556		RES	0.7	0.9	1		RES	0	0.0350195	0.0323529
TREE										TREE
	g_flat	m_flat	s_flat			g_flat	m_flat	s_flat			g_flat	m_flat	s_flat			g_flat	m_flat	s_flat
BAC	0.0293501	0.0922432	0.159329		BAC	0.404762	0.384615	0.590909		BAC	0.0465116	0.162791	0.232558		BAC	0.666667	0.411765	0.5
CON	0.130435	0.347826	0.728261		CON	0.238095	0.202797	0.422078		CON	0.111111	0.333333	0.888889		CON	0.333333	0.176471	0.5
GOA	0.263158	0.407895	0.434211		GOA	0.309524	0.195804	0.201299		GOA	0.111111	0.222222	0.444444		GOA	0.333333	0.117647	0.125
HYP	0.0875	0.175	0.4375		HYP	0.166667	0.118881	0.24026		HYP	0	0.333333	1		HYP	0	0.294118	0.6875
MET	0.175926	0.398148	0.425926		MET	0.380952	0.300699	0.305195		MET	0.2	0.6	0.9		MET	0.666667	0.352941	0.375
MOD	0.134021	0.28866	0.371134		MOD	0.261905	0.195804	0.227273		MOD	0.1	0.4	0.4		MOD	0.333333	0.294118	0.3125
MOT	0.172414	0.310345	0.568966		MOT	0.285714	0.153846	0.25974		MOT	0.166667	0.333333	0.833333		MOT	0.333333	0.117647	0.3125
OBJ	0.421053	0.710526	0.763158		OBJ	0.285714	0.167832	0.168831		OBJ	0.666667	0.666667	0.666667		OBJ	0.666667	0.117647	0.125
OBS	0.352941	0.705882	0.882353		OBS	0.119048	0.0769231	0.0909091		OBS	0	0	1		OBS	0	0	0.0625
RES	0.166667	0.333333	0.75		RES	0.214286	0.132867	0.285714		RES	0	0.4	1		RES	0	0.117647	0.375
SUPPORT-BASED										SUPPORT-BASED
PLAIN										PLAIN
	g_flat	m_flat	s_flat			g_flat	m_flat	s_flat			g_flat	m_flat	s_flat			g_flat	m_flat	s_flat
BAC	0.0740741	0.111111	0.777778		BAC	1	0.3	1		BAC	0.111111	0	0.888889		BAC	1	0	1
CON	0.111111	0.111111	1		CON	1	0.2	0.857143		CON	0.142857	0	0.857143		CON	1	0	0.75
GOA	1	1	1		GOA	1	0.2	0.0952381		GOA	0	0	1		GOA	0	0	0.125
HYP	0.666667	0.666667	1		HYP	1	0.2	0.142857		HYP	0.5	0	0.5		HYP	1	0	0.125
MET	0.133333	0.2	0.6		MET	1	0.3	0.428571		MET	0	0.5	0.5		MET	0	0.333333	0.25
MOD	0.153846	0.230769	0.769231		MOD	1	0.3	0.47619		MOD	0.166667	0	1		MOD	1	0	0.75
MOT	1	1	1		MOT	1	0.2	0.0952381		MOT	1	0	1		MOT	1	0	0.125
OBJ	0.666667	0.666667	1		OBJ	1	0.2	0.142857		OBJ	0	0	1		OBJ	0	0	0.125
OBS	0.222222	0.333333	1		OBS	1	0.3	0.428571		OBS	0.5	0	1		OBS	1	0	0.25
RES	0.0833333	0.125	0.875		RES	1	0.3	1		RES	0.125	0	0.75		RES	1	0	0.75
BAG-1										BAG-1
	g_flat	m_flat	s_flat			g_flat	m_flat	s_flat			g_flat	m_flat	s_flat			g_flat	m_flat	s_flat
BAC	0.105263	0.210526	0.789474		BAC	1	0.307692	0.681818		BAC	0.0909091	0.181818	0.909091		BAC	1	0.25	0.833333
CON	0.153846	0.307692	1		CON	1	0.307692	0.590909		CON	0.142857	0.285714	1		CON	1	0.25	0.583333
GOA	0.333333	0.666667	1		GOA	0.5	0.153846	0.136364		GOA	0	0.5	1		GOA	0	0.125	0.166667
HYP	0.25	0.25	1		HYP	0.5	0.0769231	0.181818		HYP	0	0.5	1		HYP	0	0.125	0.166667
MET	0.166667	0.333333	0.916667		MET	1	0.307692	0.5		MET	0	0.5	0.833333		MET	0	0.375	0.416667
MOD	0.181818	0.363636	0.818182		MOD	1	0.307692	0.409091		MOD	0.166667	0.333333	1		MOD	1	0.25	0.5
MOT	0.5	0.5	1		MOT	0.5	0.0769231	0.0909091		MOT	0	1	1		MOT	0	0.125	0.0833333
OBJ	0.25	0.5	1		OBJ	0.5	0.153846	0.181818		OBJ	0	0.5	1		OBJ	0	0.125	0.166667
OBS	0.2	0.3	0.9		OBS	1	0.230769	0.409091		OBS	0.333333	0.333333	1		OBS	1	0.125	0.25
RES	0.0952381	0.190476	0.761905		RES	1	0.307692	0.727273		RES	0.125	0.25	1		RES	1	0.25	0.666667
BAG-2										BAG-2
	g_flat	m_flat	s_flat			g_flat	m_flat	s_flat			g_flat	m_flat	s_flat			g_flat	m_flat	s_flat
BAC	0.111111	0.222222	0.777778		BAC	1	0.363636	0.666667		BAC	0.1	0.2	0.8		BAC	1	0.333333	0.727273
CON	0.166667	0.333333	1		CON	1	0.363636	0.571429		CON	0.166667	0.166667	1		CON	1	0.166667	0.545455
GOA	0.333333	0.666667	1		GOA	0.5	0.181818	0.142857		GOA	0.5	0.5	1		GOA	1	0.166667	0.181818
HYP	0.333333	0.333333	1		HYP	0.5	0.0909091	0.142857		HYP	0.5	0.5	1		HYP	1	0.166667	0.181818
MET	0.181818	0.363636	0.818182		MET	1	0.363636	0.428571		MET	0.2	0.6	0.8		MET	1	0.5	0.363636
MOD	0.2	0.3	0.8		MOD	1	0.272727	0.380952		MOD	0.2	0.4	1		MOD	1	0.333333	0.454545
MOT	0.333333	0.666667	1		MOT	0.5	0.181818	0.142857		MOT	0	0	1		MOT	0	0	0.0909091
OBJ	0.25	0.5	1		OBJ	0.5	0.181818	0.190476		OBJ	0.5	0.5	1		OBJ	1	0.166667	0.181818
OBS	0.222222	0.333333	0.888889		OBS	1	0.272727	0.380952		OBS	0.5	0.5	1		OBS	1	0.166667	0.181818
RES	0.105263	0.210526	0.789474		RES	1	0.363636	0.714286		RES	0.142857	0.285714	1		RES	1	0.333333	0.636364
BAG-3										BAG-3
	g_flat	m_flat	s_flat			g_flat	m_flat	s_flat			g_flat	m_flat	s_flat			g_flat	m_flat	s_flat
BAC	0.111111	0.166667	0.888889		BAC	1	0.3	0.842105		BAC	0.111111	0.222222	0.888889		BAC	1	0.333333	0.727273
CON	0.181818	0.272727	1		CON	1	0.3	0.578947		CON	0.2	0.2	1		CON	1	0.166667	0.454545
GOA	0.333333	0.333333	1		GOA	0.5	0.1	0.157895		GOA	1	1	1		GOA	1	0.166667	0.0909091
HYP	0.333333	0.333333	1		HYP	0.5	0.1	0.157895		HYP	0.5	0.5	1		HYP	1	0.166667	0.181818
MET	0.181818	0.272727	0.909091		MET	1	0.3	0.526316		MET	0.2	0.4	1		MET	1	0.333333	0.454545
MOD	0.222222	0.333333	0.888889		MOD	1	0.3	0.421053		MOD	0.25	0.5	1		MOD	1	0.333333	0.363636
MOT	0.5	1	1		MOT	0.5	0.2	0.105263		MOT	0	0	1		MOT	0	0	0.0909091
OBJ	0.25	0.5	1		OBJ	0.5	0.2	0.210526		OBJ	0.5	0.5	1		OBJ	1	0.166667	0.181818
OBS	0.25	0.375	0.875		OBS	1	0.3	0.368421		OBS	0.5	0.5	1		OBS	1	0.166667	0.181818
RES	0.117647	0.176471	0.882353		RES	1	0.3	0.789474		RES	0.166667	0.333333	1		RES	1	0.333333	0.545455
TREE										TREE
	g_flat	m_flat	s_flat			g_flat	m_flat	s_flat			g_flat	m_flat	s_flat			g_flat	m_flat	s_flat
BAC	0.0714286	0.214286	0.714286		BAC	1	0.333333	0.769231		BAC	0	0	0.857143		BAC	#NUM!	0	1
CON	0.111111	0.222222	1		CON	1	0.222222	0.692308		CON	0	0	1		CON	#NUM!	0	0.5
GOA	0.5	1	1		GOA	1	0.222222	0.153846		GOA	0	0	1		GOA	#NUM!	0	0.166667
HYP	0.333333	0.666667	1		HYP	1	0.222222	0.230769		HYP	0	0	1		HYP	#NUM!	0	0.166667
MET	0.111111	0.333333	0.555556		MET	1	0.333333	0.384615		MET	0	1	0		MET	#NUM!	0.75	0
MOD	0.125	0.375	0.75		MOD	1	0.333333	0.461538		MOD	0	0	1		MOD	#NUM!	0	0.5
MOT	0.5	1	1		MOT	1	0.222222	0.153846		MOT	0	0	1		MOT	#NUM!	0	0.166667
OBJ	0.333333	0.666667	1		OBJ	1	0.222222	0.230769		OBJ	0	0	1		OBJ	#NUM!	0	0.166667
OBS	0.142857	0.285714	1		OBS	1	0.222222	0.538462		OBS	0	0	1		OBS	#NUM!	0	0.166667
RES	0.0714286	0.214286	0.785714		RES	1	0.333333	0.846154		RES	0	0	1		RES	#NUM!	0	0.666667
IR-BASED/CONFIDENCE										IR-BASED/CONFIDENCE
PLAIN										PLAIN
	g_flat	m_flat	s_flat			g_flat	m_flat	s_flat			g_flat	m_flat	s_flat			g_flat	m_flat	s_flat
BAC	0.0428783	0.0852637	0.19862		BAC	0.51087	0.120955	0.654443		BAC	0.0403226	0.0806452	0.173387		BAC	0.478261	0.108374	0.820896
CON	0.0658307	0.122257	0.426332		CON	0.228261	0.0469954	0.394922		CON	0.025641	0.0769231	0.397436		CON	0.130435	0.0246305	0.537313
GOA	0.15083	0.414781	0.174962		GOA	0.483696	0.173344	0.198872		GOA	0.133333	0.358333	0.141667		GOA	0.565217	0.197044	0.298507
HYP	0.134884	0.223256	0.267442		HYP	0.326087	0.0616333	0.173484		HYP	0.0659341	0.142857	0.274725		HYP	0.304348	0.0837438	0.477612
MET	0.157754	0.298128	0.395722		MET	0.679348	0.180277	0.396333		MET	0.115789	0.305263	0.336842		MET	0.434783	0.182266	0.432836
MOD	0.0783034	0.241436	0.409462		MOD	0.255435	0.0862866	0.338505		MOD	0.04	0.173333	0.466667		MOD	0.130435	0.0689655	0.477612
MOT	0.108407	0.143805	0.338496		MOT	0.288043	0.0400616	0.215797		MOT	0.133333	0.15	0.283333		MOT	0.304348	0.044335	0.313433
OBJ	0.192708	0.348958	0.609375		OBJ	0.222826	0.0416025	0.1622		OBJ	0.192308	0.423077	0.769231		OBJ	0.304348	0.0591133	0.298507
OBS	0.247863	0.444444	0.452991		OBS	0.168478	0.0400616	0.0747532		OBS	0.0769231	0.538462	0.461538		OBS	0.0434783	0.0394089	0.0895522
RES	0.0811404	0.223684	0.458333		RES	0.201087	0.0662558	0.275035		RES	0	0.270833	0.604167		RES	0.0869565	0.0541872	0.402985
BAG-1										BAG-1
	g_flat	m_flat	s_flat			g_flat	m_flat	s_flat			g_flat	m_flat	s_flat			g_flat	m_flat	s_flat
BAC	0.0601093	0.125683	0.502732		BAC	0.321429	0.117073	0.240469		BAC	0.263158	0.105263	0.736842		BAC	0.461538	0.0833333	0.196429
CON	0.0222222	0.0888889	0.688889		CON	0.107143	0.0195122	0.0879765		CON	0	0	0.6		CON	0	0.0277778	0.0535714
GOA	0.195652	0.108696	0.347826		GOA	0.196429	0.0292683	0.0439883		GOA	0.666667	0.333333	0.833333		GOA	0.230769	0.0833333	0.0535714
HYP	0.047619	0.142857	0.690476		HYP	0.125	0.0292683	0.0879765		HYP	0.428571	0.285714	0.857143		HYP	0.307692	0.0833333	0.107143
MET	0.173913	0.195652	0.565217		MET	0.160714	0.0487805	0.058651		MET	0.333333	0.333333	0.666667		MET	0.153846	0.0555556	0.0714286
MOD	0.102564	0.179487	0.538462		MOD	0.107143	0.0292683	0.058651		MOD	0	0.4	1		MOD	0	0.0277778	0.0714286
MOT	0.0555556	0.138889	0.75		MOT	0.0714286	0.0292683	0.0674487		MOT	0.333333	0.166667	0.666667		MOT	0.153846	0.0555556	0.0714286
OBJ	0.263158	0.368421	0.631579		OBJ	0.125	0.0195122	0.026393		OBJ	0	0	1		OBJ	0	0	0.0178571
OBS	0.428571	0.285714	0.571429		OBS	0.0714286	0.0097561	0.0058651		OBS	#NUM!	#NUM!	#NUM!		OBS	0	0	0
RES	0.185185	0.185185	0.814815		RES	0.160714	0.0243902	0.0469208		RES	1	0.333333	1		RES	0.307692	0	0
BAG-2										BAG-2
	g_flat	m_flat	s_flat			g_flat	m_flat	s_flat			g_flat	m_flat	s_flat			g_flat	m_flat	s_flat
BAC	0.047619	0.115646	0.544218		BAC	0.375	0.11875	0.270677		BAC	0.133333	0.133333	0.733333		BAC	0.375	0.0689655	0.255814
CON	0.0285714	0.114286	0.771429		CON	0.125	0.025	0.0827068		CON	0	0	0.75		CON	0	0	0.0697674
GOA	0.189189	0.324324	0.513514		GOA	0.275	0.075	0.0676692		GOA	0.5	0.25	0.75		GOA	0.25	0.0689655	0.0697674
HYP	0.0967742	0.129032	0.741935		HYP	0.15	0.025	0.075188		HYP	0.166667	0.5	0.5		HYP	0.25	0.0689655	0.0697674
MET	0.194444	0.194444	0.5		MET	0.2	0.05	0.0526316		MET	0.25	0.25	0.5		MET	0.125	0.0344828	0.0465116
MOD	0.0645161	0.16129	0.548387		MOD	0.075	0.025	0.056391		MOD	0.25	0.25	1		MOD	0	0.0344828	0.0697674
MOT	0.0357143	0.142857	0.678571		MOT	0.125	0.0375	0.0639098		MOT	0.333333	0.333333	1		MOT	0.125	0.0344828	0.0697674
OBJ	0.357143	0.428571	0.642857		OBJ	0.125	0.01875	0.0263158		OBJ	0	0	1		OBJ	0	0	0.0232558
OBS	0.5	0.333333	0.666667		OBS	0.1	0.0125	0.0037594		OBS	#NUM!	#NUM!	#NUM!		OBS	0	0	0
RES	0.0952381	0.190476	0.761905		RES	0.15	0.03125	0.0488722		RES	0.5	0.5	1		RES	0.25	0	0.0232558
BAG-3										BAG-3
	g_flat	m_flat	s_flat			g_flat	m_flat	s_flat			g_flat	m_flat	s_flat			g_flat	m_flat	s_flat
BAC	0.0252101	0.142857	0.546218		BAC	0.37931	0.126866	0.28169		BAC	0.0833333	0.166667	0.833333		BAC	0.333333	0.0833333	0.28125
CON	0	0.111111	0.703704		CON	0.103448	0.0298507	0.084507		CON	0	0	1		CON	0	0	0.09375
GOA	0.258065	0.290323	0.483871		GOA	0.310345	0.0820896	0.0610329		GOA	0.333333	0.333333	0.666667		GOA	0.166667	0.0833333	0.0625
HYP	0.0416667	0.166667	0.833333		HYP	0.172414	0.0373134	0.084507		HYP	0.333333	0.333333	1		HYP	0.166667	0.0416667	0.09375
MET	0.285714	0.25	0.535714		MET	0.310345	0.0597015	0.056338		MET	0.333333	0.333333	0.666667		MET	0.166667	0.0833333	0.0625
MOD	0.115385	0.153846	0.538462		MOD	0.206897	0.0298507	0.0610329		MOD	0	0	1		MOD	0	0.0416667	0.09375
MOT	0.0416667	0.166667	0.583333		MOT	0.137931	0.0447761	0.084507		MOT	0.333333	0.333333	1		MOT	0.166667	0.0416667	0.09375
OBJ	0.416667	0.5	0.583333		OBJ	0.172414	0.0223881	0.0234742		OBJ	0	0	1		OBJ	0	0	0.03125
OBS	1	0.25	0.75		OBS	0.137931	0.00746269	0		OBS	#NUM!	#NUM!	#NUM!		OBS	0	0	0
RES	0	0.294118	0.705882		RES	0.137931	0.0447761	0.0469484		RES	0	0.5	1		RES	0.166667	0	0.03125
TREE										TREE
	g_flat	m_flat	s_flat			g_flat	m_flat	s_flat			g_flat	m_flat	s_flat			g_flat	m_flat	s_flat
BAC	0.0897436	0.115385	0.24359		BAC	1	0.333333	0.833333		BAC	0	0.125	0.25		BAC	#NUM!	0.666667	1
CON	0.266667	0.0666667	0.666667		CON	0.571429	0.0416667	0.333333		CON	0	0	0		CON	#NUM!	0	0
GOA	0.25	0.4375	0.375		GOA	0.714286	0.0416667	0.291667		GOA	0	1	0		GOA	#NUM!	0.333333	0
HYP	0.266667	0.266667	0.533333		HYP	0.571429	0.0833333	0.25		HYP	0	0	0		HYP	#NUM!	0	0
MET	0.176471	0.235294	0.411765		MET	0.714286	0.208333	0.333333		MET	0	1	0		MET	#NUM!	0.333333	0
MOD	0.222222	0.0555556	0.388889		MOD	0.571429	0.0416667	0.333333		MOD	0	0	0		MOD	#NUM!	0	0
MOT	0.166667	0.25	0.333333		MOT	0.285714	0.0833333	0.166667		MOT	0	0	0		MOT	#NUM!	0	0
OBJ	0.714286	0.285714	0.857143		OBJ	0.714286	0	0.208333		OBJ	#NUM!	#NUM!	#NUM!		OBJ	#NUM!	0	0
OBS	0.666667	0	0.666667		OBS	0.285714	0	0.0833333		OBS	#NUM!	#NUM!	#NUM!		OBS	#NUM!	0	0
RES	0.181818	0.272727	0.363636		RES	0.285714	0.0833333	0.166667		RES	0	0	1		RES	#NUM!	0	0.5
IR-BASED/KULC										IR-BASED/KULC
PLAIN										PLAIN
	g_flat	m_flat	s_flat			g_flat	m_flat	s_flat			g_flat	m_flat	s_flat			g_flat	m_flat	s_flat
BAC	0.0233333	0.057619	0.087619		BAC	0.632184	0.183612	0.550562		BAC	0.008	0.032	0.08		BAC	0.5	0.0952381	0.571429
CON	0.0453515	0.124717	0.326531		CON	0.206897	0.0576631	0.375281		CON	0	0.03125	0.21875		CON	0.25	0	0.392857
GOA	0.106996	0.211934	0.090535		GOA	0.528736	0.201821	0.132584		GOA	0	0.09375	0.0625		GOA	0	0.142857	0.142857
HYP	0.0543175	0.107242	0.197772		HYP	0.436782	0.119879	0.370787		HYP	0.0147059	0	0.147059		HYP	0.5	0.0714286	0.535714
MET	0.117547	0.286201	0.364566		MET	0.747126	0.236722	0.447191		MET	0.0263158	0.105263	0.263158		MET	0.25	0.142857	0.357143
MOD	0.0342742	0.191532	0.40121		MOD	0.218391	0.107739	0.41573		MOD	0.0285714	0.0571429	0.342857		MOD	0.25	0.0238095	0.392857
MOT	0.0555556	0.0793651	0.293651		MOT	0.367816	0.0682853	0.373034		MOT	0.0357143	0	0.285714		MOT	0.25	0.0238095	0.392857
OBJ	0.154839	0.335484	0.619355		OBJ	0.321839	0.0728376	0.193258		OBJ	0.111111	0	0.555556		OBJ	0.25	0.0238095	0.178571
OBS	0.296296	0.574074	0.240741		OBS	0.195402	0.0409712	0.0179775		OBS	0.25	0.5	0.25		OBS	0.25	0.047619	0.0357143
RES	0.0502092	0.175732	0.523013		RES	0.149425	0.0500759	0.238202		RES	0	0.111111	0.388889		RES	0.25	0.0238095	0.25
BAG-1										BAG-1
	g_flat	m_flat	s_flat			g_flat	m_flat	s_flat			g_flat	m_flat	s_flat			g_flat	m_flat	s_flat
BAC	0.136585	0.229268	0.595122		BAC	0.383838	0.120846	0.211215		BAC	0.4	0.1	0.7		BAC	0.6875	0.0731707	0.16129
CON	0.297872	0.234043	0.702128		CON	0.191919	0.0332326	0.0485981		CON	0.2	0.2	0.6		CON	0.0625	0.0243902	0.016129
GOA	0.350877	0.350877	0.561404		GOA	0.252525	0.0483384	0.0542056		GOA	0.666667	0.166667	0.666667		GOA	0.25	0.0243902	0.0806452
HYP	0.196078	0.294118	0.607843		HYP	0.161616	0.0422961	0.046729		HYP	0.428571	0.571429	0.571429		HYP	0.25	0.097561	0.0645161
MET	0.354167	0.3125	0.625		MET	0.232323	0.0483384	0.0504673		MET	0.4	0.4	0.8		MET	0.1875	0.0487805	0.0645161
MOD	0.285714	0.404762	0.642857		MOD	0.161616	0.0392749	0.0448598		MOD	0.2	0.2	0.4		MOD	0.125	0.0243902	0.0322581
MOT	0.320755	0.226415	0.698113		MOT	0.242424	0.0453172	0.0691589		MOT	0.6	0.4	0.8		MOT	0.1875	0.0487805	0.0483871
OBJ	0.526316	0.473684	0.684211		OBJ	0.131313	0.0302115	0.0186916		OBJ	0.5	0	0.5		OBJ	0.125	0.0243902	0.016129
OBS	1	0.714286	0.571429		OBS	0.0505051	0.0120846	0		OBS	#NUM!	#NUM!	#NUM!		OBS	0	0	0
RES	0.392857	0.392857	0.821429		RES	0.151515	0.0241692	0.0299065		RES	0.666667	0	0.666667		RES	0.1875	0	0
BAG-2										BAG-2
	g_flat	m_flat	s_flat			g_flat	m_flat	s_flat			g_flat	m_flat	s_flat			g_flat	m_flat	s_flat
BAC	0.173913	0.248447	0.57764		BAC	0.527778	0.134615	0.215026		BAC	0.25	0.25	0.5		BAC	0.583333	0.121212	0.170213
CON	0.388889	0.25	0.777778		CON	0.194444	0.0192308	0.0466321		CON	0.5	0.25	0.75		CON	0.166667	0.030303	0.0425532
GOA	0.222222	0.333333	0.555556		GOA	0.180556	0.0615385	0.0518135		GOA	0.25	0.75	0.5		GOA	0.0833333	0.0909091	0.0425532
HYP	0.289474	0.394737	0.763158		HYP	0.194444	0.0346154	0.0492228		HYP	0.4	0.6	0.6		HYP	0.166667	0.0909091	0.0425532
MET	0.447368	0.342105	0.631579		MET	0.305556	0.05	0.0544041		MET	0.25	0.75	0.5		MET	0.25	0.121212	0.0425532
MOD	0.393939	0.545455	0.666667		MOD	0.236111	0.05	0.0492228		MOD	0.25	1	0.5		MOD	0.166667	0.0909091	0.0212766
MOT	0.375	0.325	0.7		MOT	0.263889	0.05	0.0647668		MOT	0.5	0.5	0.5		MOT	0.166667	0.0606061	0.0425532
OBJ	0.6	0.466667	0.666667		OBJ	0.125	0.0153846	0.015544		OBJ	1	0	0		OBJ	0.0833333	0	0
OBS	1	0.5	0.666667		OBS	0.0555556	0.00384615	0		OBS	#NUM!	#NUM!	#NUM!		OBS	0	0	0
RES	0.409091	0.454545	0.909091		RES	0.138889	0.0192308	0.0336788		RES	0.5	0.5	1		RES	0.0833333	0.030303	0.0212766
BAG-3										BAG-3
	g_flat	m_flat	s_flat			g_flat	m_flat	s_flat			g_flat	m_flat	s_flat			g_flat	m_flat	s_flat
BAC	0.155039	0.224806	0.527132		BAC	0.5	0.122549	0.235915		BAC	0.25	0.25	0.833333		BAC	0.333333	0.0769231	0.285714
CON	0.428571	0.214286	0.714286		CON	0.189655	0.00980392	0.0457746		CON	0.333333	0.333333	0.333333		CON	0.111111	0.0384615	0.0285714
GOA	0.257143	0.314286	0.571429		GOA	0.241379	0.0490196	0.0457746		GOA	0.666667	0.666667	0.333333		GOA	0.222222	0.0769231	0.0285714
HYP	0.448276	0.448276	0.724138		HYP	0.172414	0.0245098	0.0422535		HYP	0.5	0.5	0.5		HYP	0.222222	0.0769231	0.0571429
MET	0.535714	0.357143	0.642857		MET	0.293103	0.0343137	0.056338		MET	0.666667	0.333333	1		MET	0.222222	0.0384615	0.0857143
MOD	0.384615	0.461538	0.653846		MOD	0.189655	0.0392157	0.0492958		MOD	0.666667	0.333333	0.666667		MOD	0.222222	0.0384615	0.0571429
MOT	0.393939	0.242424	0.666667		MOT	0.275862	0.0441176	0.0739437		MOT	0.666667	0.333333	1		MOT	0.222222	0.0384615	0.0857143
OBJ	0.583333	0.416667	0.75		OBJ	0.12069	0.0147059	0.0211268		OBJ	0	1	1		OBJ	0	0	0.0285714
OBS	1	0.5	1		OBS	0.0689655	0.00980392	0		OBS	#NUM!	#NUM!	#NUM!		OBS	0	0	0
RES	0.411765	0.529412	0.882353		RES	0.103448	0.0245098	0.0316901		RES	0.5	0.5	0.5		RES	0.111111	0.0384615	0.0285714
TREE										TREE
	g_flat	m_flat	s_flat			g_flat	m_flat	s_flat			g_flat	m_flat	s_flat			g_flat	m_flat	s_flat
BAC	0.0487805	0.109756	0.195122		BAC	0.75	0.307692	0.666667		BAC	0	0.125	0.125		BAC	#NUM!	0.333333	0.5
CON	0.2	0.133333	0.533333		CON	0.375	0.0384615	0.333333		CON	0	0	0		CON	#NUM!	0	0
GOA	0.157895	0.315789	0.315789		GOA	0.5	0.115385	0.25		GOA	0	1	1		GOA	#NUM!	0.333333	0.5
HYP	0.176471	0.294118	0.529412		HYP	0.375	0.0769231	0.375		HYP	0	0.5	1		HYP	#NUM!	0.333333	1
MET	0.166667	0.166667	0.277778		MET	0.75	0.230769	0.291667		MET	0	1	1		MET	#NUM!	0.333333	0.5
MOD	0.222222	0.166667	0.222222		MOD	0.625	0.115385	0.25		MOD	0	0	0		MOD	#NUM!	0	0
MOT	0.133333	0.2	0.333333		MOT	0.25	0.192308	0.208333		MOT	0	1	1		MOT	#NUM!	0.333333	0.5
OBJ	0.285714	0.571429	0.714286		OBJ	0.25	0	0.208333		OBJ	#NUM!	#NUM!	#NUM!		OBJ	#NUM!	0	0
OBS	0.333333	0.666667	0		OBS	0.125	0.0769231	0		OBS	#NUM!	#NUM!	#NUM!		OBS	#NUM!	0	0
RES	0.181818	0.272727	0.454545		RES	0.25	0.0769231	0.125		RES	0	0	0		RES	#NUM!	0	0
IR-BASED/MIXED										IR-BASED/MIXED
PLAIN										PLAIN
	g_flat	m_flat	s_flat			g_flat	m_flat	s_flat			g_flat	m_flat	s_flat			g_flat	m_flat	s_flat
BAC	0.0274368	0.056799	0.146811		BAC	0.587678	0.150107	0.763575		BAC	0.0278884	0.063745	0.14741		BAC	0.714286	0.215909	0.857143
CON	0.0632054	0.120767	0.488713		CON	0.270142	0.0614725	0.5181		CON	0.03125	0.046875	0.34375		CON	0.214286	0.0454545	0.517857
GOA	0.169102	0.395616	0.193111		GOA	0.682464	0.228735	0.218326		GOA	0.128571	0.228571	0.0857143		GOA	0.714286	0.295455	0.178571
HYP	0.0719274	0.125698	0.284916		HYP	0.492891	0.111508	0.504525		HYP	0.0444444	0.0666667	0.2		HYP	0.5	0.159091	0.660714
MET	0.127551	0.251701	0.323129		MET	0.734597	0.225876	0.41629		MET	0.0769231	0.294872	0.307692		MET	0.428571	0.352273	0.446429
MOD	0.052094	0.194076	0.391216		MOD	0.246445	0.120801	0.418552		MOD	0.0428571	0.157143	0.414286		MOD	0.214286	0.125	0.5
MOT	0.0933476	0.126609	0.320815		MOT	0.454976	0.084346	0.358597		MOT	0.09375	0.078125	0.234375		MOT	0.428571	0.0909091	0.357143
OBJ	0.168831	0.353896	0.662338		OBJ	0.274882	0.0693352	0.219457		OBJ	0.105263	0.210526	0.736842		OBJ	0.142857	0.0568182	0.25
OBS	0.280374	0.46729	0.429907		OBS	0.146919	0.0335954	0.0429864		OBS	0.125	0.625	0.375		OBS	0.0714286	0.0568182	0.0535714
RES	0.0822785	0.244726	0.57173		RES	0.180095	0.0664761	0.269231		RES	0	0.228571	0.628571		RES	0.0714286	0.0681818	0.357143
BAG-1										BAG-1
	g_flat	m_flat	s_flat			g_flat	m_flat	s_flat			g_flat	m_flat	s_flat			g_flat	m_flat	s_flat
BAC	0.160976	0.190244	0.55122		BAC	0.296296	0.102632	0.189435		BAC	0.25	0.15	0.75		BAC	0.388889	0.0714286	0.193548
CON	0.212766	0.170213	0.595745		CON	0.111111	0.0289474	0.0510018		CON	0	0	0.8		CON	0	0.0238095	0.0483871
GOA	0.305085	0.20339	0.474576		GOA	0.154321	0.0342105	0.0528233		GOA	0.666667	0.333333	0.833333		GOA	0.166667	0.0714286	0.0483871
HYP	0.196078	0.235294	0.627451		HYP	0.111111	0.0315789	0.0582878		HYP	0.285714	0.571429	0.714286		HYP	0.166667	0.047619	0.0645161
MET	0.333333	0.333333	0.5		MET	0.135802	0.0552632	0.0382514		MET	0.4	0.6	1		MET	0.166667	0.0714286	0.0806452
MOD	0.285714	0.333333	0.547619		MOD	0.123457	0.0315789	0.0437158		MOD	0	0.4	1		MOD	0.0555556	0	0.0645161
MOT	0.285714	0.178571	0.660714		MOT	0.160494	0.0289474	0.0692168		MOT	0.4	0.4	1		MOT	0.111111	0.047619	0.0645161
OBJ	0.368421	0.421053	0.526316		OBJ	0.0679012	0.0210526	0.0163934		OBJ	0.5	0	1		OBJ	0.0555556	0	0.0322581
OBS	0.857143	0.428571	0.571429		OBS	0.037037	0.00789474	0.00182149		OBS	#NUM!	#NUM!	#NUM!		OBS	0	0	0
RES	0.392857	0.357143	0.75		RES	0.104938	0.0289474	0.0291439		RES	1	0.333333	0.666667		RES	0.222222	0	0
BAG-2										BAG-2
	g_flat	m_flat	s_flat			g_flat	m_flat	s_flat			g_flat	m_flat	s_flat			g_flat	m_flat	s_flat
BAC	0.17284	0.17284	0.58642		BAC	0.356522	0.107266	0.222222		BAC	0.125	0.1875	0.75		BAC	0.230769	0.0909091	0.234043
CON	0.277778	0.166667	0.638889		CON	0.113043	0.0276817	0.0555556		CON	0	0	0.75		CON	0	0	0.0638298
GOA	0.23913	0.26087	0.5		GOA	0.130435	0.0519031	0.0505051		GOA	0.5	0.5	0.75		GOA	0.153846	0.0909091	0.0425532
HYP	0.289474	0.184211	0.657895		HYP	0.121739	0.0276817	0.0606061		HYP	0.2	0.4	0.8		HYP	0.0769231	0.0606061	0.0638298
MET	0.315789	0.289474	0.552632		MET	0.13913	0.0449827	0.0429293		MET	0.5	0.75	0.75		MET	0.230769	0.121212	0.0638298
MOD	0.272727	0.363636	0.545455		MOD	0.121739	0.0311419	0.0454545		MOD	0.25	0.25	1		MOD	0.0769231	0	0.0638298
MOT	0.214286	0.142857	0.547619		MOT	0.130435	0.0311419	0.0580808		MOT	0.25	0.25	0.75		MOT	0.0769231	0.030303	0.0638298
OBJ	0.4	0.4	0.666667		OBJ	0.0695652	0.0138408	0.0227273		OBJ	0	0	1		OBJ	0	0	0.0212766
OBS	0.666667	0.333333	0.5		OBS	0.0434783	0.00692042	0.00252525		OBS	#NUM!	#NUM!	#NUM!		OBS	0	0	0
RES	0.272727	0.318182	0.681818		RES	0.0869565	0.0242215	0.030303		RES	0.5	0.5	1		RES	0.153846	0	0.0212766
BAG-3										BAG-3
	g_flat	m_flat	s_flat			g_flat	m_flat	s_flat			g_flat	m_flat	s_flat			g_flat	m_flat	s_flat
BAC	0.162791	0.186047	0.573643		BAC	0.395062	0.115556	0.244828		BAC	0.25	0.166667	0.833333		BAC	0.4	0.0740741	0.285714
CON	0.214286	0.178571	0.607143		CON	0.111111	0.0266667	0.0586207		CON	0.333333	0.333333	1		CON	0.1	0	0.0857143
GOA	0.371429	0.285714	0.542857		GOA	0.185185	0.0488889	0.0551724		GOA	0.666667	0.666667	0.666667		GOA	0.2	0.111111	0.0285714
HYP	0.275862	0.206897	0.689655		HYP	0.148148	0.0266667	0.0655172		HYP	0.5	0.5	1		HYP	0.2	0.037037	0.114286
MET	0.357143	0.25	0.464286		MET	0.148148	0.0444444	0.0344828		MET	0.666667	0.333333	1		MET	0.2	0.037037	0.0857143
MOD	0.269231	0.346154	0.5		MOD	0.160494	0.0355556	0.0482759		MOD	0.333333	0.333333	1		MOD	0.1	0	0.0857143
MOT	0.235294	0.147059	0.588235		MOT	0.17284	0.0311111	0.0758621		MOT	0.333333	0.333333	1		MOT	0.1	0.037037	0.0857143
OBJ	0.5	0.416667	0.5		OBJ	0.0740741	0.0133333	0.0172414		OBJ	1	1	1		OBJ	0.1	0	0.0285714
OBS	1	0.5	1		OBS	0.0493827	0.00888889	0		OBS	#NUM!	#NUM!	#NUM!		OBS	0	0	0
RES	0.235294	0.411765	0.647059		RES	0.0864198	0.0222222	0.0275862		RES	0.5	0.5	0.5		RES	0.2	0	0.0285714
TREE										TREE
	g_flat	m_flat	s_flat			g_flat	m_flat	s_flat			g_flat	m_flat	s_flat			g_flat	m_flat	s_flat
BAC	0.0853659	0.0853659	0.182927		BAC	1	0.346154	0.6		BAC	0	0	0.25		BAC	#NUM!	0.333333	1
CON	0.266667	0.133333	0.733333		CON	0.5	0.0769231	0.4		CON	0	0	0		CON	#NUM!	0	0
GOA	0.210526	0.263158	0.421053		GOA	0.625	0.115385	0.28		GOA	0	1	0		GOA	#NUM!	0.333333	0
HYP	0.294118	0.176471	0.705882		HYP	0.625	0.0384615	0.4		HYP	0	0	0.5		HYP	#NUM!	0	0.5
MET	0.166667	0.222222	0.444444		MET	0.625	0.269231	0.36		MET	0	1	0		MET	#NUM!	0.333333	0
MOD	0.277778	0.0555556	0.333333		MOD	0.625	0.0769231	0.28		MOD	0	0	0		MOD	#NUM!	0	0
MOT	0.2	0.133333	0.533333		MOT	0.375	0.115385	0.32		MOT	0	0	0		MOT	#NUM!	0	0
OBJ	0.714286	0.285714	0.857143		OBJ	0.625	0	0.24		OBJ	#NUM!	#NUM!	#NUM!		OBJ	#NUM!	0	0
OBS	0.666667	0.333333	0.666667		OBS	0.25	0	0.08		OBS	#NUM!	#NUM!	#NUM!		OBS	#NUM!	0	0
RES	0.0909091	0.272727	0.272727		RES	0.125	0.115385	0.12		RES	0	0	1		RES	#NUM!	0	0.5

## Sheet: 5
FULL										EXCLUDES
CONFIDENCE-BASED										CONFIDENCE-BASED
PLAIN										PLAIN
	g_flat	m_flat	s_flat			g_flat	m_flat	s_flat			g_flat	m_flat	s_flat			g_flat	m_flat	s_flat
BAC	0.0523197	0.107145	0.204839		BAC	0.718052	0.408849	0.686421		BAC	0.0544253	0.116328	0.209529		BAC	0.641593	0.306704	0.652074
CON	0.167167	0.16671	0.703054		CON	0.663225	0.178139	0.700217		CON	0.138706	0.161732	0.679825		CON	0.526549	0.116201	0.706797
GOA	0.182462	0.27493	0.341129		GOA	0.832171	0.341725	0.367029		GOA	0.16659	0.28783	0.306802		GOA	0.725664	0.289944	0.346198
HYP	0.119716	0.134526	0.454054		HYP	0.74707	0.22137	0.702956		HYP	0.0935109	0.118164	0.389062		HYP	0.670354	0.174302	0.755184
MET	0.160972	0.343479	0.434579		MET	0.701869	0.429472	0.454785		MET	0.150881	0.39743	0.375535		MET	0.646018	0.407821	0.419931
MOD	0.12994	0.279075	0.468164		MOD	0.557478	0.332892	0.477301		MOD	0.0845142	0.331984	0.398279		MOD	0.449115	0.317877	0.471774
MOT	0.17794	0.198347	0.467355		MOT	0.739816	0.214405	0.466544		MOT	0.177708	0.198738	0.407466		MOT	0.683628	0.151955	0.412442
OBJ	0.408463	0.52139	0.71614		OBJ	0.567243	0.196817	0.239118		OBJ	0.361592	0.605536	0.690311		OBJ	0.40708	0.132961	0.206221
OBS	0.586603	0.503765	0.873167		OBS	0.201032	0.0474727	0.070152		OBS	0.487437	0.507538	0.81407		OBS	0.219027	0.0463687	0.0881336
RES	0.288376	0.302917	0.8315		RES	0.437081	0.130939	0.302221		RES	0.201701	0.351154	0.775213		RES	0.387168	0.135196	0.366359
BAG-1										BAG-1
	g_flat	m_flat	s_flat			g_flat	m_flat	s_flat			g_flat	m_flat	s_flat			g_flat	m_flat	s_flat
BAC	0.226168	0.298906	0.200028		BAC	0.0730977	0.0962265	0.062622		BAC	0.245315	0.262351	0.287905		BAC	0.046965	0.0528684	0.0588805
CON	0.616131	0.589993	0.773712		CON	0.0210506	0.0254874	0.0287091		CON	0.801242	0.708075	0.944099		CON	0.0323438	0.0281215	0.0358614
GOA	0.733101	0.639024	0.641812		GOA	0.0363557	0.0336526	0.0278221		GOA	0.893617	0.75	0.723404		GOA	0.0558263	0.0390889	0.0327114
HYP	0.465973	0.386709	0.67494		HYP	0.0174295	0.0160632	0.0233576		HYP	0.754011	0.620321	0.983957		HYP	0.0478511	0.0317773	0.0460383
MET	0.515965	0.46807	0.534107		MET	0.0172364	0.0195353	0.0200166		MET	0.824675	0.727273	0.844156		MET	0.0212672	0.0286839	0.0302883
MOD	0.390374	0.287879	0.345811		MOD	0.00999421	0.0094624	0.0104074		MOD	0.656489	0.694656	0.748092		MOD	0.0141781	0.0199663	0.0239884
MOT	0.568966	0.538793	0.548132		MOT	0.0222093	0.0289214	0.0229732		MOT	0.593548	0.587097	0.754839		MOT	0.0194949	0.0241845	0.0283499
OBJ	0.845361	0.861856	0.868041		OBJ	0.00907686	0.0140028	0.0120632		OBJ	0.927273	1	0.909091		OBJ	0.00930439	0.0134983	0.0121153
OBS	0.728643	0.939698	0.939698		OBS	0.0041039	0.00682971	0.00538111		OBS	0.833333	0.958333	0.958333		OBS	0.00443066	0.00590551	0.00605767
RES	0.594692	0.671894	0.729795		RES	0.0109115	0.0182762	0.0167051		RES	0.808989	0.775281	0.966292		RES	0.0163934	0.0174353	0.0201115
BAG-2										BAG-2
	g_flat	m_flat	s_flat			g_flat	m_flat	s_flat			g_flat	m_flat	s_flat			g_flat	m_flat	s_flat
BAC	0.221991	0.285877	0.205118		BAC	0.0829455	0.108347	0.0790366		BAC	0.23913	0.219565	0.184783		BAC	0.0604752	0.0478487	0.0555743
CON	0.665343	0.600794	0.786495		CON	0.0177826	0.0271947	0.0306988		CON	0.827869	0.745902	0.967213		CON	0.0302376	0.0307864	0.039744
GOA	0.744786	0.559086	0.609732		GOA	0.0305526	0.0291912	0.0262466		GOA	0.899281	0.741007	0.661871		GOA	0.0554356	0.0352374	0.0299764
HYP	0.545925	0.42044	0.725744		HYP	0.0167084	0.0157557	0.0227697		HYP	0.677419	0.629032	1		HYP	0.0489561	0.0300445	0.0444594
MET	0.615888	0.537383	0.581308		MET	0.0189163	0.0262775	0.0253562		MET	0.819672	0.778689	0.852459		MET	0.024478	0.027819	0.0330077
MOD	0.482406	0.291714	0.323496		MOD	0.0110395	0.010198	0.011406		MOD	0.772277	0.70297	0.70297		MOD	0.0158387	0.018546	0.023577
MOT	0.49325	0.554517	0.508827		MOT	0.0164101	0.0296228	0.0236601		MOT	0.566038	0.59434	0.566038		MOT	0.0208783	0.0222552	0.0215561
OBJ	0.940701	0.90027	0.929919		OBJ	0.00978637	0.0154319	0.0142469		OBJ	1	1	0.825		OBJ	0.00719942	0.0144659	0.0111149
OBS	0.795918	0.979592	0.993197		OBS	0.00489319	0.00733826	0.00606343		OBS	0.882353	0.941176	1		OBS	0.00431965	0.00593472	0.00572583
RES	0.662461	0.701893	0.777603		RES	0.0119346	0.0214752	0.0192079		RES	0.867647	0.867647	0.941176		RES	0.0215983	0.0196588	0.0208825
BAG-3										BAG-3
	g_flat	m_flat	s_flat			g_flat	m_flat	s_flat			g_flat	m_flat	s_flat			g_flat	m_flat	s_flat
BAC	0.234732	0.291531	0.19628		BAC	0.0905004	0.0993648	0.094739		BAC	0.278378	0.194595	0.202703		BAC	0.0588235	0.0482299	0.072324
CON	0.677835	0.622423	0.850515		CON	0.0230622	0.0293495	0.0432859		CON	0.808511	0.723404	0.978723		CON	0.0303605	0.0297589	0.0443587
GOA	0.800539	0.636119	0.696765		GOA	0.0336358	0.0317588	0.0348465		GOA	0.85	0.71	0.75		GOA	0.0474383	0.0343766	0.0356798
HYP	0.669856	0.424242	0.800638		HYP	0.0228124	0.0175221	0.0345743		HYP	0.703297	0.582418	1		HYP	0.0417457	0.0287327	0.0458052
MET	0.57971	0.638889	0.677536		MET	0.0203147	0.033219	0.0381814		MET	0.695652	0.793478	0.869565		MET	0.00948767	0.0297589	0.0351977
MOD	0.515581	0.371105	0.463173		MOD	0.0133211	0.0141637	0.0207582		MOD	0.728395	0.716049	0.666667		MOD	0.00759013	0.0225757	0.0245902
MOT	0.448127	0.510086	0.537464		MOT	0.0166514	0.0272322	0.033145		MOT	0.60274	0.547945	0.643836		MOT	0.012334	0.0189841	0.0265188
OBJ	0.787302	0.920635	0.949206		OBJ	0.0106569	0.0183252	0.0201456		OBJ	0.875	1	0.90625		OBJ	0.00474383	0.0138533	0.0144648
OBS	0.770642	0.963303	0.990826		OBS	0.00474565	0.00730087	0.0074185		OBS	0.769231	1	1		OBS	0.00189753	0.006157	0.00626808
RES	0.632653	0.779592	0.838776		RES	0.0112397	0.0246769	0.0268835		RES	0.711538	0.884615	0.942308		RES	0.0113852	0.0205233	0.0236258
TREE										TREE
	g_flat	m_flat	s_flat			g_flat	m_flat	s_flat			g_flat	m_flat	s_flat			g_flat	m_flat	s_flat
BAC	0.0335878	0.0583969	0.134733		BAC	0.592593	0.380109	0.545108		BAC	0.0779817	0.110092	0.211009		BAC	0.761905	0.395349	0.5875
CON	0.227176	0.295117	0.861996		CON	0.444444	0.194823	0.514612		CON	0.288889	0.355556	0.977778		CON	0.47619	0.186047	0.55
GOA	0.307071	0.288889	0.377778		GOA	0.62963	0.19346	0.240152		GOA	0.444444	0.37037	0.37037		GOA	0.761905	0.197674	0.25
HYP	0.13986	0.205128	0.585082		HYP	0.291667	0.132153	0.337992		HYP	0.218182	0.272727	0.872727		HYP	0.52381	0.209302	0.65
MET	0.205882	0.345588	0.419118		MET	0.490741	0.290191	0.306226		MET	0.392157	0.705882	0.607843		MET	0.761905	0.430233	0.3875
MOD	0.121569	0.186275	0.321569		MOD	0.282407	0.156676	0.224905		MOD	0.36	0.66	0.6		MOD	0.666667	0.395349	0.375
MOT	0.271186	0.338983	0.514124		MOT	0.458333	0.211172	0.261753		MOT	0.473684	0.473684	0.578947		MOT	0.666667	0.209302	0.3
OBJ	0.463415	0.609756	0.726829		OBJ	0.37963	0.167575	0.185515		OBJ	0.777778	0.722222	0.666667		OBJ	0.428571	0.151163	0.15
OBS	0.577778	0.666667	0.955556		OBS	0.199074	0.0844687	0.111817		OBS	0.777778	0.888889	1		OBS	0.190476	0.0930233	0.1125
RES	0.272131	0.340984	0.836066		RES	0.337963	0.144414	0.324015		RES	0.344828	0.517241	0.896552		RES	0.333333	0.186047	0.325
SUPPORT-BASED										SUPPORT-BASED
PLAIN										PLAIN
	g_flat	m_flat	s_flat			g_flat	m_flat	s_flat			g_flat	m_flat	s_flat			g_flat	m_flat	s_flat
BAC	0.0562249	0.108434	0.771084		BAC	1	0.155172	0.853333		BAC	0.0609756	0.231707	0.780488		BAC	1	0.431818	0.955224
CON	0.08	0.142857	0.685714		CON	1	0.143678	0.533333		CON	0.0909091	0.0545455	0.945455		CON	1	0.0681818	0.776119
GOA	0.387097	0.580645	1		GOA	0.857143	0.103448	0.137778		GOA	0.357143	0.214286	0.928571		GOA	1	0.0681818	0.19403
HYP	0.388889	0.305556	0.833333		HYP	1	0.0632184	0.133333		HYP	0.214286	0.0714286	1		HYP	0.6	0.0227273	0.208955
MET	0.0853659	0.737805	0.402439		MET	1	0.695402	0.293333		MET	0.0980392	0.568627	0.647059		MET	1	0.659091	0.492537
MOD	0.106061	0.295455	0.856061		MOD	1	0.224138	0.502222		MOD	0.0980392	0.568627	0.647059		MOD	1	0.659091	0.492537
MOT	0.37037	0.296296	1		MOT	0.714286	0.045977	0.12		MOT	0.444444	0.222222	1		MOT	0.8	0.0454545	0.134328
OBJ	0.378378	0.675676	1		OBJ	1	0.143678	0.164444		OBJ	0.384615	0.307692	1		OBJ	1	0.0909091	0.19403
OBS	0.127273	0.236364	0.927273		OBS	1	0.149425	0.453333		OBS	0.333333	0.4	0.8		OBS	1	0.136364	0.179104
RES	0.0578512	0.11157	0.657025		RES	1	0.155172	0.706667		RES	0.078125	0.125	0.859375		RES	1	0.181818	0.820896
BAG-1										BAG-1
	g_flat	m_flat	s_flat			g_flat	m_flat	s_flat			g_flat	m_flat	s_flat			g_flat	m_flat	s_flat
BAC	0.145631	0.213592	0.873786		BAC	1	0.309859	0.775862		BAC	0.181818	0.163636	0.909091		BAC	1	0.225	0.78125
CON	0.205882	0.264706	1		CON	0.933333	0.253521	0.586207		CON	0.277778	0.222222	0.972222		CON	1	0.2	0.546875
GOA	0.588235	0.764706	1		GOA	0.666667	0.183099	0.146552		GOA	0.615385	0.230769	0.923077		GOA	0.8	0.075	0.1875
HYP	0.5	0.5	1		HYP	0.866667	0.183099	0.224138		HYP	0.666667	0.333333	0.75		HYP	0.8	0.1	0.140625
MET	0.183099	0.380282	0.802817		MET	0.866667	0.380282	0.491379		MET	0.264706	0.705882	0.558824		MET	0.9	0.6	0.296875
MOD	0.258621	0.362069	0.913793		MOD	1	0.295775	0.456897		MOD	0.333333	0.433333	0.866667		MOD	1	0.325	0.40625
MOT	0.642857	0.571429	1		MOT	0.6	0.112676	0.12069		MOT	0.777778	0.333333	1		MOT	0.7	0.075	0.140625
OBJ	0.407407	0.62963	1		OBJ	0.733333	0.239437	0.232759		OBJ	0.692308	0.615385	1		OBJ	0.9	0.2	0.203125
OBS	0.283019	0.358491	1		OBS	1	0.267606	0.456897		OBS	0.529412	0.411765	1		OBS	0.9	0.175	0.265625
RES	0.138889	0.212963	0.888889		RES	1	0.323944	0.827586		RES	0.227273	0.204545	0.909091		RES	1	0.225	0.625
BAG-2										BAG-2
	g_flat	m_flat	s_flat			g_flat	m_flat	s_flat			g_flat	m_flat	s_flat			g_flat	m_flat	s_flat
BAC	0.154639	0.206186	0.845361		BAC	1	0.350877	0.759259		BAC	0.18	0.18	0.9		BAC	1	0.25	0.75
CON	0.215385	0.261538	0.984615		CON	0.933333	0.298246	0.592593		CON	0.290323	0.258065	0.967742		CON	1	0.222222	0.5
GOA	0.529412	0.705882	1		GOA	0.6	0.210526	0.157407		GOA	0.636364	0.363636	0.909091		GOA	0.777778	0.111111	0.166667
HYP	0.6	0.6	1		HYP	0.8	0.210526	0.185185		HYP	0.583333	0.333333	0.75		HYP	0.777778	0.111111	0.15
MET	0.216667	0.383333	0.833333		MET	0.866667	0.403509	0.462963		MET	0.290323	0.645161	0.612903		MET	1	0.555556	0.316667
MOD	0.245614	0.333333	0.947368		MOD	0.933333	0.333333	0.5		MOD	0.333333	0.407407	0.888889		MOD	1	0.305556	0.4
MOT	0.571429	0.571429	1		MOT	0.533333	0.140351	0.12963		MOT	0.75	0.375	1		MOT	0.666667	0.0833333	0.133333
OBJ	0.37037	0.62963	1		OBJ	0.666667	0.298246	0.25		OBJ	0.727273	0.545455	1		OBJ	0.888889	0.166667	0.183333
OBS	0.306122	0.367347	1		OBS	1	0.315789	0.453704		OBS	0.538462	0.384615	1		OBS	0.777778	0.138889	0.216667
RES	0.15	0.21	0.85		RES	1	0.368421	0.787037		RES	0.236842	0.210526	0.947368		RES	1	0.222222	0.6
BAG-3										BAG-3
	g_flat	m_flat	s_flat			g_flat	m_flat	s_flat			g_flat	m_flat	s_flat			g_flat	m_flat	s_flat
BAC	0.133333	0.244444	0.877778		BAC	1	0.415094	0.806122		BAC	0.148936	0.191489	0.914894		BAC	1	0.290323	0.767857
CON	0.177419	0.306452	0.983871		CON	0.916667	0.358491	0.622449		CON	0.25	0.285714	1		CON	1	0.258065	0.5
GOA	0.5	0.722222	1		GOA	0.75	0.245283	0.183673		GOA	0.666667	0.333333	0.888889		GOA	0.857143	0.0967742	0.142857
HYP	0.555556	0.666667	1		HYP	0.833333	0.226415	0.183673		HYP	0.454545	0.363636	0.727273		HYP	0.714286	0.129032	0.142857
MET	0.2	0.436364	0.872727		MET	0.916667	0.45283	0.489796		MET	0.269231	0.692308	0.653846		MET	1	0.580645	0.303571
MOD	0.24	0.4	0.98		MOD	1	0.377358	0.5		MOD	0.291667	0.458333	0.916667		MOD	1	0.354839	0.392857
MOT	0.5	0.666667	1		MOT	0.5	0.150943	0.122449		MOT	0.571429	0.285714	1		MOT	0.571429	0.0645161	0.125
OBJ	0.333333	0.666667	1		OBJ	0.666667	0.301887	0.244898		OBJ	0.7	0.5	1		OBJ	1	0.16129	0.178571
OBS	0.27907	0.44186	1		OBS	1	0.358491	0.438776		OBS	0.454545	0.454545	1		OBS	0.714286	0.16129	0.196429
RES	0.131868	0.241758	0.857143		RES	1	0.415094	0.795918		RES	0.21875	0.28125	1		RES	1	0.290323	0.571429
TREE										TREE
	g_flat	m_flat	s_flat			g_flat	m_flat	s_flat			g_flat	m_flat	s_flat			g_flat	m_flat	s_flat
BAC	0.111111	0.0987654	0.851852		BAC	1	0.190476	0.932432		BAC	0.105263	0.210526	0.710526		BAC	1	0.333333	0.9
CON	0.183673	0.163265	1		CON	1	0.190476	0.662162		CON	0.2	0.1	0.9		CON	1	0.0833333	0.6
GOA	0.533333	0.4	1		GOA	0.888889	0.142857	0.202703		GOA	0.571429	0.142857	1		GOA	1	0.0416667	0.233333
HYP	0.5	0.3125	1		HYP	0.888889	0.119048	0.216216		HYP	0.375	0.25	0.875		HYP	0.75	0.0833333	0.233333
MET	0.176471	0.490196	0.666667		MET	1	0.595238	0.459459		MET	0.210526	0.578947	0.684211		MET	1	0.458333	0.433333
MOD	0.195652	0.23913	0.913043		MOD	1	0.261905	0.567568		MOD	0.210526	0.421053	0.736842		MOD	1	0.333333	0.466667
MOT	0.727273	0.454545	1		MOT	0.888889	0.119048	0.148649		MOT	0.6	0	1		MOT	0.75	0	0.166667
OBJ	0.421053	0.421053	1		OBJ	0.888889	0.190476	0.256757		OBJ	0.571429	0.285714	1		OBJ	1	0.0833333	0.233333
OBS	0.243243	0.216216	1		OBS	1	0.190476	0.5		OBS	0.571429	0.285714	0.857143		OBS	1	0.0833333	0.2
RES	0.12	0.106667	0.826667		RES	1	0.190476	0.837838		RES	0.2	0.1	0.9		RES	1	0.0833333	0.6
IR-BASED/CONFIDENCE										IR-BASED/CONFIDENCE
PLAIN										PLAIN
	g_flat	m_flat	s_flat			g_flat	m_flat	s_flat			g_flat	m_flat	s_flat			g_flat	m_flat	s_flat
BAC	0.0222553	0.0584421	0.149041		BAC	0.422188	0.132296	0.452514		BAC	0.0265811	0.0678277	0.119157		BAC	0.492063	0.126582	0.477352
CON	0.0750597	0.110884	0.580007		CON	0.342065	0.0560769	0.46257		CON	0.0653595	0.124183	0.464052		CON	0.380952	0.0524412	0.512195
GOA	0.212799	0.366285	0.318418		GOA	0.53775	0.130465	0.160894		GOA	0.202429	0.376518	0.234818		GOA	0.714286	0.132007	0.181185
HYP	0.088081	0.120315	0.364693		HYP	0.366718	0.0514992	0.282682		HYP	0.0450237	0.0876777	0.246445		HYP	0.396825	0.0524412	0.45993
MET	0.130532	0.278431	0.279552		MET	0.684129	0.219501	0.283799		MET	0.122078	0.337662	0.212987		MET	0.730159	0.244123	0.285714
MOD	0.0837144	0.203658	0.403799		MOD	0.317411	0.128862	0.31676		MOD	0.0407524	0.175549	0.282132		MOD	0.222222	0.115732	0.33101
MOT	0.189374	0.186804	0.496144		MOT	0.363636	0.0496681	0.15838		MOT	0.119231	0.146154	0.292308		MOT	0.555556	0.0632911	0.303136
OBJ	0.296069	0.522113	0.694103		OBJ	0.315871	0.0750744	0.152514		OBJ	0.235955	0.573034	0.550562		OBJ	0.285714	0.079566	0.170732
OBS	0.272	0.486	0.678		OBS	0.1849	0.0480659	0.0849162		OBS	0.288889	0.511111	0.777778		OBS	0.15873	0.0524412	0.114983
RES	0.101266	0.228822	0.606134		RES	0.263482	0.0970474	0.324022		RES	0.0842697	0.258427	0.601124		RES	0.222222	0.0777577	0.355401
BAG-1										BAG-1
	g_flat	m_flat	s_flat			g_flat	m_flat	s_flat			g_flat	m_flat	s_flat			g_flat	m_flat	s_flat
BAC	0.109189	0.184865	0.48		BAC	0.32687	0.138999	0.209966		BAC	0.123711	0.216495	0.556701		BAC	0.287879	0.0989583	0.157143
CON	0.254386	0.245614	0.798246		CON	0.174515	0.0270056	0.0677492		CON	0.172414	0.172414	0.724138		CON	0.136364	0.015625	0.0428571
GOA	0.273109	0.289916	0.516807		GOA	0.182825	0.0333598	0.0520717		GOA	0.545455	0.424242	0.787879		GOA	0.227273	0.0364583	0.0571429
HYP	0.265403	0.265403	0.748815		HYP	0.160665	0.0246227	0.0537514		HYP	0.314286	0.257143	0.685714		HYP	0.166667	0.03125	0.0464286
MET	0.30303	0.458874	0.701299		MET	0.218837	0.0619539	0.0671892		MET	0.206897	0.448276	0.62069		MET	0.121212	0.0677083	0.0642857
MOD	0.318408	0.437811	0.756219		MOD	0.202216	0.0492454	0.0683091		MOD	0.12	0.36	0.8		MOD	0.0909091	0.0416667	0.075
MOT	0.244565	0.342391	0.76087		MOT	0.141274	0.0325655	0.0554311		MOT	0.185185	0.37037	0.814815		MOT	0.0909091	0.0416667	0.0535714
OBJ	0.55102	0.540816	0.795918		OBJ	0.163435	0.0317712	0.0347144		OBJ	0.555556	0.444444	0.777778		OBJ	0.0757576	0.0104167	0.0142857
OBS	0.473684	0.710526	0.631579		OBS	0.0415512	0.0158856	0.00895857		OBS	0.5	0.75	1		OBS	0.0151515	0.00520833	0.0142857
RES	0.347826	0.471014	0.818841		RES	0.141274	0.0293884	0.0386338		RES	0.533333	0.266667	0.933333		RES	0.121212	0.00520833	0.025
BAG-2										BAG-2
	g_flat	m_flat	s_flat			g_flat	m_flat	s_flat			g_flat	m_flat	s_flat			g_flat	m_flat	s_flat
BAC	0.10174	0.182062	0.48996		BAC	0.363265	0.158576	0.224199		BAC	0.192308	0.166667	0.564103		BAC	0.409091	0.102041	0.185185
CON	0.278409	0.255682	0.772727		CON	0.2	0.0312837	0.0704626		CON	0.272727	0.181818	0.863636		CON	0.159091	0.0204082	0.0648148
GOA	0.288043	0.309783	0.51087		GOA	0.232653	0.0420712	0.055516		GOA	0.47619	0.47619	0.666667		GOA	0.204545	0.0544218	0.0416667
HYP	0.240741	0.271605	0.734568		HYP	0.15102	0.0237325	0.0576512		HYP	0.384615	0.269231	0.923077		HYP	0.181818	0.0272109	0.0694444
MET	0.258242	0.39011	0.648352		MET	0.240816	0.0658037	0.0676157		MET	0.227273	0.363636	0.636364		MET	0.159091	0.0612245	0.0648148
MOD	0.240506	0.411392	0.721519		MOD	0.191837	0.0474649	0.0640569		MOD	0.1	0.3	0.8		MOD	0.136364	0.0408163	0.0787037
MOT	0.239726	0.280822	0.69863		MOT	0.167347	0.0355987	0.058363		MOT	0.210526	0.368421	0.842105		MOT	0.113636	0.0544218	0.0555556
OBJ	0.5	0.472222	0.75		OBJ	0.15102	0.021575	0.0284698		OBJ	0.714286	0.428571	0.857143		OBJ	0.113636	0.0136054	0.0138889
OBS	0.5	0.633333	0.633333		OBS	0.0530612	0.0140237	0.00854093		OBS	0.333333	0.333333	1		OBS	0.0227273	0.00680272	0.0138889
RES	0.287037	0.444444	0.777778		RES	0.142857	0.0323625	0.0448399		RES	0.384615	0.384615	0.923077		RES	0.136364	0.0136054	0.0462963
BAG-3										BAG-3
	g_flat	m_flat	s_flat			g_flat	m_flat	s_flat			g_flat	m_flat	s_flat			g_flat	m_flat	s_flat
BAC	0.0956376	0.186242	0.479866		BAC	0.34715	0.162791	0.233696		BAC	0.0793651	0.174603	0.555556		BAC	0.272727	0.107438	0.213415
CON	0.262774	0.226277	0.737226		CON	0.202073	0.0259918	0.0688406		CON	0.166667	0.166667	0.833333		CON	0.151515	0.0165289	0.0853659
GOA	0.313725	0.300654	0.470588		GOA	0.248705	0.0492476	0.0552536		GOA	0.411765	0.588235	0.588235		GOA	0.242424	0.0743802	0.054878
HYP	0.232558	0.232558	0.728682		HYP	0.15544	0.0218878	0.0561594		HYP	0.263158	0.210526	0.842105		HYP	0.151515	0.0247934	0.0792683
MET	0.292857	0.392857	0.664286		MET	0.227979	0.0615595	0.0634058		MET	0.235294	0.235294	0.647059		MET	0.181818	0.0495868	0.0731707
MOD	0.228346	0.393701	0.677165		MOD	0.202073	0.0465116	0.0615942		MOD	0.0625	0.25	0.75		MOD	0.151515	0.0330579	0.0853659
MOT	0.226891	0.277311	0.672269		MOT	0.176166	0.0355677	0.0606884		MOT	0.1875	0.1875	0.8125		MOT	0.151515	0.0413223	0.0731707
OBJ	0.540984	0.42623	0.704918		OBJ	0.170984	0.0232558	0.0298913		OBJ	0.666667	0.5	0.666667		OBJ	0.121212	0.00826446	0.0121951
OBS	0.541667	0.541667	0.541667		OBS	0.0621762	0.0164159	0.00543478		OBS	0.333333	0.333333	1		OBS	0.030303	0.00826446	0.0182927
RES	0.294118	0.364706	0.729412		RES	0.15544	0.0314637	0.0461957		RES	0.2	0.4	0.9		RES	0.121212	0.00826446	0.0487805
TREE										TREE
	g_flat	m_flat	s_flat			g_flat	m_flat	s_flat			g_flat	m_flat	s_flat			g_flat	m_flat	s_flat
BAC	0.0723514	0.144703	0.224806		BAC	0.918919	0.531746	0.786885		BAC	0.0487805	0.170732	0.268293		BAC	1	0.5625	0.857143
CON	0.285714	0.337662	0.714286		CON	0.540541	0.111111	0.360656		CON	0.25	0.125	0.75		CON	0.5	0.0625	0.285714
GOA	0.271605	0.37037	0.382716		GOA	0.648649	0.150794	0.262295		GOA	0.25	0.5	0.625		GOA	0.75	0.125	0.357143
HYP	0.184211	0.276316	0.592105		HYP	0.405405	0.0873016	0.295082		HYP	0.2	0.1	0.6		HYP	0.75	0.0625	0.357143
MET	0.204545	0.386364	0.477273		MET	0.702703	0.31746	0.393443		MET	0.125	0.375	0.375		MET	0.25	0.1875	0.214286
MOD	0.211111	0.377778	0.588889		MOD	0.567568	0.246032	0.42623		MOD	0.1	0.1	0.3		MOD	0.5	0.0625	0.357143
MOT	0.227273	0.333333	0.575758		MOT	0.621622	0.190476	0.327869		MOT	0.285714	0.428571	0.714286		MOT	0.5	0.1875	0.357143
OBJ	0.628571	0.485714	0.628571		OBJ	0.594595	0.0873016	0.172131		OBJ	0.5	0	1		OBJ	0.25	0	0.142857
OBS	0.705882	0.764706	0.823529		OBS	0.27027	0.0396825	0.0737705		OBS	0	0	1		OBS	0	0	0.0714286
RES	0.290909	0.381818	0.690909		RES	0.378378	0.126984	0.254098		RES	0.333333	0.166667	0.666667		RES	0.5	0.0625	0.285714
IR-BASED/KULC										IR-BASED/KULC
PLAIN										PLAIN
	g_flat	m_flat	s_flat			g_flat	m_flat	s_flat			g_flat	m_flat	s_flat			g_flat	m_flat	s_flat
BAC	0.0187743	0.0690661	0.130058		BAC	0.427256	0.141156	0.618034		BAC	0.0289389	0.0948553	0.133441		BAC	0.484848	0.197248	0.657143
CON	0.0735361	0.132547	0.576941		CON	0.305709	0.0560558	0.582691		CON	0.0304878	0.103659	0.47561		CON	0.151515	0.0688073	0.642857
GOA	0.2385	0.434	0.289		GOA	0.707182	0.163811	0.222927		GOA	0.169935	0.366013	0.248366		GOA	0.636364	0.211009	0.25
HYP	0.0627639	0.111455	0.31776		HYP	0.410681	0.0676735	0.548709		HYP	0.036036	0.0900901	0.213213		HYP	0.393939	0.105505	0.7
MET	0.127341	0.31699	0.250596		MET	0.710866	0.223352	0.344812		MET	0.128205	0.333333	0.271795		MET	0.69697	0.293578	0.357143
MOD	0.0667501	0.223196	0.347101		MOD	0.292818	0.117049	0.374717		MOD	0.0229885	0.178161	0.316092		MOD	0.181818	0.146789	0.414286
MOT	0.0858469	0.130317	0.315159		MOT	0.440147	0.0795818	0.381966		MOT	0.100629	0.157233	0.295597		MOT	0.454545	0.114679	0.428571
OBJ	0.221636	0.576517	0.650396		OBJ	0.305709	0.0833575	0.209787		OBJ	0.12	0.5	0.7		OBJ	0.272727	0.0963303	0.228571
OBS	0.263158	0.526316	0.620301		OBS	0.0939227	0.031368	0.0489352		OBS	0.0952381	0.47619	0.714286		OBS	0.030303	0.0504587	0.0642857
RES	0.132253	0.348976	0.637372		RES	0.237569	0.09149	0.314001		RES	0.0235294	0.352941	0.635294		RES	0.0909091	0.114679	0.364286
BAG-1										BAG-1
	g_flat	m_flat	s_flat			g_flat	m_flat	s_flat			g_flat	m_flat	s_flat			g_flat	m_flat	s_flat
BAC	0.173152	0.264591	0.59144		BAC	0.385768	0.12441	0.193343		BAC	0.19802	0.267327	0.554455		BAC	0.376471	0.0913462	0.169329
CON	0.411765	0.361345	0.806723		CON	0.187266	0.021816	0.0545999		CON	0.344828	0.275862	0.758621		CON	0.141176	0.0144231	0.057508
GOA	0.465986	0.42517	0.537415		GOA	0.196629	0.0324292	0.0403889		GOA	0.466667	0.433333	0.6		GOA	0.188235	0.0384615	0.0511182
HYP	0.351562	0.347656	0.777344		HYP	0.161049	0.0229953	0.052356		HYP	0.371429	0.314286	0.742857		HYP	0.152941	0.0384615	0.0543131
MET	0.446281	0.541322	0.694215		MET	0.219101	0.0512972	0.0512341		MET	0.310345	0.448276	0.724138		MET	0.152941	0.0480769	0.0607029
MOD	0.412322	0.492891	0.758294		MOD	0.17603	0.0318396	0.0463725		MOD	0.2	0.36	0.92		MOD	0.105882	0.0240385	0.0638978
MOT	0.439114	0.372694	0.760148		MOT	0.222846	0.0288915	0.0598355		MOT	0.464286	0.285714	0.857143		MOT	0.164706	0.0336538	0.0607029
OBJ	0.626263	0.727273	0.717172		OBJ	0.114232	0.0170991	0.0205684		OBJ	0.5	0.7	0.8		OBJ	0.0705882	0.00480769	0.0191693
OBS	0.692308	0.666667	0.74359		OBS	0.0393258	0.00766509	0.00448766		OBS	0.75	0.25	1		OBS	0.0352941	0.00480769	0.00319489
RES	0.45	0.45	0.85		RES	0.129213	0.0194575	0.0329095		RES	0.4	0.333333	0.933333		RES	0.0941176	0.0192308	0.0255591
BAG-2										BAG-2
	g_flat	m_flat	s_flat			g_flat	m_flat	s_flat			g_flat	m_flat	s_flat			g_flat	m_flat	s_flat
BAC	0.181706	0.273177	0.60445		BAC	0.45283	0.131061	0.211777		BAC	0.2125	0.225	0.625		BAC	0.460317	0.0958084	0.208511
CON	0.40884	0.353591	0.834254		CON	0.202156	0.0227273	0.0563017		CON	0.363636	0.272727	0.727273		CON	0.142857	0.0299401	0.0638298
GOA	0.424779	0.504425	0.60177		GOA	0.264151	0.0439394	0.0552686		GOA	0.208333	0.458333	0.541667		GOA	0.126984	0.0598802	0.0340426
HYP	0.352332	0.362694	0.792746		HYP	0.180593	0.0227273	0.0547521		HYP	0.423077	0.384615	0.730769		HYP	0.174603	0.0359281	0.0510638
MET	0.408377	0.486911	0.675393		MET	0.242588	0.0492424	0.0532025		MET	0.318182	0.5	0.681818		MET	0.174603	0.0598802	0.0595745
MOD	0.36747	0.457831	0.76506		MOD	0.177898	0.030303	0.0485537		MOD	0.25	0.45	0.85		MOD	0.111111	0.0359281	0.0595745
MOT	0.453659	0.404878	0.765854		MOT	0.245283	0.0295455	0.0573347		MOT	0.454545	0.272727	0.772727		MOT	0.206349	0.0299401	0.0638298
OBJ	0.653846	0.653846	0.794872		OBJ	0.142857	0.019697	0.0222107		OBJ	0.5	0.625	0.625		OBJ	0.0793651	0.011976	0.012766
OBS	0.633333	0.666667	0.766667		OBS	0.0431267	0.00681818	0.00464876		OBS	0.75	0.5	0.75		OBS	0.047619	0.00598802	0.00425532
RES	0.418182	0.463636	0.8		RES	0.126685	0.0212121	0.0320248		RES	0.384615	0.538462	0.923077		RES	0.0952381	0.0239521	0.0382979
BAG-3										BAG-3
	g_flat	m_flat	s_flat			g_flat	m_flat	s_flat			g_flat	m_flat	s_flat			g_flat	m_flat	s_flat
BAC	0.167183	0.286378	0.625387		BAC	0.477032	0.135214	0.235915		BAC	0.171875	0.234375	0.546875		BAC	0.510638	0.0977444	0.219101
CON	0.446809	0.35461	0.829787		CON	0.240283	0.0214008	0.0605634		CON	0.277778	0.277778	0.888889		CON	0.12766	0.0150376	0.0842697
GOA	0.394286	0.422857	0.577143		GOA	0.233216	0.0398833	0.0492958		GOA	0.263158	0.421053	0.421053		GOA	0.148936	0.0676692	0.0449438
HYP	0.4	0.413793	0.8		HYP	0.194346	0.020428	0.0542254		HYP	0.4	0.4	0.7		HYP	0.212766	0.0225564	0.0617978
MET	0.416667	0.520833	0.6875		MET	0.250883	0.0447471	0.0521127		MET	0.352941	0.411765	0.764706		MET	0.170213	0.0526316	0.0674157
MOD	0.431818	0.492424	0.757576		MOD	0.226148	0.0311284	0.0535211		MOD	0.25	0.5	0.875		MOD	0.12766	0.0451128	0.0674157
MOT	0.389222	0.377246	0.766467		MOT	0.24735	0.0311284	0.0669014		MOT	0.470588	0.294118	0.941176		MOT	0.212766	0.0300752	0.0898876
OBJ	0.619048	0.634921	0.825397		OBJ	0.14841	0.0184825	0.0239437		OBJ	0.5	0.5	0.666667		OBJ	0.0851064	0.0075188	0.0224719
OBS	0.708333	0.625	0.791667		OBS	0.04947	0.00875486	0.0056338		OBS	0.333333	0.666667	1		OBS	0.0212766	0.0150376	0.011236
RES	0.458824	0.494118	0.823529		RES	0.14841	0.0223735	0.0373239		RES	0.4	0.6	0.9		RES	0.106383	0.0225564	0.0393258
TREE										TREE
	g_flat	m_flat	s_flat			g_flat	m_flat	s_flat			g_flat	m_flat	s_flat			g_flat	m_flat	s_flat
BAC	0.057971	0.140097	0.210145		BAC	0.829268	0.473282	0.83871		BAC	0.0714286	0.0952381	0.190476		BAC	1	0.3125	0.714286
CON	0.307692	0.294872	0.602564		CON	0.585366	0.0992366	0.322581		CON	0.125	0.25	0.375		CON	0.25	0.0625	0.142857
GOA	0.25	0.395833	0.447917		GOA	0.658537	0.167939	0.354839		GOA	0.222222	0.555556	0.333333		GOA	0.75	0.1875	0.285714
HYP	0.174419	0.290698	0.488372		HYP	0.439024	0.0839695	0.314516		HYP	0.3	0.3	0.6		HYP	0.75	0.0625	0.357143
MET	0.230769	0.417582	0.461538		MET	0.731707	0.320611	0.435484		MET	0.222222	0.333333	0.222222		MET	0.5	0.25	0.214286
MOD	0.234043	0.425532	0.510638		MOD	0.682927	0.259542	0.443548		MOD	0.0909091	0.0909091	0.363636		MOD	0.5	0.0625	0.428571
MOT	0.282051	0.358974	0.538462		MOT	0.634146	0.206107	0.387097		MOT	0.428571	0.285714	0.428571		MOT	0.75	0.125	0.214286
OBJ	0.555556	0.555556	0.611111		OBJ	0.512195	0.0992366	0.169355		OBJ	0.5	1	1		OBJ	0.25	0	0.142857
OBS	0.647059	0.823529	0.647059		OBS	0.195122	0.0687023	0.0564516		OBS	0.5	1	1		OBS	0.25	0	0.142857
RES	0.290909	0.436364	0.618182		RES	0.341463	0.122137	0.201613		RES	0.166667	0.333333	0.5		RES	0.25	0.0625	0.214286
IR-BASED/MIXED										IR-BASED/MIXED
PLAIN										PLAIN
	g_flat	m_flat	s_flat			g_flat	m_flat	s_flat			g_flat	m_flat	s_flat			g_flat	m_flat	s_flat
BAC	0.0177291	0.05062	0.105939		BAC	0.438689	0.134378	0.453463		BAC	0.0217216	0.0651649	0.104586		BAC	0.491525	0.125523	0.480969
CON	0.0799366	0.111639	0.518795		CON	0.383721	0.0551851	0.48809		CON	0.054878	0.115854	0.432927		CON	0.338983	0.0627615	0.525952
GOA	0.179778	0.279082	0.229301		GOA	0.674419	0.137546	0.18637		GOA	0.161972	0.352113	0.204225		GOA	0.728814	0.158996	0.179931
HYP	0.0428407	0.0687237	0.248884		HYP	0.37315	0.0500167	0.434054		HYP	0.0273775	0.0662824	0.200288		HYP	0.389831	0.0690377	0.605536
MET	0.115917	0.232007	0.210208		MET	0.690275	0.196065	0.278562		MET	0.113111	0.300771	0.226221		MET	0.745763	0.246862	0.304498
MOD	0.0727577	0.169768	0.318001		MOD	0.360465	0.118373	0.332598		MOD	0.0316092	0.140805	0.261494		MOD	0.220339	0.123431	0.32872
MOT	0.0697944	0.0920093	0.22563		MOT	0.5	0.0673558	0.300176		MOT	0.0833333	0.119048	0.238095		MOT	0.542373	0.0753138	0.33218
OBJ	0.280355	0.47749	0.526603		OBJ	0.393235	0.085862	0.163652		OBJ	0.237113	0.546392	0.56701		OBJ	0.322034	0.083682	0.176471
OBS	0.335835	0.527205	0.686679		OBS	0.165962	0.0376792	0.0688134		OBS	0.214286	0.52381	0.738095		OBS	0.118644	0.0585774	0.100346
RES	0.123777	0.239473	0.613781		RES	0.280127	0.0771924	0.300838		RES	0.0823529	0.264706	0.617647		RES	0.220339	0.08159	0.352941
BAG-1										BAG-1
	g_flat	m_flat	s_flat			g_flat	m_flat	s_flat			g_flat	m_flat	s_flat			g_flat	m_flat	s_flat
BAC	0.23518	0.290573	0.555879		BAC	0.312349	0.124023	0.170607		BAC	0.207921	0.267327	0.613861		BAC	0.290323	0.0943396	0.156051
CON	0.407563	0.348739	0.781513		CON	0.107748	0.0192809	0.0480175		CON	0.241379	0.206897	0.793103		CON	0.107527	0.0188679	0.0477707
GOA	0.416107	0.399329	0.47651		GOA	0.144068	0.0323085	0.0425609		GOA	0.666667	0.5	0.833333		GOA	0.204301	0.0377358	0.0573248
HYP	0.370656	0.30888	0.725869		HYP	0.108959	0.0208442	0.0483812		HYP	0.277778	0.305556	0.694444		HYP	0.0967742	0.0283019	0.0541401
MET	0.483471	0.533058	0.706612		MET	0.141646	0.0411673	0.0480175		MET	0.37931	0.413793	0.689655		MET	0.150538	0.0566038	0.0573248
MOD	0.457547	0.504717	0.773585		MOD	0.115012	0.0317874	0.0472899		MOD	0.28	0.4	0.88		MOD	0.129032	0.0424528	0.0732484
MOT	0.471429	0.407143	0.742857		MOT	0.144068	0.0291819	0.0567479		MOT	0.448276	0.37931	0.793103		MOT	0.11828	0.0377358	0.0477707
OBJ	0.747475	0.585859	0.767677		OBJ	0.0835351	0.0135487	0.0221899		OBJ	0.6	0.6	0.9		OBJ	0.0645161	0.00943396	0.022293
OBS	0.717949	0.641026	0.641026		OBS	0.0302663	0.00833768	0.00545653		OBS	0.75	0.25	1		OBS	0.0322581	0	0.00955414
RES	0.485714	0.521429	0.857143		RES	0.0811138	0.019802	0.0287377		RES	0.4375	0.25	0.875		RES	0.0967742	0.00471698	0.0286624
BAG-2										BAG-2
	g_flat	m_flat	s_flat			g_flat	m_flat	s_flat			g_flat	m_flat	s_flat			g_flat	m_flat	s_flat
BAC	0.233046	0.273736	0.574599		BAC	0.34753	0.128276	0.190716		BAC	0.209877	0.246914	0.641975		BAC	0.362319	0.10119	0.182203
CON	0.423077	0.379121	0.807692		CON	0.11925	0.02	0.0554995		CON	0.363636	0.227273	0.863636		CON	0.130435	0.0238095	0.0550847
GOA	0.411255	0.380952	0.510823		GOA	0.175468	0.037931	0.0534813		GOA	0.416667	0.458333	0.666667		GOA	0.173913	0.047619	0.0508475
HYP	0.373057	0.352332	0.756477		HYP	0.110733	0.0193103	0.0524723		HYP	0.259259	0.259259	0.851852		HYP	0.101449	0.0357143	0.059322
MET	0.481675	0.486911	0.701571		MET	0.163543	0.0406897	0.0499495		MET	0.227273	0.454545	0.636364		MET	0.144928	0.0595238	0.0550847
MOD	0.445783	0.487952	0.771084		MOD	0.129472	0.0317241	0.0509586		MOD	0.2	0.4	0.9		MOD	0.130435	0.0416667	0.0762712
MOT	0.462264	0.386792	0.740566		MOT	0.158433	0.0310345	0.0595358		MOT	0.333333	0.333333	0.761905		MOT	0.130435	0.0416667	0.0508475
OBJ	0.75641	0.589744	0.807692		OBJ	0.0919932	0.0144828	0.0221998		OBJ	0.625	0.5	0.625		OBJ	0.0724638	0.0119048	0.0127119
OBS	0.7	0.733333	0.6		OBS	0.0289608	0.00827586	0.00403633		OBS	0.75	0.5	0.75		OBS	0.0434783	0	0.00847458
RES	0.445455	0.527273	0.836364		RES	0.0851789	0.0213793	0.0312815		RES	0.538462	0.461538	0.923077		RES	0.101449	0.0119048	0.0381356
BAG-3										BAG-3
	g_flat	m_flat	s_flat			g_flat	m_flat	s_flat			g_flat	m_flat	s_flat			g_flat	m_flat	s_flat
BAC	0.222222	0.29321	0.569444		BAC	0.397059	0.131089	0.212957		BAC	0.21875	0.25	0.59375		BAC	0.392157	0.118519	0.217877
CON	0.41844	0.347518	0.808511		CON	0.151961	0.0186005	0.0565127		CON	0.444444	0.333333	0.666667		CON	0.196078	0.0296296	0.0558659
GOA	0.370787	0.342697	0.522472		GOA	0.186275	0.0363153	0.0551344		GOA	0.421053	0.526316	0.578947		GOA	0.196078	0.0666667	0.0614525
HYP	0.37415	0.312925	0.741497		HYP	0.144608	0.0168291	0.0509993		HYP	0.25	0.3	0.7		HYP	0.137255	0.037037	0.0614525
MET	0.479167	0.493056	0.701389		MET	0.176471	0.0363153	0.0558236		MET	0.352941	0.235294	0.647059		MET	0.156863	0.0444444	0.0614525
MOD	0.424242	0.477273	0.727273		MOD	0.14951	0.0327724	0.0530669		MOD	0.1875	0.3125	0.875		MOD	0.137255	0.0296296	0.0893855
MOT	0.432749	0.385965	0.707602		MOT	0.181373	0.0318866	0.0654721		MOT	0.388889	0.333333	0.722222		MOT	0.176471	0.0518519	0.0726257
OBJ	0.730159	0.507937	0.793651		OBJ	0.110294	0.0141718	0.0254997		OBJ	0.666667	0.833333	1		OBJ	0.0784314	0.0148148	0.027933
OBS	0.666667	0.625	0.625		OBS	0.0343137	0.00974314	0.00482426		OBS	0.666667	0.666667	1		OBS	0.0392157	0	0.0167598
RES	0.435294	0.447059	0.835294		RES	0.0980392	0.0177148	0.0337698		RES	0.4	0.5	0.9		RES	0.0980392	0.00740741	0.0446927
TREE										TREE
	g_flat	m_flat	s_flat			g_flat	m_flat	s_flat			g_flat	m_flat	s_flat			g_flat	m_flat	s_flat
BAC	0.0652174	0.157005	0.217391		BAC	0.904762	0.545455	0.808		BAC	0.047619	0.166667	0.214286		BAC	1	0.5	0.714286
CON	0.25641	0.320513	0.628205		CON	0.5	0.0984848	0.336		CON	0.25	0.25	0.625		CON	0.5	0.0625	0.285714
GOA	0.216495	0.371134	0.42268		GOA	0.595238	0.159091	0.352		GOA	0.222222	0.666667	0.555556		GOA	0.75	0.1875	0.428571
HYP	0.162791	0.325581	0.546512		HYP	0.404762	0.106061	0.328		HYP	0.2	0.2	0.6		HYP	0.5	0	0.357143
MET	0.230769	0.43956	0.483516		MET	0.761905	0.333333	0.432		MET	0.111111	0.444444	0.333333		MET	0.5	0.25	0.285714
MOD	0.212766	0.404255	0.531915		MOD	0.666667	0.257576	0.44		MOD	0.0909091	0.0909091	0.454545		MOD	0.5	0.0625	0.5
MOT	0.240506	0.35443	0.518987		MOT	0.642857	0.204545	0.392		MOT	0.25	0.25	0.625		MOT	0.5	0.125	0.357143
OBJ	0.611111	0.444444	0.583333		OBJ	0.547619	0.0681818	0.176		OBJ	0.5	1	1		OBJ	0.25	0	0.142857
OBS	0.705882	0.764706	0.705882		OBS	0.238095	0.0606061	0.064		OBS	0.5	1	1		OBS	0.25	0	0.142857
RES	0.272727	0.418182	0.709091		RES	0.357143	0.128788	0.256		RES	0.333333	0.5	0.666667		RES	0.5	0	0.285714

## Sheet: 10
FULL										EXCLUDES
CONFIDENCE-BASED										CONFIDENCE-BASED
PLAIN										PLAIN
	g_flat	m_flat	s_flat			g_flat	m_flat	s_flat			g_flat	m_flat	s_flat			g_flat	m_flat	s_flat
BAC	0.0551451	0.110669	0.195349		BAC	0.828249	0.394406	0.695356		BAC	0.0529309	0.118888	0.195395		BAC	0.790257	0.32688	0.667955
CON	0.185508	0.206368	0.763056		CON	0.701757	0.191349	0.710127		CON	0.153894	0.202216	0.743613		CON	0.623816	0.164983	0.75781
GOA	0.182513	0.290239	0.335505		GOA	0.882875	0.33579	0.389561		GOA	0.162305	0.310864	0.28443		GOA	0.832206	0.295735	0.347504
HYP	0.116202	0.137042	0.434109		HYP	0.779509	0.221792	0.712722		HYP	0.0851636	0.128642	0.360974		HYP	0.722598	0.217172	0.771014
MET	0.169986	0.403015	0.437102		MET	0.763843	0.438222	0.464566		MET	0.150954	0.436745	0.355627		MET	0.76184	0.426768	0.417069
MOD	0.151088	0.347633	0.551708		MOD	0.615136	0.339786	0.538478		MOD	0.114926	0.373291	0.453011		MOD	0.530447	0.329686	0.497585
MOT	0.184365	0.210986	0.478829		MOT	0.812334	0.217575	0.495941		MOT	0.170062	0.226372	0.430673		MOT	0.79161	0.193322	0.47182
OBJ	0.420918	0.626384	0.741939		OBJ	0.608422	0.219061	0.258244		OBJ	0.371032	0.713294	0.69246		OBJ	0.496617	0.184063	0.217069
OBS	0.608551	0.663399	0.963087		OBS	0.252901	0.0641378	0.0969561		OBS	0.520325	0.612466	0.918699		OBS	0.273342	0.0608866	0.118196
RES	0.300029	0.393916	0.89009		RES	0.532908	0.167212	0.376449		RES	0.242775	0.394348	0.797046		RES	0.49797	0.167228	0.399356
BAG-1										BAG-1
	g_flat	m_flat	s_flat			g_flat	m_flat	s_flat			g_flat	m_flat	s_flat			g_flat	m_flat	s_flat
BAC	0.408931	0.477199	0.466473		BAC	0.156139	0.106608	0.0806041		BAC	0.498285	0.462264	0.634648		BAC	0.122891	0.060033	0.0857725
CON	0.733478	0.715421	0.91152		CON	0.0397743	0.0253743	0.025132		CON	0.85625	0.7625	0.96875		CON	0.056409	0.0288108	0.0331296
GOA	0.802497	0.762275	0.732039		GOA	0.0594149	0.0368462	0.0263881		GOA	0.896373	0.816062	0.777202		GOA	0.076555	0.0368067	0.0309853
HYP	0.575544	0.488777	0.849246		HYP	0.0350627	0.018555	0.0255303		HYP	0.780899	0.682584	1		HYP	0.0639637	0.0305876	0.0385976
MET	0.667137	0.659725	0.761384		MET	0.0385416	0.0246243	0.021568		MET	0.849673	0.836601	0.915033		MET	0.0480987	0.0272877	0.0289482
MOD	0.579451	0.528951	0.628646		MOD	0.0244891	0.0149996	0.0139089		MOD	0.736641	0.805344	0.740458		MOD	0.0355074	0.0225917	0.0196205
MOT	0.711691	0.69353	0.773837		MOT	0.0526215	0.0340268	0.0288492		MOT	0.78882	0.71118	0.906832		MOT	0.0511206	0.026907	0.031307
OBJ	0.877111	0.908068	0.937148		OBJ	0.0179423	0.0126802	0.01011		OBJ	0.919643	0.982143	0.919643		OBJ	0.0191388	0.0133266	0.0105071
OBS	0.778894	0.932161	0.969849		OBS	0.0060538	0.00502764	0.00392145		OBS	0.8125	0.958333	0.9375		OBS	0.00755477	0.00545755	0.00471749
RES	0.681517	0.750151	0.881999		RES	0.0204624	0.0159996	0.0144399		RES	0.836158	0.887006	0.954802		RES	0.027449	0.0177688	0.0175834
BAG-2										BAG-2
	g_flat	m_flat	s_flat			g_flat	m_flat	s_flat			g_flat	m_flat	s_flat			g_flat	m_flat	s_flat
BAC	0.433433	0.464386	0.44538		BAC	0.165226	0.110275	0.0819262		BAC	0.529794	0.446371	0.577465		BAC	0.144114	0.0642186	0.0852473
CON	0.726923	0.678365	0.8875		CON	0.0343114	0.0243436	0.0256756		CON	0.836735	0.771429	0.979592		CON	0.0520719	0.030743	0.0345995
GOA	0.790323	0.753737	0.70417		GOA	0.0507863	0.0359007	0.0255194		GOA	0.891892	0.853282	0.756757		GOA	0.0652732	0.0355252	0.0269435
HYP	0.621977	0.508412	0.882755		HYP	0.0309756	0.0165317	0.0235597		HYP	0.808	0.7	0.996		HYP	0.0597726	0.029035	0.0359246
MET	0.747383	0.691397	0.802003		MET	0.040064	0.0273322	0.0243975		MET	0.859504	0.793388	0.942149		MET	0.0513385	0.0302306	0.032391
MOD	0.625138	0.526024	0.615725		MOD	0.0246103	0.0157562	0.014897		MOD	0.812808	0.82266	0.748768		MOD	0.0374037	0.0264731	0.0212014
MOT	0.701505	0.717391	0.794314		MOT	0.0433317	0.0332148	0.0283738		MOT	0.778302	0.716981	0.877358		MOT	0.0487715	0.0271563	0.0282686
OBJ	0.91206	0.933417	0.954774		OBJ	0.0169515	0.0132973	0.0106366		OBJ	0.962963	1	0.925926		OBJ	0.0194353	0.0138343	0.0107479
OBS	0.792517	0.959184	0.993197		OBS	0.00602492	0.00514489	0.00417513		OBS	0.882353	0.970588	1		OBS	0.00770077	0.00546541	0.00500589
RES	0.677141	0.762765	0.888452		RES	0.0194704	0.0166641	0.015678		RES	0.80292	0.839416	0.941606		RES	0.0253025	0.0184458	0.0185512
BAG-3										BAG-3
	g_flat	m_flat	s_flat			g_flat	m_flat	s_flat			g_flat	m_flat	s_flat			g_flat	m_flat	s_flat
BAC	0.415651	0.430824	0.43417		BAC	0.161987	0.102684	0.0948456		BAC	0.523745	0.397558	0.567164		BAC	0.135499	0.0608305	0.0931512
CON	0.725898	0.703844	0.917454		CON	0.0371396	0.0259208	0.0309611		CON	0.830688	0.756614	0.984127		CON	0.0459397	0.030303	0.0375051
GOA	0.834926	0.776539	0.757431		GOA	0.0552165	0.0368834	0.0309829		GOA	0.889447	0.854271	0.844221		GOA	0.0607889	0.037037	0.0332246
HYP	0.689632	0.479536	0.899727		HYP	0.0371866	0.016367	0.0283665		HYP	0.792553	0.648936	0.994681		HYP	0.050116	0.0255892	0.0366898
MET	0.69025	0.719382	0.825803		MET	0.0375622	0.0295067	0.0298709		MET	0.787234	0.829787	0.888298		MET	0.0343387	0.0309764	0.0326131
MOD	0.605153	0.550139	0.68663		MOD	0.0247441	0.0175708	0.0202555		MOD	0.753086	0.851852	0.765432		MOD	0.0292343	0.026936	0.0240522
MOT	0.655599	0.702474	0.811198		MOT	0.0343694	0.0282516	0.0288462		MOT	0.753165	0.64557	0.879747		MOT	0.037123	0.0219978	0.0277212
OBJ	0.89375	0.923438	0.964063		OBJ	0.0169499	0.014113	0.0132784		OBJ	0.969231	1	0.984615		OBJ	0.0157773	0.0148148	0.0128414
OBS	0.786364	0.972727	1		OBS	0.00671425	0.00535321	0.0048404		OBS	0.814815	1	1		OBS	0.00510441	0.00561167	0.00550347
RES	0.663943	0.803882	0.910112		RES	0.0198141	0.0183648	0.0187511		RES	0.807692	0.903846	0.923077		RES	0.0208817	0.0197531	0.0189564
TREE										TREE
	g_flat	m_flat	s_flat			g_flat	m_flat	s_flat			g_flat	m_flat	s_flat			g_flat	m_flat	s_flat
BAC	0.0440157	0.0960854	0.147593		BAC	0.671488	0.517287	0.602244		BAC	0.0800915	0.12357	0.201373		BAC	0.704545	0.363128	0.596273
CON	0.269068	0.322034	0.84322		CON	0.495868	0.200798	0.496883		CON	0.351648	0.373626	0.945055		CON	0.636364	0.195531	0.540373
GOA	0.293631	0.317618	0.369727		GOA	0.721074	0.259309	0.282419		GOA	0.387387	0.405405	0.441441		GOA	0.886364	0.256983	0.304348
HYP	0.167715	0.218029	0.600629		HYP	0.328512	0.144947	0.362843		HYP	0.212963	0.287037	0.851852		HYP	0.454545	0.189944	0.57764
MET	0.234177	0.386076	0.422242		MET	0.522727	0.296543	0.295511		MET	0.330097	0.699029	0.621359		MET	0.681818	0.407821	0.391304
MOD	0.179588	0.249264	0.375859		MOD	0.365702	0.179521	0.245636		MOD	0.29703	0.623762	0.574257		MOD	0.590909	0.357542	0.347826
MOT	0.323678	0.423174	0.565491		MOT	0.543388	0.234707	0.295511		MOT	0.36	0.493333	0.653333		MOT	0.522727	0.223464	0.322981
OBJ	0.503614	0.653012	0.691566		OBJ	0.400826	0.178191	0.177681		OBJ	0.666667	0.833333	0.694444		OBJ	0.454545	0.173184	0.15528
OBS	0.533333	0.672222	0.872222		OBS	0.18595	0.0791223	0.0972569		OBS	0.666667	0.833333	1		OBS	0.204545	0.0837989	0.0993789
RES	0.303279	0.391803	0.727869		RES	0.365702	0.15758	0.276185		RES	0.37931	0.551724	0.87931		RES	0.409091	0.178771	0.304348
SUPPORT-BASED										SUPPORT-BASED
PLAIN										PLAIN
	g_flat	m_flat	s_flat			g_flat	m_flat	s_flat			g_flat	m_flat	s_flat			g_flat	m_flat	s_flat
BAC	0.0705219	0.204513	0.787024		BAC	1	0.329545	0.829123		BAC	0.0791667	0.170833	0.666667		BAC	1	0.262821	0.941176
CON	0.116009	0.106729	0.765661		CON	1	0.104545	0.490342		CON	0.149606	0.141732	0.897638		CON	1	0.115385	0.670588
GOA	0.5	0.3	1		GOA	0.9	0.0613636	0.13373		GOA	0.346154	0.115385	0.807692		GOA	0.947368	0.0384615	0.247059
HYP	0.539326	0.280899	0.808989		HYP	0.96	0.0568182	0.106984		HYP	0.22	0.04	0.86		HYP	0.578947	0.0128205	0.252941
MET	0.0954198	0.641221	0.477099		MET	1	0.763636	0.371471		MET	0.135714	0.421429	0.571429		MET	1	0.378205	0.470588
MOD	0.138889	0.444444	0.686111		MOD	1	0.363636	0.367013		MOD	0.155738	0.327869	0.877049		MOD	1	0.25641	0.629412
MOT	0.813559	0.423729	1		MOT	0.96	0.0568182	0.0876672		MOT	0.521739	0.130435	1		MOT	0.631579	0.0192308	0.135294
OBJ	0.438596	0.350877	1		OBJ	1	0.0909091	0.169391		OBJ	0.463415	0.487805	1		OBJ	1	0.128205	0.241176
OBS	0.215517	0.232759	0.857759		OBS	1	0.122727	0.295691		OBS	0.404255	0.382979	0.93617		OBS	1	0.115385	0.258824
RES	0.0673854	0.0916442	0.690027		RES	1	0.154545	0.760773		RES	0.125828	0.198675	0.754967		RES	1	0.192308	0.670588
BAG-1										BAG-1
	g_flat	m_flat	s_flat			g_flat	m_flat	s_flat			g_flat	m_flat	s_flat			g_flat	m_flat	s_flat
BAC	0.148837	0.204651	0.897674		BAC	1	0.30137	0.787755		BAC	0.179487	0.179487	0.888889		BAC	1	0.253012	0.759124
CON	0.22069	0.289655	0.986207		CON	1	0.287671	0.583673		CON	0.28	0.146667	0.973333		CON	1	0.13253	0.532847
GOA	0.565217	0.630435	1		GOA	0.8125	0.19863	0.187755		GOA	0.615385	0.307692	0.961538		GOA	0.761905	0.0963855	0.182482
HYP	0.568627	0.490196	0.960784		HYP	0.90625	0.171233	0.2		HYP	0.6	0.28	1		HYP	0.714286	0.0843373	0.182482
MET	0.190476	0.44898	0.761905		MET	0.875	0.452055	0.457143		MET	0.271429	0.657143	0.557143		MET	0.904762	0.554217	0.284672
MOD	0.248	0.344	0.96		MOD	0.96875	0.294521	0.489796		MOD	0.31746	0.428571	0.761905		MOD	0.952381	0.325301	0.350365
MOT	0.62069	0.482759	1		MOT	0.5625	0.0958904	0.118367		MOT	0.736842	0.315789	1		MOT	0.666667	0.0722892	0.138686
OBJ	0.474576	0.627119	1		OBJ	0.875	0.253425	0.240816		OBJ	0.807692	0.384615	1		OBJ	1	0.120482	0.189781
OBS	0.293578	0.357798	0.981651		OBS	1	0.267123	0.436735		OBS	0.555556	0.361111	0.916667		OBS	0.952381	0.156627	0.240876
RES	0.143498	0.192825	0.856502		RES	1	0.294521	0.779592		RES	0.230769	0.142857	0.868132		RES	1	0.156627	0.576642
BAG-2										BAG-2
	g_flat	m_flat	s_flat			g_flat	m_flat	s_flat			g_flat	m_flat	s_flat			g_flat	m_flat	s_flat
BAC	0.162437	0.213198	0.893401		BAC	1	0.341463	0.782222		BAC	0.184466	0.184466	0.932039		BAC	1	0.267606	0.75
CON	0.235294	0.272059	0.992647		CON	1	0.300813	0.6		CON	0.296875	0.15625	0.96875		CON	1	0.140845	0.484375
GOA	0.567568	0.648649	1		GOA	0.65625	0.195122	0.164444		GOA	0.608696	0.304348	0.956522		GOA	0.736842	0.0985915	0.171875
HYP	0.609756	0.487805	0.95122		HYP	0.78125	0.162602	0.173333		HYP	0.5	0.285714	1		HYP	0.736842	0.112676	0.21875
MET	0.210938	0.429688	0.8125		MET	0.84375	0.447154	0.462222		MET	0.285714	0.587302	0.650794		MET	0.947368	0.521127	0.320312
MOD	0.280702	0.342105	0.964912		MOD	1	0.317073	0.488889		MOD	0.339286	0.392857	0.857143		MOD	1	0.309859	0.375
MOT	0.677419	0.516129	1		MOT	0.65625	0.130081	0.137778		MOT	0.684211	0.315789	1		MOT	0.684211	0.084507	0.148438
OBJ	0.519231	0.634615	1		OBJ	0.84375	0.268293	0.231111		OBJ	0.708333	0.416667	1		OBJ	0.894737	0.140845	0.1875
OBS	0.326531	0.387755	1		OBS	1	0.308943	0.435556		OBS	0.642857	0.464286	0.892857		OBS	0.947368	0.183099	0.195312
RES	0.154589	0.193237	0.835749		RES	1	0.325203	0.768889		RES	0.253333	0.186667	0.933333		RES	1	0.197183	0.546875
BAG-3										BAG-3
	g_flat	m_flat	s_flat			g_flat	m_flat	s_flat			g_flat	m_flat	s_flat			g_flat	m_flat	s_flat
BAC	0.132275	0.216931	0.910053		BAC	1	0.372727	0.826923		BAC	0.153061	0.193878	0.908163		BAC	1	0.292308	0.767241
CON	0.19685	0.283465	0.984252		CON	1	0.327273	0.600962		CON	0.258621	0.172414	0.965517		CON	1	0.153846	0.482759
GOA	0.540541	0.594595	1		GOA	0.8	0.2	0.177885		GOA	0.6	0.35	0.95		GOA	0.8	0.107692	0.163793
HYP	0.526316	0.473684	0.947368		HYP	0.8	0.163636	0.173077		HYP	0.478261	0.26087	1		HYP	0.733333	0.0923077	0.198276
MET	0.213675	0.435897	0.854701		MET	1	0.463636	0.480769		MET	0.283019	0.584906	0.716981		MET	1	0.476923	0.327586
MOD	0.242718	0.378641	0.980583		MOD	1	0.354545	0.485577		MOD	0.288462	0.365385	0.884615		MOD	1	0.292308	0.396552
MOT	0.68	0.52	1		MOT	0.68	0.118182	0.120192		MOT	0.5625	0.25	1		MOT	0.6	0.0615385	0.137931
OBJ	0.45098	0.607843	1		OBJ	0.92	0.281818	0.245192		OBJ	0.7	0.45	1		OBJ	0.933333	0.138462	0.172414
OBS	0.290698	0.418605	1		OBS	1	0.327273	0.413462		OBS	0.590909	0.454545	0.954545		OBS	0.866667	0.153846	0.181034
RES	0.129534	0.202073	0.854922		RES	1	0.354545	0.793269		RES	0.230769	0.2	0.923077		RES	1	0.2	0.517241
TREE										TREE
	g_flat	m_flat	s_flat			g_flat	m_flat	s_flat			g_flat	m_flat	s_flat			g_flat	m_flat	s_flat
BAC	0.111111	0.175439	0.754386		BAC	1	0.337079	0.877551		BAC	0.1125	0.1875	0.6875		BAC	1	0.306122	0.916667
CON	0.182692	0.182692	0.913462		CON	1	0.213483	0.646259		CON	0.225	0.175	0.975		CON	1	0.142857	0.65
GOA	0.580645	0.354839	1		GOA	0.947368	0.123596	0.210884		GOA	0.6	0.266667	0.933333		GOA	1	0.0816327	0.233333
HYP	0.515152	0.333333	0.848485		HYP	0.894737	0.123596	0.190476		HYP	0.411765	0.176471	0.941176		HYP	0.777778	0.0612245	0.266667
MET	0.179245	0.54717	0.622642		MET	1	0.651685	0.44898		MET	0.230769	0.564103	0.692308		MET	1	0.44898	0.45
MOD	0.191919	0.353535	0.828283		MOD	1	0.393258	0.557823		MOD	0.230769	0.384615	0.820513		MOD	1	0.306122	0.533333
MOT	0.727273	0.363636	1		MOT	0.842105	0.0898876	0.14966		MOT	0.666667	0.25	1		MOT	0.888889	0.0612245	0.2
OBJ	0.45	0.45	1		OBJ	0.947368	0.202247	0.272109		OBJ	0.5	0.625	1		OBJ	0.888889	0.204082	0.266667
OBS	0.253333	0.266667	0.96		OBS	1	0.224719	0.489796		OBS	0.533333	0.333333	1		OBS	0.888889	0.102041	0.25
RES	0.124183	0.143791	0.751634		RES	1	0.247191	0.782313		RES	0.219512	0.219512	0.853659		RES	1	0.183673	0.583333
IR-BASED/CONFIDENCE										IR-BASED/CONFIDENCE
PLAIN										PLAIN
	g_flat	m_flat	s_flat			g_flat	m_flat	s_flat			g_flat	m_flat	s_flat			g_flat	m_flat	s_flat
BAC	0.0201071	0.0462143	0.11225		BAC	0.478741	0.140868	0.394808		BAC	0.0225836	0.0542005	0.114724		BAC	0.548077	0.130994	0.443463
CON	0.0797145	0.0933799	0.569693		CON	0.426871	0.0532351	0.489642		CON	0.0609375	0.1	0.540625		CON	0.423077	0.0491228	0.595406
GOA	0.205064	0.273502	0.291802		GOA	0.612245	0.12012	0.14622		GOA	0.153846	0.272349	0.243243		GOA	0.673077	0.135673	0.183746
HYP	0.0496747	0.0644589	0.277942		HYP	0.363946	0.044499	0.286656		HYP	0.0309568	0.0637899	0.216698		HYP	0.413462	0.051462	0.40106
MET	0.118839	0.207698	0.24524		MET	0.687925	0.192738	0.255044		MET	0.104539	0.258597	0.225585		MET	0.759615	0.218713	0.295053
MOD	0.0878532	0.159792	0.367977		MOD	0.413265	0.117936	0.301318		MOD	0.0691824	0.187107	0.305031		MOD	0.432692	0.126316	0.330389
MOT	0.121249	0.12686	0.383508		MOT	0.443027	0.0514606	0.177697		MOT	0.0871795	0.112821	0.264957		MOT	0.596154	0.0619883	0.268551
OBJ	0.345194	0.463795	0.647316		OBJ	0.39881	0.0752116	0.130482		OBJ	0.357143	0.47619	0.589286		OBJ	0.490385	0.0701754	0.157244
OBS	0.282675	0.404255	0.650456		OBS	0.209184	0.0451815	0.0777509		OBS	0.252874	0.390805	0.701149		OBS	0.211538	0.0432749	0.102473
RES	0.125122	0.178012	0.538198		RES	0.378401	0.0801256	0.274146		RES	0.131195	0.22449	0.580175		RES	0.413462	0.0725146	0.321555
BAG-1										BAG-1
	g_flat	m_flat	s_flat			g_flat	m_flat	s_flat			g_flat	m_flat	s_flat			g_flat	m_flat	s_flat
BAC	0.113076	0.190782	0.425509		BAC	0.275274	0.141917	0.181499		BAC	0.169231	0.210256	0.476923		BAC	0.286667	0.111406	0.144128
CON	0.317391	0.23913	0.756522		CON	0.16078	0.0312629	0.0730852		CON	0.344828	0.172414	0.758621		CON	0.12	0.0185676	0.0587189
GOA	0.357576	0.319192	0.49899		GOA	0.196102	0.0374332	0.0520496		GOA	0.460317	0.412698	0.634921		GOA	0.153333	0.0238727	0.0480427
HYP	0.303653	0.251142	0.710046		HYP	0.131547	0.0250926	0.0593312		HYP	0.42029	0.26087	0.753623		HYP	0.133333	0.0265252	0.0551601
MET	0.363834	0.505447	0.673203		MET	0.205847	0.0732209	0.0676915		MET	0.413793	0.465517	0.672414		MET	0.2	0.0530504	0.0676157
MOD	0.29703	0.403465	0.705446		MOD	0.152253	0.0518305	0.065534		MOD	0.313725	0.352941	0.745098		MOD	0.126667	0.0397878	0.0711744
MOT	0.306533	0.336683	0.698492		MOT	0.142509	0.0374332	0.0601402		MOT	0.339286	0.392857	0.660714		MOT	0.106667	0.0344828	0.0516014
OBJ	0.680628	0.596859	0.811518		OBJ	0.152253	0.0304401	0.0337109		OBJ	0.789474	0.473684	0.842105		OBJ	0.113333	0.0238727	0.0266904
OBS	0.597403	0.636364	0.701299		OBS	0.0487211	0.0135747	0.00862999		OBS	0.666667	0.555556	0.888889		OBS	0.02	0.00795756	0.0088968
RES	0.419355	0.469534	0.799283		RES	0.137637	0.0341423	0.0436893		RES	0.516129	0.451613	0.774194		RES	0.113333	0.0238727	0.0284698
BAG-2										BAG-2
	g_flat	m_flat	s_flat			g_flat	m_flat	s_flat			g_flat	m_flat	s_flat			g_flat	m_flat	s_flat
BAC	0.104567	0.189279	0.45268		BAC	0.297391	0.147794	0.19219		BAC	0.152866	0.203822	0.464968		BAC	0.313131	0.114187	0.148837
CON	0.295455	0.264205	0.784091		CON	0.182609	0.0313663	0.0719864		CON	0.355556	0.222222	0.8		CON	0.141414	0.0242215	0.0627907
GOA	0.33162	0.311054	0.557841		GOA	0.227826	0.0414673	0.0580645		GOA	0.409091	0.477273	0.636364		GOA	0.181818	0.0346021	0.0465116
HYP	0.261128	0.243323	0.732938		HYP	0.142609	0.0196704	0.0556876		HYP	0.320755	0.226415	0.773585		HYP	0.131313	0.017301	0.0627907
MET	0.372283	0.453804	0.679348		MET	0.245217	0.0685805	0.0689304		MET	0.386364	0.409091	0.704545		MET	0.242424	0.0553633	0.0697674
MOD	0.312303	0.413249	0.700315		MOD	0.186087	0.0547581	0.066893		MOD	0.325	0.325	0.75		MOD	0.171717	0.0415225	0.0767442
MOT	0.271845	0.343042	0.692557		MOT	0.156522	0.0430622	0.0587436		MOT	0.25641	0.358974	0.692308		MOT	0.0909091	0.0311419	0.0488372
OBJ	0.69863	0.520548	0.821918		OBJ	0.165217	0.0233918	0.029202		OBJ	0.733333	0.4	0.733333		OBJ	0.121212	0.0138408	0.0186047
OBS	0.633333	0.633333	0.716667		OBS	0.0521739	0.0127592	0.00882852		OBS	0.571429	0.428571	0.857143		OBS	0.010101	0.00346021	0.00930233
RES	0.380734	0.495413	0.784404		RES	0.146087	0.0393408	0.0448217		RES	0.423077	0.5	0.769231		RES	0.121212	0.0311419	0.0395349
BAG-3										BAG-3
	g_flat	m_flat	s_flat			g_flat	m_flat	s_flat			g_flat	m_flat	s_flat			g_flat	m_flat	s_flat
BAC	0.102159	0.19103	0.435216		BAC	0.325301	0.155321	0.20177		BAC	0.126984	0.198413	0.460317		BAC	0.318841	0.118852	0.170659
CON	0.294545	0.290909	0.770909		CON	0.195181	0.031725	0.0730088		CON	0.378378	0.189189	0.783784		CON	0.15942	0.0122951	0.0688623
GOA	0.338658	0.345048	0.533546		GOA	0.243373	0.0495704	0.0575221		GOA	0.472222	0.472222	0.583333		GOA	0.289855	0.0532787	0.0598802
HYP	0.26616	0.262357	0.714829		HYP	0.151807	0.0191672	0.0557522		HYP	0.225	0.25	0.8		HYP	0.130435	0.0122951	0.0688623
MET	0.362989	0.505338	0.69395		MET	0.257831	0.0660939	0.069469		MET	0.323529	0.323529	0.617647		MET	0.231884	0.045082	0.0688623
MOD	0.316406	0.429688	0.722656		MOD	0.216867	0.0508923	0.070354		MOD	0.25	0.25	0.84375		MOD	0.217391	0.0327869	0.0928144
MOT	0.284047	0.342412	0.696498		MOT	0.190361	0.0436219	0.0663717		MOT	0.25	0.28125	0.6875		MOT	0.130435	0.0286885	0.0508982
OBJ	0.650407	0.544715	0.796748		OBJ	0.187952	0.0244547	0.0327434		OBJ	0.583333	0.416667	0.916667		OBJ	0.130435	0.0122951	0.0269461
OBS	0.571429	0.591837	0.673469		OBS	0.0578313	0.0125578	0.00840708		OBS	0.142857	0.285714	0.857143		OBS	0.0144928	0.00409836	0.011976
RES	0.352941	0.494118	0.770588		RES	0.156627	0.0376735	0.0429204		RES	0.285714	0.47619	0.761905		RES	0.130435	0.0286885	0.0389222
TREE										TREE
	g_flat	m_flat	s_flat			g_flat	m_flat	s_flat			g_flat	m_flat	s_flat			g_flat	m_flat	s_flat
BAC	0.0744544	0.146341	0.232349		BAC	0.933333	0.492188	0.804082		BAC	0.0731707	0.170732	0.256098		BAC	0.875	0.4375	0.821429
CON	0.266234	0.311688	0.766234		CON	0.52	0.117188	0.391837		CON	0.294118	0.352941	0.588235		CON	0.75	0.125	0.321429
GOA	0.267857	0.369048	0.470238		GOA	0.68	0.15625	0.306122		GOA	0.352941	0.647059	0.529412		GOA	0.875	0.1875	0.357143
HYP	0.251613	0.270968	0.63871		HYP	0.52	0.105469	0.314286		HYP	0.181818	0.227273	0.363636		HYP	0.625	0.03125	0.25
MET	0.232955	0.460227	0.5		MET	0.72	0.324219	0.37551		MET	0.176471	0.529412	0.470588		MET	0.375	0.25	0.321429
MOD	0.209945	0.40884	0.585635		MOD	0.626667	0.261719	0.432653		MOD	0.142857	0.47619	0.571429		MOD	0.75	0.3125	0.535714
MOT	0.295455	0.310606	0.583333		MOT	0.653333	0.15625	0.297959		MOT	0.333333	0.466667	0.466667		MOT	0.75	0.21875	0.285714
OBJ	0.56338	0.535211	0.746479		OBJ	0.573333	0.0976562	0.2		OBJ	1	0.6	1		OBJ	0.625	0.03125	0.214286
OBS	0.714286	0.628571	0.828571		OBS	0.266667	0.0585938	0.0816327		OBS	0.666667	0.666667	0.666667		OBS	0.25	0	0.0714286
RES	0.345455	0.436364	0.809091		RES	0.48	0.125	0.293878		RES	0.25	0.416667	0.75		RES	0.375	0.0625	0.321429
IR-BASED/KULC										IR-BASED/KULC
PLAIN										PLAIN
	g_flat	m_flat	s_flat			g_flat	m_flat	s_flat			g_flat	m_flat	s_flat			g_flat	m_flat	s_flat
BAC	0.0177322	0.056063	0.103964		BAC	0.476842	0.146629	0.472591		BAC	0.020145	0.0709106	0.106366		BAC	0.542373	0.133612	0.50519
CON	0.0779837	0.122288	0.515597		CON	0.371579	0.0526316	0.504421		CON	0.0487805	0.118902	0.457317		CON	0.355932	0.0626305	0.570934
GOA	0.21186	0.333595	0.257315		GOA	0.696842	0.145115	0.191424		GOA	0.183099	0.419014	0.228873		GOA	0.728814	0.154489	0.197232
HYP	0.0449194	0.0820322	0.249296		HYP	0.358947	0.0539768	0.435897		HYP	0.0319767	0.0828488	0.210756		HYP	0.40678	0.0709812	0.626298
MET	0.122375	0.265752	0.22201		MET	0.729474	0.203296	0.301503		MET	0.124675	0.345455	0.223377		MET	0.79661	0.244259	0.314879
MOD	0.0763758	0.196694	0.317849		MOD	0.387368	0.12561	0.341291		MOD	0.0432277	0.184438	0.276657		MOD	0.305085	0.131524	0.342561
MOT	0.076871	0.105317	0.239587		MOT	0.523158	0.0770136	0.313218		MOT	0.080597	0.131343	0.262687		MOT	0.542373	0.0793319	0.363322
OBJ	0.297334	0.573479	0.544771		OBJ	0.422105	0.0876072	0.168214		OBJ	0.268041	0.680412	0.587629		OBJ	0.372881	0.0772443	0.183391
OBS	0.32833	0.538462	0.667917		OBS	0.154737	0.0390113	0.0652078		OBS	0.190476	0.547619	0.738095		OBS	0.0847458	0.0542797	0.0968858
RES	0.130324	0.263629	0.609029		RES	0.294737	0.0788633	0.299293		RES	0.0823529	0.288235	0.6		RES	0.237288	0.0793319	0.342561
BAG-1										BAG-1
	g_flat	m_flat	s_flat			g_flat	m_flat	s_flat			g_flat	m_flat	s_flat			g_flat	m_flat	s_flat
BAC	0.191841	0.281204	0.54541		BAC	0.371377	0.13655	0.169188		BAC	0.206897	0.231527	0.576355		BAC	0.296512	0.0833333	0.160828
CON	0.450734	0.385744	0.832285		CON	0.181159	0.0289474	0.0569561		CON	0.431034	0.344828	0.827586		CON	0.145349	0.0190476	0.0557325
GOA	0.497445	0.46678	0.591141		GOA	0.205616	0.0391813	0.0431373		GOA	0.655738	0.508197	0.770492		GOA	0.151163	0.0238095	0.0414013
HYP	0.389105	0.363813	0.768482		HYP	0.162138	0.0274854	0.0509804		HYP	0.450704	0.338028	0.802817		HYP	0.156977	0.0333333	0.0525478
MET	0.465021	0.561728	0.713992		MET	0.200181	0.05	0.0459384		MET	0.37931	0.448276	0.724138		MET	0.151163	0.0380952	0.0525478
MOD	0.448113	0.54717	0.78066		MOD	0.172101	0.0394737	0.0485528		MOD	0.294118	0.411765	0.862745		MOD	0.122093	0.0309524	0.0700637
MOT	0.451197	0.410681	0.767956		MOT	0.212862	0.0368421	0.0588235		MOT	0.54386	0.368421	0.859649		MOT	0.162791	0.0285714	0.0573248
OBJ	0.69697	0.666667	0.813131		OBJ	0.121377	0.0207602	0.0227824		OBJ	0.65	0.75	0.8		OBJ	0.0755814	0.0142857	0.0191083
OBS	0.730769	0.705128	0.820513		OBS	0.0398551	0.00760234	0.00653595		OBS	0.555556	0.444444	0.888889		OBS	0.0232558	0.00952381	0.00477707
RES	0.508897	0.540925	0.879004		RES	0.128623	0.022807	0.0356676		RES	0.387097	0.322581	0.903226		RES	0.0988372	0.0119048	0.0334395
BAG-2										BAG-2
	g_flat	m_flat	s_flat			g_flat	m_flat	s_flat			g_flat	m_flat	s_flat			g_flat	m_flat	s_flat
BAC	0.203704	0.287037	0.57037		BAC	0.442767	0.139736	0.191643		BAC	0.21118	0.229814	0.571429		BAC	0.364341	0.0810811	0.174468
CON	0.460274	0.410959	0.854795		CON	0.188679	0.0274953	0.0603559		CON	0.444444	0.355556	0.866667		CON	0.162791	0.018018	0.0531915
GOA	0.506579	0.469298	0.638158		GOA	0.244025	0.0436911	0.0523601		GOA	0.416667	0.541667	0.604167		GOA	0.155039	0.042042	0.0425532
HYP	0.397403	0.381818	0.807792		HYP	0.171069	0.0274953	0.0549394		HYP	0.415094	0.396226	0.773585		HYP	0.155039	0.03003	0.0531915
MET	0.45288	0.58377	0.743455		MET	0.222642	0.0508475	0.0505546		MET	0.363636	0.477273	0.75		MET	0.162791	0.036036	0.0489362
MOD	0.418675	0.548193	0.789157		MOD	0.177358	0.0403013	0.0505546		MOD	0.317073	0.439024	0.829268		MOD	0.139535	0.039039	0.0680851
MOT	0.473301	0.436893	0.791262		MOT	0.221384	0.0376648	0.0577766		MOT	0.454545	0.363636	0.795455		MOT	0.178295	0.024024	0.0531915
OBJ	0.75	0.673077	0.871795		OBJ	0.145912	0.0180791	0.0268249		OBJ	0.5625	0.6875	0.8125		OBJ	0.0775194	0.018018	0.0148936
OBS	0.655738	0.803279	0.786885		OBS	0.0402516	0.00903955	0.00567449		OBS	0.625	0.75	0.875		OBS	0.0387597	0.00900901	0.00851064
RES	0.461538	0.506787	0.882353		RES	0.12327	0.020339	0.0355945		RES	0.384615	0.538462	0.923077		RES	0.100775	0.015015	0.0446809
BAG-3										BAG-3
	g_flat	m_flat	s_flat			g_flat	m_flat	s_flat			g_flat	m_flat	s_flat			g_flat	m_flat	s_flat
BAC	0.196759	0.29784	0.551698		BAC	0.485217	0.14556	0.206897		BAC	0.195312	0.195312	0.5625		BAC	0.404255	0.0867925	0.204482
CON	0.446809	0.43617	0.85461		CON	0.205217	0.0276565	0.0601689		CON	0.459459	0.324324	0.810811		CON	0.191489	0.0188679	0.0672269
GOA	0.463068	0.46875	0.659091		GOA	0.238261	0.0417273	0.0527797		GOA	0.421053	0.526316	0.578947		GOA	0.138298	0.0490566	0.0504202
HYP	0.392491	0.426621	0.795222		HYP	0.184348	0.0271713	0.0531316		HYP	0.365854	0.390244	0.804878		HYP	0.159574	0.0264151	0.0644258
MET	0.454861	0.590278	0.753472		MET	0.21913	0.0460941	0.0527797		MET	0.314286	0.4	0.714286		MET	0.12766	0.0415094	0.0532213
MOD	0.42803	0.534091	0.772727		MOD	0.194783	0.0388161	0.0492611		MOD	0.333333	0.393939	0.757576		MOD	0.148936	0.0301887	0.070028
MOT	0.462462	0.471471	0.81982		MOT	0.246957	0.0402717	0.0657987		MOT	0.388889	0.25	0.805556		MOT	0.180851	0.0301887	0.0728291
OBJ	0.80315	0.692913	0.850394		OBJ	0.158261	0.016982	0.0267417		OBJ	0.583333	0.833333	0.916667		OBJ	0.0638298	0.0188679	0.0196078
OBS	0.673469	0.734694	0.816327		OBS	0.0469565	0.00970403	0.00633357		OBS	0.714286	0.857143	1		OBS	0.0425532	0.0113208	0.0112045
RES	0.45614	0.526316	0.871345		RES	0.132174	0.0184377	0.0369458		RES	0.428571	0.52381	0.904762		RES	0.106383	0.0150943	0.0448179
TREE										TREE
	g_flat	m_flat	s_flat			g_flat	m_flat	s_flat			g_flat	m_flat	s_flat			g_flat	m_flat	s_flat
BAC	0.0556227	0.122128	0.19347		BAC	0.831325	0.452471	0.763052		BAC	0.047619	0.0952381	0.214286		BAC	0.75	0.30303	0.75
CON	0.350318	0.299363	0.649682		CON	0.686747	0.121673	0.349398		CON	0.294118	0.294118	0.588235		CON	0.625	0.030303	0.285714
GOA	0.239583	0.348958	0.432292		GOA	0.650602	0.1673	0.353414		GOA	0.333333	0.444444	0.444444		GOA	0.875	0.0909091	0.357143
HYP	0.260116	0.33526	0.514451		HYP	0.638554	0.117871	0.325301		HYP	0.190476	0.190476	0.47619		HYP	0.625	0.0606061	0.321429
MET	0.21978	0.461538	0.478022		MET	0.698795	0.30038	0.369478		MET	0.111111	0.444444	0.444444		MET	0.875	0.242424	0.428571
MOD	0.265957	0.457447	0.553191		MOD	0.746988	0.269962	0.417671		MOD	0.0454545	0.181818	0.363636		MOD	0.375	0.151515	0.392857
MOT	0.262821	0.294872	0.557692		MOT	0.662651	0.171103	0.389558		MOT	0.333333	0.4	0.533333		MOT	0.625	0.0909091	0.285714
OBJ	0.657534	0.493151	0.630137		OBJ	0.650602	0.0912548	0.180723		OBJ	0.8	0.6	1		OBJ	0.5	0.030303	0.142857
OBS	0.571429	0.628571	0.6		OBS	0.180723	0.0532319	0.064257		OBS	0.5	0.5	0.5		OBS	0.25	0.0606061	0.0714286
RES	0.378378	0.432432	0.63964		RES	0.518072	0.121673	0.2249		RES	0.416667	0.333333	0.583333		RES	0.625	0.030303	0.25
IR-BASED/MIXED										IR-BASED/MIXED
PLAIN										PLAIN
	g_flat	m_flat	s_flat			g_flat	m_flat	s_flat			g_flat	m_flat	s_flat			g_flat	m_flat	s_flat
BAC	0.0200962	0.0422481	0.0871805		BAC	0.498841	0.139211	0.404408		BAC	0.0209003	0.0494373	0.105305		BAC	0.531532	0.131265	0.440336
CON	0.0811406	0.0805901	0.550479		CON	0.412514	0.0406302	0.529917		CON	0.0590842	0.0945347	0.55096		CON	0.414414	0.0465394	0.605042
GOA	0.166024	0.202133	0.233745		GOA	0.671495	0.112309	0.18865		GOA	0.134991	0.264654	0.245115		GOA	0.666667	0.142005	0.211765
HYP	0.0369757	0.0520603	0.229151		HYP	0.343569	0.0421043	0.39978		HYP	0.0240793	0.0573654	0.199008		HYP	0.405405	0.0572792	0.484034
MET	0.109989	0.203954	0.206131		MET	0.674971	0.184817	0.279669		MET	0.100257	0.273779	0.212082		MET	0.738739	0.23031	0.295798
MOD	0.0872624	0.154363	0.300116		MOD	0.451333	0.112677	0.316474		MOD	0.0666667	0.162319	0.292754		MOD	0.432432	0.114558	0.337815
MOT	0.0826913	0.088425	0.22048		MOT	0.558517	0.0620048	0.271515		MOT	0.0903704	0.115556	0.257778		MOT	0.657658	0.071599	0.302521
OBJ	0.351075	0.39884	0.541795		OBJ	0.533024	0.0722314	0.166942		OBJ	0.343915	0.502646	0.57672		OBJ	0.522523	0.0704057	0.168067
OBS	0.355885	0.408712	0.652456		OBS	0.201043	0.0320619	0.0704132		OBS	0.258824	0.4	0.741176		OBS	0.198198	0.0441527	0.097479
RES	0.152114	0.206501	0.544296		RES	0.365006	0.0662429	0.258402		RES	0.134897	0.231672	0.612903		RES	0.378378	0.0692124	0.314286
BAG-1										BAG-1
	g_flat	m_flat	s_flat			g_flat	m_flat	s_flat			g_flat	m_flat	s_flat			g_flat	m_flat	s_flat
BAC	0.246356	0.284257	0.531584		BAC	0.289236	0.123213	0.155875		BAC	0.261084	0.256158	0.522167		BAC	0.293194	0.100233	0.138315
CON	0.486373	0.354298	0.790356		CON	0.111245	0.0202755	0.0520189		CON	0.457627	0.271186	0.79661		CON	0.109948	0.018648	0.0524642
GOA	0.481544	0.375839	0.511745		GOA	0.14071	0.0330127	0.0436522		GOA	0.622951	0.52459	0.655738		GOA	0.162304	0.02331	0.0492846
HYP	0.427746	0.290944	0.716763		HYP	0.0998196	0.0194957	0.0467443		HYP	0.5	0.236111	0.736111		HYP	0.136126	0.027972	0.0508744
MET	0.595876	0.589691	0.715464		MET	0.159351	0.0486093	0.0498363		MET	0.517241	0.465517	0.741379		MET	0.17801	0.044289	0.0651828
MOD	0.528302	0.514151	0.761792		MOD	0.123271	0.0335326	0.045653		MOD	0.470588	0.411765	0.843137		MOD	0.141361	0.034965	0.0699523
MOT	0.5	0.419643	0.726786		MOT	0.137102	0.0314531	0.0592943		MOT	0.482759	0.413793	0.741379		MOT	0.109948	0.02331	0.0524642
OBJ	0.777778	0.641414	0.80303		OBJ	0.0793746	0.0171562	0.0212805		OBJ	0.75	0.35	0.8		OBJ	0.078534	0.00699301	0.0190779
OBS	0.666667	0.653846	0.75641		OBS	0.0258569	0.00571874	0.00654784		OBS	0.666667	0.333333	0.888889		OBS	0.0157068	0.004662	0.0063593
RES	0.590747	0.558719	0.850534		RES	0.0829826	0.0213153	0.029829		RES	0.53125	0.40625	0.84375		RES	0.0942408	0.020979	0.0286169
BAG-2										BAG-2
	g_flat	m_flat	s_flat			g_flat	m_flat	s_flat			g_flat	m_flat	s_flat			g_flat	m_flat	s_flat
BAC	0.234895	0.284217	0.538841		BAC	0.31171	0.128621	0.171753		BAC	0.234568	0.222222	0.537037		BAC	0.328571	0.0949555	0.158898
CON	0.478022	0.387363	0.821429		CON	0.120472	0.0237931	0.0559899		CON	0.466667	0.288889	0.844444		CON	0.1	0.0237389	0.059322
GOA	0.464363	0.390929	0.565875		GOA	0.166807	0.0375862	0.0519546		GOA	0.4375	0.5	0.604167		GOA	0.15	0.0356083	0.0466102
HYP	0.400517	0.30491	0.757106		HYP	0.101095	0.0186207	0.0489281		HYP	0.444444	0.240741	0.833333		HYP	0.121429	0.0296736	0.065678
MET	0.560209	0.560209	0.727749		MET	0.176917	0.0489655	0.0557377		MET	0.363636	0.431818	0.659091		MET	0.171429	0.0474777	0.059322
MOD	0.496988	0.512048	0.759036		MOD	0.129739	0.0348276	0.0491803		MOD	0.390244	0.365854	0.829268		MOD	0.15	0.0445104	0.0720339
MOT	0.502358	0.443396	0.745283		MOT	0.149115	0.0337931	0.0587642		MOT	0.465116	0.325581	0.72093		MOT	0.107143	0.0296736	0.0466102
OBJ	0.807692	0.634615	0.839744		OBJ	0.0935131	0.0158621	0.023203		OBJ	0.75	0.4375	0.75		OBJ	0.0857143	0.0118694	0.0169492
OBS	0.737705	0.704918	0.786885		OBS	0.0269587	0.00689655	0.00605296		OBS	1	0.5	0.75		OBS	0.0357143	0.00593472	0.00847458
RES	0.524887	0.561086	0.837104		RES	0.084246	0.0241379	0.0327869		RES	0.461538	0.461538	0.769231		RES	0.1	0.0267062	0.0338983
BAG-3										BAG-3
	g_flat	m_flat	s_flat			g_flat	m_flat	s_flat			g_flat	m_flat	s_flat			g_flat	m_flat	s_flat
BAC	0.226852	0.294753	0.534722		BAC	0.353228	0.137733	0.188081		BAC	0.1875	0.234375	0.53125		BAC	0.313725	0.0814815	0.175487
CON	0.473498	0.392226	0.833922		CON	0.141291	0.0221435	0.0589046		CON	0.459459	0.27027	0.810811		CON	0.137255	0.0148148	0.0668524
GOA	0.480447	0.430168	0.597765		GOA	0.177832	0.0385297	0.0551154		GOA	0.410256	0.435897	0.564103		GOA	0.166667	0.0407407	0.0529248
HYP	0.384354	0.346939	0.782313		HYP	0.116931	0.0172719	0.054082		HYP	0.390244	0.268293	0.829268		HYP	0.117647	0.0222222	0.0640669
MET	0.550173	0.564014	0.730104		MET	0.174178	0.0460585	0.0551154		MET	0.342857	0.371429	0.628571		MET	0.176471	0.0444444	0.0640669
MOD	0.522727	0.518939	0.761364		MOD	0.151035	0.0345438	0.0551154		MOD	0.363636	0.30303	0.848485		MOD	0.166667	0.037037	0.0835655
MOT	0.495627	0.431487	0.784257		MOT	0.17296	0.0345438	0.0692387		MOT	0.444444	0.305556	0.777778		MOT	0.147059	0.0333333	0.0640669
OBJ	0.80315	0.669291	0.834646		OBJ	0.107186	0.0146147	0.0248019		OBJ	0.5	0.5	0.75		OBJ	0.0686275	0.00740741	0.0222841
OBS	0.673469	0.693878	0.734694		OBS	0.0292326	0.00708592	0.00654495		OBS	0.857143	0.571429	1		OBS	0.0392157	0.00740741	0.0139276
RES	0.526316	0.54386	0.836257		RES	0.091352	0.020372	0.0337582		RES	0.428571	0.428571	0.761905		RES	0.107843	0.0222222	0.0362117
TREE										TREE
	g_flat	m_flat	s_flat			g_flat	m_flat	s_flat			g_flat	m_flat	s_flat			g_flat	m_flat	s_flat
BAC	0.0567633	0.118357	0.210145		BAC	0.857143	0.450758	0.8		BAC	0.0714286	0.166667	0.22619		BAC	0.875	0.454545	0.714286
CON	0.299363	0.318471	0.713376		CON	0.607143	0.117424	0.356		CON	0.235294	0.411765	0.588235		CON	0.5	0.030303	0.285714
GOA	0.222222	0.333333	0.434343		GOA	0.678571	0.181818	0.332		GOA	0.333333	0.611111	0.5		GOA	0.75	0.121212	0.321429
HYP	0.236994	0.317919	0.589595		HYP	0.595238	0.113636	0.34		HYP	0.142857	0.238095	0.380952		HYP	0.5	0.030303	0.25
MET	0.236264	0.406593	0.467033		MET	0.77381	0.295455	0.372		MET	0.166667	0.555556	0.444444		MET	0.5	0.272727	0.321429
MOD	0.260638	0.414894	0.553191		MOD	0.761905	0.253788	0.416		MOD	0.136364	0.272727	0.590909		MOD	0.625	0.242424	0.571429
MOT	0.257862	0.314465	0.559748		MOT	0.702381	0.189394	0.36		MOT	0.3125	0.5625	0.5625		MOT	0.75	0.151515	0.357143
OBJ	0.671233	0.547945	0.657534		OBJ	0.630952	0.0757576	0.172		OBJ	0.8	0.8	1		OBJ	0.5	0.030303	0.142857
OBS	0.742857	0.714286	0.771429		OBS	0.25	0.0606061	0.072		OBS	0.5	0.75	0.75		OBS	0.25	0	0.107143
RES	0.378378	0.45045	0.702703		RES	0.535714	0.136364	0.244		RES	0.333333	0.416667	0.666667		RES	0.5	0.0606061	0.285714

## Sheet: 15
FULL										EXCLUDES
CONFIDENCE-BASED										CONFIDENCE-BASED
PLAIN										PLAIN
	g_flat	m_flat	s_flat			g_flat	m_flat	s_flat			g_flat	m_flat	s_flat			g_flat	m_flat	s_flat
BAC	0.053236	0.100284	0.181214		BAC	0.849324	0.366235	0.680615		BAC	0.0543887	0.106868	0.192424		BAC	0.832188	0.306606	0.651825
CON	0.194929	0.200337	0.745668		CON	0.748089	0.174673	0.690085		CON	0.1588	0.195511	0.718271		CON	0.68106	0.163373	0.726542
GOA	0.19632	0.303799	0.366926		GOA	0.899588	0.306994	0.394897		GOA	0.174637	0.346951	0.338238		GOA	0.860648	0.310371	0.373371
HYP	0.107551	0.123475	0.397838		HYP	0.78495	0.200432	0.692775		HYP	0.0769079	0.116444	0.334874		HYP	0.736997	0.210239	0.738271
MET	0.186638	0.403384	0.461669		MET	0.818695	0.399145	0.471686		MET	0.163001	0.423388	0.407595		MET	0.843965	0.411067	0.4596
MOD	0.174094	0.354715	0.608345		MOD	0.65291	0.300108	0.538137		MOD	0.139792	0.344167	0.529792		MOD	0.633955	0.299078	0.538662
MOT	0.165056	0.181269	0.415664		MOT	0.857554	0.207038	0.500149		MOT	0.152599	0.192423	0.391718		MOT	0.830226	0.191417	0.471329
OBJ	0.473298	0.665832	0.810859		OBJ	0.635861	0.200511	0.256739		OBJ	0.419027	0.712418	0.777778		OBJ	0.55054	0.175607	0.227411
OBS	0.62038	0.665906	0.949194		OBS	0.264727	0.0633566	0.0959187		OBS	0.559041	0.595941	0.915129		OBS	0.292444	0.0649351	0.114683
RES	0.317221	0.408644	0.893916		RES	0.556143	0.164072	0.37267		RES	0.251304	0.387826	0.838261		RES	0.52208	0.164879	0.407689
BAG-1										BAG-1
	g_flat	m_flat	s_flat			g_flat	m_flat	s_flat			g_flat	m_flat	s_flat			g_flat	m_flat	s_flat
BAC	0.529868	0.591521	0.746004		BAC	0.201337	0.106877	0.102401		BAC	0.566724	0.692663	0.829001		BAC	0.174606	0.0989151	0.106365
CON	0.799051	0.771293	0.962515		CON	0.0534664	0.0263542	0.0253417		CON	0.85595	0.830898	1		CON	0.0669542	0.0304722	0.0332522
GOA	0.850304	0.835993	0.845863		GOA	0.0788173	0.0428118	0.0319718		GOA	0.906412	0.894281	0.883882		GOA	0.0870218	0.0403638	0.0347826
HYP	0.659951	0.606908	0.948191		HYP	0.0525253	0.0234514	0.0286631		HYP	0.787037	0.703704	1		HYP	0.0718305	0.0296745	0.0370087
MET	0.767458	0.797125	0.908261		MET	0.0568387	0.0290024	0.0252724		MET	0.826087	0.965217	0.978261		MET	0.0587022	0.0336631	0.0307478
MOD	0.693848	0.730758	0.832046		MOD	0.0383303	0.0205911	0.0181508		MOD	0.767857	0.94898	0.84949		MOD	0.0478245	0.0286375	0.0230261
MOT	0.780952	0.763959	0.910551		MOT	0.0690926	0.0345448	0.0312786		MOT	0.784017	0.822894	0.976242		MOT	0.0617029	0.0308711	0.0320696
OBJ	0.900231	0.951557	0.970012		OBJ	0.0249	0.013733	0.0105627		OBJ	0.923077	0.994083	0.982249		OBJ	0.0255064	0.0137205	0.011687
OBS	0.812395	0.954774	0.984925		OBS	0.00803859	0.00464275	0.0037499		OBS	0.859155	0.985915	0.985915		OBS	0.0110653	0.00574346	0.0050087
RES	0.761009	0.823058	0.944756		RES	0.0288409	0.0163472	0.0146088		RES	0.857143	0.93985	0.962406		RES	0.0367592	0.0191449	0.0175304
BAG-2										BAG-2
	g_flat	m_flat	s_flat			g_flat	m_flat	s_flat			g_flat	m_flat	s_flat			g_flat	m_flat	s_flat
BAC	0.583515	0.559731	0.742919		BAC	0.214197	0.103933	0.108387		BAC	0.598846	0.650794	0.820346		BAC	0.191539	0.101086	0.114472
CON	0.813183	0.761637	0.963137		CON	0.0503306	0.0254914	0.0261714		CON	0.896458	0.836512	1		CON	0.0711134	0.0313502	0.0352221
GOA	0.85419	0.825599	0.835936		GOA	0.0732995	0.0406884	0.0323994		GOA	0.903614	0.920482	0.918072		GOA	0.082014	0.0387998	0.036562
HYP	0.698905	0.616275	0.965571		HYP	0.0442321	0.0201552	0.0261288		HYP	0.811518	0.756545	0.992147		HYP	0.0703348	0.029074	0.0354135
MET	0.833034	0.799222	0.929084		MET	0.0566395	0.0281817	0.0266223		MET	0.834254	0.953039	0.964088		MET	0.06177	0.0352819	0.0332121
MOD	0.754176	0.717139	0.831518		MOD	0.0389513	0.0205332	0.0194839		MOD	0.821429	0.961039	0.857143		MOD	0.0498313	0.0309364	0.0251723
MOT	0.804985	0.790082	0.934995		MOT	0.0647943	0.0338069	0.0315316		MOT	0.828746	0.850153	0.984709		MOT	0.06177	0.0287636	0.0313936
OBJ	0.954223	0.949487	0.980268		OBJ	0.0234362	0.012918	0.0106013		OBJ	0.95122	1	0.98374		OBJ	0.0243966	0.0129333	0.0118683
OBS	0.88009	0.968326	0.997738		OBS	0.00771082	0.00448017	0.00375214		OBS	0.843137	1	1		OBS	0.00986244	0.00538024	0.00497703
RES	0.787578	0.801148	0.928497		RES	0.0270813	0.0155972	0.0149915		RES	0.887805	0.931707	0.965854		RES	0.037633	0.0195551	0.0188553
BAG-3										BAG-3
	g_flat	m_flat	s_flat			g_flat	m_flat	s_flat			g_flat	m_flat	s_flat			g_flat	m_flat	s_flat
BAC	0.582181	0.523256	0.667112		BAC	0.206741	0.0970573	0.111465		BAC	0.617329	0.592058	0.771661		BAC	0.191504	0.0961826	0.119895
CON	0.81803	0.745409	0.972037		CON	0.0473795	0.0241283	0.0289015		CON	0.890459	0.80212	0.996466		CON	0.0702295	0.0305665	0.0372859
GOA	0.894981	0.810409	0.844176		GOA	0.0685981	0.0373309	0.033876		GOA	0.914013	0.929936	0.929936		GOA	0.0815348	0.0393968	0.0386034
HYP	0.756299	0.598926	0.974804		HYP	0.0461661	0.0188731	0.0292622		HYP	0.771626	0.653979	0.986159		HYP	0.0630353	0.0252683	0.0363636
MET	0.825147	0.771316	0.919843		MET	0.0500429	0.0265913	0.0289388		MET	0.803571	0.942857	0.95		MET	0.0551559	0.0351854	0.0350461
MOD	0.762299	0.688736	0.835862		MOD	0.0369921	0.01999	0.0224223		MOD	0.836735	0.930612	0.889796		MOD	0.0469339	0.0311099	0.028195
MOT	0.795195	0.780228	0.929106		MOT	0.050694	0.0280375	0.0302695		MOT	0.860759	0.835443	0.991561		MOT	0.0568688	0.0263551	0.0309618
OBJ	0.960883	0.932798	0.990973		OBJ	0.0215146	0.0127443	0.0123117		OBJ	0.95	1	1		OBJ	0.0229531	0.0134493	0.013307
OBS	0.930303	0.960606	1		OBS	0.00769436	0.00435312	0.00411635		OBS	0.85	1	1		OBS	0.00959233	0.0055699	0.00540184
RES	0.779742	0.801496	0.951734		RES	0.0250067	0.0156082	0.0172116		RES	0.859873	0.936306	0.968153		RES	0.0349435	0.0194267	0.0200264
TREE										TREE
	g_flat	m_flat	s_flat			g_flat	m_flat	s_flat			g_flat	m_flat	s_flat			g_flat	m_flat	s_flat
BAC	0.0565041	0.11743	0.168898		BAC	0.718383	0.485517	0.642118		BAC	0.0776256	0.146119	0.248097		BAC	0.769231	0.408088	0.681818
CON	0.284712	0.322581	0.849229		CON	0.51369	0.198444	0.502689		CON	0.350365	0.364964	0.912409		CON	0.723077	0.183824	0.512397
GOA	0.306506	0.331084	0.397108		GOA	0.808344	0.299179	0.342987		GOA	0.36875	0.40625	0.49375		GOA	0.892308	0.25	0.326446
HYP	0.182394	0.220393	0.628879		HYP	0.374185	0.154777	0.416218		HYP	0.236364	0.260606	0.818182		HYP	0.6	0.169118	0.566116
MET	0.272129	0.433014	0.473086		MET	0.588005	0.320363	0.331403		MET	0.329032	0.625806	0.645161		MET	0.769231	0.360294	0.409091
MOD	0.223958	0.34375	0.470052		MOD	0.439374	0.23476	0.299545		MOD	0.263158	0.546053	0.546053		MOD	0.584615	0.3125	0.338843
MOT	0.365942	0.398551	0.624638		MOT	0.657106	0.242542	0.362433		MOT	0.375	0.4375	0.705357		MOT	0.630769	0.191176	0.334711
OBJ	0.564743	0.650546	0.703588		OBJ	0.452412	0.179853	0.186181		OBJ	0.625	0.821429	0.75		OBJ	0.523077	0.172794	0.169421
OBS	0.540741	0.722222	0.907407		OBS	0.179922	0.0843061	0.101779		OBS	0.555556	0.814815	0.925926		OBS	0.230769	0.0845588	0.103306
RES	0.318478	0.419565	0.722826		RES	0.371578	0.166018	0.273893		RES	0.375	0.590909	0.852273		RES	0.476923	0.191176	0.305785
SUPPORT-BASED										SUPPORT-BASED
PLAIN										PLAIN
	g_flat	m_flat	s_flat			g_flat	m_flat	s_flat			g_flat	m_flat	s_flat			g_flat	m_flat	s_flat
BAC	0.0643087	0.225884	0.798232		BAC	1	0.372679	0.876434		BAC	0.0671141	0.187919	0.557047		BAC	1	0.29682	0.882979
CON	0.098401	0.123001	0.867159		CON	1	0.132626	0.622242		CON	0.125523	0.167364	0.887029		CON	1	0.141343	0.751773
GOA	0.333333	0.20398	0.950249		GOA	0.8375	0.0543767	0.168579		GOA	0.394737	0.157895	0.973684		GOA	1	0.0424028	0.262411
HYP	0.270936	0.128079	0.842365		HYP	0.6875	0.0344828	0.150927		HYP	0.27381	0.142857	0.845238		HYP	0.766667	0.0424028	0.251773
MET	0.105125	0.519054	0.647832		MET	1	0.523873	0.435128		MET	0.116732	0.525292	0.525292		MET	1	0.477032	0.478723
MOD	0.111888	0.462937	0.716084		MOD	1	0.438992	0.451898		MOD	0.143541	0.334928	0.837321		MOD	1	0.24735	0.620567
MOT	0.605263	0.350877	1		MOT	0.8625	0.0530504	0.100618		MOT	0.55	0.25	1		MOT	0.733333	0.0353357	0.141844
OBJ	0.345291	0.340807	1		OBJ	0.9625	0.100796	0.196823		OBJ	0.453125	0.609375	1		OBJ	0.966667	0.137809	0.22695
OBS	0.176211	0.26652	0.839207		OBS	1	0.160477	0.336275		OBS	0.28	0.36	0.88		OBS	0.933333	0.127208	0.312057
RES	0.0616333	0.153313	0.687211		RES	1	0.263926	0.78729		RES	0.100334	0.167224	0.725753		RES	1	0.176678	0.769504
BAG-1										BAG-1
	g_flat	m_flat	s_flat			g_flat	m_flat	s_flat			g_flat	m_flat	s_flat			g_flat	m_flat	s_flat
BAC	0.158046	0.206897	0.864943		BAC	1	0.3	0.769821		BAC	0.174863	0.218579	0.912568		BAC	1	0.31746	0.787736
CON	0.237885	0.281938	0.973568		CON	0.981818	0.266667	0.565217		CON	0.275862	0.137931	0.991379		CON	1	0.126984	0.542453
GOA	0.607595	0.556962	0.949367		GOA	0.872727	0.183333	0.191816		GOA	0.717949	0.282051	0.974359		GOA	0.875	0.0873016	0.179245
HYP	0.592105	0.513158	0.934211		HYP	0.818182	0.1625	0.181586		HYP	0.47619	0.190476	0.952381		HYP	0.625	0.0634921	0.188679
MET	0.223176	0.523605	0.699571		MET	0.945455	0.508333	0.41688		MET	0.294118	0.617647	0.696078		MET	0.9375	0.5	0.334906
MOD	0.282051	0.379487	0.948718		MOD	1	0.308333	0.473146		MOD	0.316327	0.459184	0.846939		MOD	0.96875	0.357143	0.391509
MOT	0.74	0.52	1		MOT	0.672727	0.108333	0.127877		MOT	0.6875	0.28125	1		MOT	0.6875	0.0714286	0.150943
OBJ	0.546392	0.597938	1		OBJ	0.963636	0.241667	0.248082		OBJ	0.761905	0.404762	1		OBJ	1	0.134921	0.198113
OBS	0.321429	0.375	0.97619		OBS	0.981818	0.2625	0.419437		OBS	0.5	0.425926	0.888889		OBS	0.84375	0.18254	0.226415
RES	0.160819	0.201754	0.833333		RES	1	0.2875	0.7289		RES	0.230216	0.194245	0.884892		RES	1	0.214286	0.580189
BAG-2										BAG-2
	g_flat	m_flat	s_flat			g_flat	m_flat	s_flat			g_flat	m_flat	s_flat			g_flat	m_flat	s_flat
BAC	0.171975	0.200637	0.888535		BAC	1	0.323077	0.768595		BAC	0.161677	0.215569	0.904192		BAC	1	0.327273	0.755
CON	0.253589	0.267943	0.966507		CON	0.981481	0.287179	0.556474		CON	0.264706	0.156863	0.990196		CON	1	0.145455	0.505
GOA	0.666667	0.571429	0.952381		GOA	0.777778	0.184615	0.165289		GOA	0.705882	0.323529	0.941176		GOA	0.888889	0.1	0.16
HYP	0.628571	0.471429	0.914286		HYP	0.814815	0.169231	0.176309		HYP	0.463415	0.219512	1		HYP	0.703704	0.0818182	0.205
MET	0.232558	0.497674	0.730233		MET	0.925926	0.548718	0.432507		MET	0.260417	0.572917	0.739583		MET	0.925926	0.5	0.355
MOD	0.294798	0.358382	0.942197		MOD	0.944444	0.317949	0.449036		MOD	0.287356	0.471264	0.850575		MOD	0.925926	0.372727	0.37
MOT	0.733333	0.488889	1		MOT	0.611111	0.112821	0.123967		MOT	0.666667	0.259259	1		MOT	0.666667	0.0636364	0.135
OBJ	0.5875	0.625	1		OBJ	0.87037	0.25641	0.220386		OBJ	0.675676	0.378378	1		OBJ	0.925926	0.127273	0.185
OBS	0.346405	0.379085	0.980392		OBS	0.981481	0.297436	0.413223		OBS	0.534884	0.465116	0.930233		OBS	0.851852	0.181818	0.2
RES	0.171429	0.196825	0.844444		RES	1	0.317949	0.732782		RES	0.230769	0.213675	0.905983		RES	1	0.227273	0.53
BAG-3										BAG-3
	g_flat	m_flat	s_flat			g_flat	m_flat	s_flat			g_flat	m_flat	s_flat			g_flat	m_flat	s_flat
BAC	0.129568	0.219269	0.870432		BAC	1	0.360656	0.79878		BAC	0.164474	0.217105	0.901316		BAC	1	0.336735	0.774011
CON	0.193069	0.282178	0.960396		CON	1	0.311475	0.591463		CON	0.280899	0.157303	0.966292		CON	1	0.142857	0.485876
GOA	0.571429	0.619048	0.952381		GOA	0.923077	0.213115	0.182927		GOA	0.636364	0.30303	0.939394		GOA	0.84	0.102041	0.175141
HYP	0.539683	0.52381	0.904762		HYP	0.871795	0.180328	0.17378		HYP	0.5	0.235294	1		HYP	0.68	0.0816327	0.19209
MET	0.205263	0.510526	0.784211		MET	1	0.530055	0.454268		MET	0.2875	0.5625	0.7625		MET	0.92	0.459184	0.344633
MOD	0.242236	0.385093	0.956522		MOD	1	0.338798	0.469512		MOD	0.291139	0.468354	0.860759		MOD	0.92	0.377551	0.384181
MOT	0.675	0.525	1		MOT	0.692308	0.114754	0.121951		MOT	0.695652	0.304348	1		MOT	0.64	0.0714286	0.129944
OBJ	0.4625	0.6375	1		OBJ	0.948718	0.278689	0.243902		OBJ	0.69697	0.393939	1		OBJ	0.92	0.132653	0.186441
OBS	0.281481	0.414815	0.977778		OBS	0.974359	0.306011	0.402439		OBS	0.606061	0.454545	0.939394		OBS	0.8	0.153061	0.175141
RES	0.133106	0.215017	0.853242		RES	1	0.344262	0.762195		RES	0.242718	0.23301	0.893204		RES	1	0.244898	0.519774
TREE										TREE
	g_flat	m_flat	s_flat			g_flat	m_flat	s_flat			g_flat	m_flat	s_flat			g_flat	m_flat	s_flat
BAC	0.126812	0.199275	0.746377		BAC	1	0.390071	0.880342		BAC	0.113821	0.227642	0.674797		BAC	1	0.368421	0.882979
CON	0.21118	0.180124	0.913043		CON	0.971429	0.205674	0.628205		CON	0.237288	0.169492	0.966102		CON	1	0.131579	0.606383
GOA	0.612245	0.367347	1		GOA	0.857143	0.12766	0.209402		GOA	0.56	0.24	0.92		GOA	1	0.0789474	0.244681
HYP	0.55102	0.367347	0.877551		HYP	0.771429	0.12766	0.183761		HYP	0.384615	0.269231	0.923077		HYP	0.714286	0.0921053	0.255319
MET	0.206061	0.539394	0.630303		MET	0.971429	0.631206	0.444444		MET	0.225806	0.532258	0.725806		MET	1	0.434211	0.478723
MOD	0.231293	0.408163	0.782313		MOD	0.971429	0.425532	0.491453		MOD	0.229508	0.42623	0.754098		MOD	1	0.342105	0.489362
MOT	0.676471	0.382353	1		MOT	0.657143	0.0921986	0.145299		MOT	0.631579	0.263158	1		MOT	0.857143	0.0657895	0.202128
OBJ	0.507692	0.492308	0.953846		OBJ	0.942857	0.22695	0.264957		OBJ	0.565217	0.565217	1		OBJ	0.928571	0.171053	0.244681
OBS	0.304348	0.304348	0.878261		OBS	1	0.248227	0.431624		OBS	0.416667	0.5	0.958333		OBS	0.714286	0.157895	0.244681
RES	0.145228	0.165975	0.738589		RES	1	0.283688	0.760684		RES	0.209677	0.290323	0.870968		RES	0.928571	0.236842	0.574468
IR-BASED/CONFIDENCE										IR-BASED/CONFIDENCE
PLAIN										PLAIN
	g_flat	m_flat	s_flat			g_flat	m_flat	s_flat			g_flat	m_flat	s_flat			g_flat	m_flat	s_flat
BAC	0.0213965	0.0403837	0.0899405		BAC	0.540939	0.152418	0.398417		BAC	0.0245199	0.0531758	0.106056		BAC	0.639241	0.14261	0.450355
CON	0.0767249	0.0690892	0.528795		CON	0.414847	0.0461192	0.494919		CON	0.0728953	0.0800821	0.530801		CON	0.436709	0.0414866	0.585106
GOA	0.197115	0.215745	0.283954		GOA	0.608079	0.109018	0.153971		GOA	0.164918	0.262369	0.277361		GOA	0.632911	0.119274	0.198582
HYP	0.0397363	0.047236	0.229769		HYP	0.336245	0.044057	0.3244		HYP	0.0284932	0.0482192	0.189041		HYP	0.35443	0.0475367	0.403073
MET	0.107818	0.183876	0.237785		MET	0.651201	0.195819	0.277093		MET	0.109701	0.25204	0.228468		MET	0.727848	0.22299	0.309693
MOD	0.0855084	0.139949	0.318465		MOD	0.443777	0.119516	0.301916		MOD	0.0751802	0.183316	0.301751		MOD	0.462025	0.140017	0.345154
MOT	0.104617	0.0931075	0.305444		MOT	0.425764	0.0482752	0.191294		MOT	0.107748	0.134383	0.301453		MOT	0.601266	0.0665514	0.294326
OBJ	0.395276	0.39685	0.629528		OBJ	0.472707	0.0683352	0.137243		OBJ	0.385542	0.453815	0.594378		OBJ	0.512658	0.0639585	0.159574
OBS	0.280997	0.349057	0.591644		OBS	0.206332	0.04012	0.0739275		OBS	0.294574	0.410853	0.612403		OBS	0.221519	0.0432152	0.0851064
RES	0.12642	0.149627	0.456021		RES	0.382096	0.073772	0.238061		RES	0.155819	0.218935	0.522682		RES	0.449367	0.0751945	0.27896
BAG-1										BAG-1
	g_flat	m_flat	s_flat			g_flat	m_flat	s_flat			g_flat	m_flat	s_flat			g_flat	m_flat	s_flat
BAC	0.122608	0.19596	0.407867		BAC	0.292191	0.134045	0.164726		BAC	0.177474	0.187713	0.426621		BAC	0.256637	0.103448	0.137604
CON	0.319364	0.260116	0.761561		CON	0.172964	0.0344459	0.0745439		CON	0.409091	0.215909	0.761364		CON	0.110619	0.0206897	0.0652432
GOA	0.387097	0.33871	0.518817		GOA	0.2267	0.0421896	0.0519548		GOA	0.547368	0.368421	0.589474		GOA	0.163717	0.0206897	0.0498221
HYP	0.311747	0.231928	0.685241		HYP	0.137699	0.0251001	0.0589053		HYP	0.401961	0.205882	0.745098		HYP	0.132743	0.0241379	0.0628707
MET	0.402299	0.517241	0.668103		MET	0.22838	0.0758344	0.0677672		MET	0.465909	0.443182	0.670455		MET	0.190265	0.0534483	0.0616845
MOD	0.307438	0.431405	0.676033		MOD	0.15869	0.0552737	0.0632493		MOD	0.342105	0.381579	0.697368		MOD	0.119469	0.0448276	0.059312
MOT	0.336973	0.355694	0.647426		MOT	0.162049	0.0400534	0.0615117		MOT	0.390244	0.353659	0.597561		MOT	0.10177	0.0293103	0.0581257
OBJ	0.693662	0.609155	0.81338		OBJ	0.155332	0.0309746	0.0337098		OBJ	0.689655	0.517241	0.896552		OBJ	0.0973451	0.0224138	0.0272835
OBS	0.612069	0.62069	0.724138		OBS	0.0478589	0.012016	0.00990443		OBS	0.538462	0.461538	0.769231		OBS	0.0176991	0.00689655	0.00830368
RES	0.401914	0.471292	0.753589		RES	0.139379	0.035514	0.0448306		RES	0.489362	0.382979	0.808511		RES	0.0973451	0.0206897	0.0355872
BAG-2										BAG-2
	g_flat	m_flat	s_flat			g_flat	m_flat	s_flat			g_flat	m_flat	s_flat			g_flat	m_flat	s_flat
BAC	0.114236	0.210018	0.425747		BAC	0.299204	0.151002	0.174096		BAC	0.161017	0.199153	0.427966		BAC	0.292517	0.117783	0.147692
CON	0.345865	0.274436	0.763158		CON	0.188851	0.0342087	0.0727434		CON	0.441176	0.264706	0.764706		CON	0.136054	0.0254042	0.0615385
GOA	0.386986	0.351027	0.549658		GOA	0.248009	0.048376	0.0596585		GOA	0.382353	0.441176	0.617647		GOA	0.176871	0.034642	0.0523077
HYP	0.296875	0.242188	0.724609		HYP	0.139932	0.0259157	0.0605456		HYP	0.379747	0.227848	0.759494		HYP	0.122449	0.0277136	0.0630769
MET	0.402174	0.514493	0.690217		MET	0.25256	0.077056	0.0720781		MET	0.409091	0.469697	0.69697		MET	0.22449	0.0577367	0.0661538
MOD	0.311065	0.438413	0.674322		MOD	0.174061	0.0590878	0.0654247		MOD	0.283333	0.366667	0.666667		MOD	0.136054	0.0438799	0.0630769
MOT	0.344196	0.372709	0.665988		MOT	0.182025	0.0414651	0.0598802		MOT	0.338983	0.372881	0.661017		MOT	0.102041	0.0254042	0.0461538
OBJ	0.757991	0.570776	0.817352		OBJ	0.171786	0.0259157	0.0321579		OBJ	0.695652	0.434783	0.782609		OBJ	0.115646	0.0161663	0.0215385
OBS	0.659341	0.637363	0.736264		OBS	0.0568828	0.0138217	0.0104236		OBS	0.636364	0.363636	0.818182		OBS	0.0136054	0.00461894	0.00923077
RES	0.385321	0.486239	0.749235		RES	0.136519	0.0383552	0.044134		RES	0.461538	0.435897	0.794872		RES	0.115646	0.0254042	0.0446154
BAG-3										BAG-3
	g_flat	m_flat	s_flat			g_flat	m_flat	s_flat			g_flat	m_flat	s_flat			g_flat	m_flat	s_flat
BAC	0.10793	0.209802	0.42511		BAC	0.322884	0.155069	0.188831		BAC	0.153439	0.195767	0.433862		BAC	0.289474	0.110811	0.163022
CON	0.329298	0.305085	0.772397		CON	0.200627	0.0360825	0.0754174		CON	0.4	0.218182	0.763636		CON	0.131579	0.0216216	0.0695825
GOA	0.384946	0.374194	0.531183		GOA	0.255486	0.0476804	0.0575705		GOA	0.491228	0.438596	0.491228		GOA	0.236842	0.0432432	0.0516899
HYP	0.279012	0.241975	0.718519		HYP	0.153605	0.0219072	0.0621762		HYP	0.266667	0.2	0.716667		HYP	0.114035	0.0162162	0.0636183
MET	0.405213	0.530806	0.694313		MET	0.255486	0.0725945	0.070236		MET	0.423077	0.384615	0.634615		MET	0.236842	0.0459459	0.0715706
MOD	0.322078	0.449351	0.664935		MOD	0.19279	0.0588488	0.0662061		MOD	0.285714	0.326531	0.673469		MOD	0.149123	0.0378378	0.0775348
MOT	0.339109	0.378713	0.683168		MOT	0.205329	0.0420962	0.0633276		MOT	0.291667	0.333333	0.604167		MOT	0.122807	0.027027	0.0516899
OBJ	0.702703	0.562162	0.8		OBJ	0.194357	0.024055	0.035118		OBJ	0.666667	0.5	0.777778		OBJ	0.114035	0.00810811	0.0238569
OBS	0.567568	0.608108	0.689189		OBS	0.0564263	0.0133162	0.00949914		OBS	0.363636	0.363636	0.727273		OBS	0.0175439	0.00810811	0.0119284
RES	0.392157	0.486275	0.756863		RES	0.152038	0.0360825	0.044905		RES	0.387097	0.419355	0.806452		RES	0.114035	0.0243243	0.0437376
TREE										TREE
	g_flat	m_flat	s_flat			g_flat	m_flat	s_flat			g_flat	m_flat	s_flat			g_flat	m_flat	s_flat
BAC	0.0719178	0.145548	0.234589		BAC	0.903509	0.467363	0.777174		BAC	0.0487805	0.146341	0.219512		BAC	0.666667	0.367347	0.697674
CON	0.272727	0.329004	0.770563		CON	0.54386	0.138381	0.402174		CON	0.36	0.44	0.68		CON	0.833333	0.122449	0.348837
GOA	0.285156	0.402344	0.507812		GOA	0.701754	0.180157	0.3125		GOA	0.346154	0.538462	0.5		GOA	0.916667	0.163265	0.302326
HYP	0.267241	0.275862	0.659483		HYP	0.535088	0.10705	0.326087		HYP	0.151515	0.242424	0.424242		HYP	0.75	0.0612245	0.302326
MET	0.249057	0.498113	0.535849		MET	0.780702	0.308094	0.38587		MET	0.153846	0.461538	0.5		MET	0.5	0.22449	0.325581
MOD	0.227106	0.424908	0.582418		MOD	0.657895	0.234987	0.421196		MOD	0.125	0.375	0.625		MOD	0.666667	0.22449	0.534884
MOT	0.308458	0.348259	0.651741		MOT	0.640351	0.16188	0.328804		MOT	0.363636	0.454545	0.545455		MOT	0.75	0.163265	0.27907
OBJ	0.54717	0.641509	0.707547		OBJ	0.570175	0.112272	0.1875		OBJ	1	0.875	1		OBJ	0.666667	0.0408163	0.162791
OBS	0.615385	0.673077	0.769231		OBS	0.245614	0.0600522	0.0815217		OBS	0.4	0.6	0.8		OBS	0.166667	0.0204082	0.0930233
RES	0.331325	0.457831	0.801205		RES	0.482456	0.127937	0.307065		RES	0.368421	0.421053	0.789474		RES	0.583333	0.102041	0.372093
IR-BASED/KULC										IR-BASED/KULC
PLAIN										PLAIN
	g_flat	m_flat	s_flat			g_flat	m_flat	s_flat			g_flat	m_flat	s_flat			g_flat	m_flat	s_flat
BAC	0.0184982	0.0476036	0.0973417		BAC	0.490313	0.148251	0.425516		BAC	0.0182501	0.0590446	0.0971551		BAC	0.511628	0.133739	0.436937
CON	0.0814212	0.1094	0.570836		CON	0.421759	0.0497398	0.537533		CON	0.048	0.128	0.5		CON	0.372093	0.0547112	0.576577
GOA	0.19993	0.264406	0.25773		GOA	0.697466	0.124773	0.191446		GOA	0.177458	0.354916	0.230216		GOA	0.686047	0.159574	0.191441
HYP	0.0392318	0.0675843	0.234402		HYP	0.371088	0.0542176	0.397149		HYP	0.0237417	0.0693257	0.191833		HYP	0.372093	0.0668693	0.540541
MET	0.116659	0.229147	0.203777		MET	0.722057	0.188188	0.275531		MET	0.117241	0.346552	0.224138		MET	0.825581	0.246201	0.292793
MOD	0.0858543	0.165406	0.308123		MOD	0.447094	0.115939	0.32252		MOD	0.0521236	0.175676	0.274131		MOD	0.372093	0.115502	0.331081
MOT	0.0861228	0.099966	0.230001		MOT	0.598361	0.0783009	0.287751		MOT	0.0970874	0.137864	0.254369		MOT	0.686047	0.0881459	0.310811
OBJ	0.333788	0.457935	0.539791		OBJ	0.502981	0.0750333	0.164678		OBJ	0.27972	0.629371	0.538462		OBJ	0.44186	0.0790274	0.166667
OBS	0.358561	0.486352	0.694789		OBS	0.192996	0.0359434	0.0670643		OBS	0.25	0.484375	0.765625		OBS	0.162791	0.050152	0.101351
RES	0.147309	0.229178	0.578187		RES	0.354694	0.0723708	0.278877		RES	0.0862745	0.266667	0.584314		RES	0.27907	0.0790274	0.322072
BAG-1										BAG-1
	g_flat	m_flat	s_flat			g_flat	m_flat	s_flat			g_flat	m_flat	s_flat			g_flat	m_flat	s_flat
BAC	0.193329	0.284326	0.510687		BAC	0.348961	0.127911	0.154353		BAC	0.242623	0.239344	0.560656		BAC	0.284615	0.0859873	0.153029
CON	0.460894	0.417598	0.824022		CON	0.173294	0.0295031	0.0559701		CON	0.460674	0.370787	0.820225		CON	0.130769	0.022293	0.0584485
GOA	0.481818	0.470455	0.620455		GOA	0.2	0.0399845	0.045398		GOA	0.619565	0.48913	0.673913		GOA	0.134615	0.0286624	0.0393199
HYP	0.387808	0.36965	0.748379		HYP	0.154896	0.027368	0.0507463		HYP	0.46729	0.327103	0.803738		HYP	0.153846	0.0366242	0.0584485
MET	0.483516	0.611264	0.736264		MET	0.181602	0.0514363	0.0462687		MET	0.465909	0.454545	0.727273		MET	0.173077	0.0398089	0.0573858
MOD	0.457547	0.548742	0.784591		MOD	0.160237	0.0392081	0.0467662		MOD	0.454545	0.402597	0.844156		MOD	0.15	0.0302548	0.0669501
MOT	0.440534	0.434466	0.730583		MOT	0.203561	0.0384317	0.0575871		MOT	0.574713	0.436782	0.827586		MOT	0.146154	0.0286624	0.0499469
OBJ	0.713805	0.649832	0.841751		OBJ	0.115727	0.019604	0.0225124		OBJ	0.733333	0.633333	0.833333		OBJ	0.0846154	0.0143312	0.021254
OBS	0.735043	0.709402	0.854701		OBS	0.0439169	0.00737578	0.00758706		OBS	0.769231	0.538462	0.769231		OBS	0.0230769	0.00796178	0.0053135
RES	0.514218	0.57346	0.867299		RES	0.119881	0.0262034	0.0347015		RES	0.510638	0.382979	0.87234		RES	0.0884615	0.0127389	0.0329437
BAG-2										BAG-2
	g_flat	m_flat	s_flat			g_flat	m_flat	s_flat			g_flat	m_flat	s_flat			g_flat	m_flat	s_flat
BAC	0.206173	0.290123	0.539918		BAC	0.399838	0.135898	0.176511		BAC	0.227273	0.247934	0.557851		BAC	0.31	0.09	0.168794
CON	0.47532	0.442413	0.840951		CON	0.185784	0.0294779	0.0616415		CON	0.492754	0.405797	0.869565		CON	0.155	0.026	0.0595745
GOA	0.508772	0.47807	0.637427		GOA	0.226979	0.0452161	0.051511		GOA	0.5	0.486111	0.583333		GOA	0.14	0.04	0.0425532
HYP	0.403114	0.382353	0.776817		HYP	0.153473	0.02673	0.0530563		HYP	0.45	0.3875	0.8375		HYP	0.145	0.04	0.0609929
MET	0.493031	0.614983	0.752613		MET	0.210016	0.0529603	0.0509959		MET	0.333333	0.5	0.727273		MET	0.145	0.038	0.048227
MOD	0.443775	0.556225	0.799197		MOD	0.169628	0.0409693	0.0504808		MOD	0.377049	0.42623	0.819672		MOD	0.14	0.034	0.0666667
MOT	0.473258	0.465154	0.771475		MOT	0.205977	0.0382213	0.0571772		MOT	0.484848	0.439394	0.863636		MOT	0.15	0.03	0.0539007
OBJ	0.747863	0.679487	0.846154		OBJ	0.127625	0.0167374	0.0238668		OBJ	0.666667	0.625	0.875		OBJ	0.09	0.012	0.0212766
OBS	0.684783	0.728261	0.815217		OBS	0.0379645	0.00774419	0.00566621		OBS	0.583333	0.666667	0.75		OBS	0.03	0.01	0.00851064
RES	0.483384	0.567976	0.870091		RES	0.119548	0.0259805	0.0355426		RES	0.461538	0.487179	0.897436		RES	0.095	0.014	0.0397163
BAG-3										BAG-3
	g_flat	m_flat	s_flat			g_flat	m_flat	s_flat			g_flat	m_flat	s_flat			g_flat	m_flat	s_flat
BAC	0.19856	0.289609	0.514918		BAC	0.442697	0.139041	0.19118		BAC	0.207254	0.233161	0.580311		BAC	0.321678	0.0982368	0.193669
CON	0.465721	0.451537	0.869976		CON	0.195506	0.028645	0.064274		CON	0.410714	0.392857	0.892857		CON	0.174825	0.0277078	0.0707635
GOA	0.469811	0.490566	0.65283		GOA	0.232584	0.0411973	0.0546563		GOA	0.396552	0.482759	0.586207		GOA	0.153846	0.0478589	0.0484171
HYP	0.388128	0.438356	0.805936		HYP	0.164045	0.0267139	0.0558292		HYP	0.412698	0.396825	0.761905		HYP	0.13986	0.0327456	0.0595903
MET	0.457275	0.621247	0.773672		MET	0.205618	0.0511748	0.052076		MET	0.326923	0.480769	0.711538		MET	0.146853	0.0403023	0.0502793
MOD	0.44697	0.568182	0.787879		MOD	0.175281	0.0399099	0.050434		MOD	0.387755	0.428571	0.77551		MOD	0.160839	0.0327456	0.0726257
MOT	0.463511	0.481262	0.790927		MOT	0.237079	0.041841	0.0661506		MOT	0.481481	0.388889	0.907407		MOT	0.160839	0.0403023	0.0670391
OBJ	0.73822	0.701571	0.879581		OBJ	0.134831	0.0160927	0.0255688		OBJ	0.578947	0.684211	0.894737		OBJ	0.0839161	0.0151134	0.0260708
OBS	0.662162	0.743243	0.810811		OBS	0.0449438	0.00965562	0.00656814		OBS	0.545455	0.636364	0.818182		OBS	0.027972	0.0151134	0.00931099
RES	0.486381	0.587549	0.88716		RES	0.125843	0.0251046	0.0377668		RES	0.483871	0.548387	0.870968		RES	0.104895	0.0151134	0.0428305
TREE										TREE
	g_flat	m_flat	s_flat			g_flat	m_flat	s_flat			g_flat	m_flat	s_flat			g_flat	m_flat	s_flat
BAC	0.0556452	0.0983871	0.195161		BAC	0.92	0.431472	0.740642		BAC	0.0555556	0.119048	0.206349		BAC	0.75	0.367347	0.674419
CON	0.338983	0.300847	0.711864		CON	0.688	0.124365	0.374332		CON	0.32	0.32	0.6		CON	0.666667	0.0816327	0.27907
GOA	0.228374	0.269896	0.418685		GOA	0.688	0.170051	0.331551		GOA	0.321429	0.428571	0.428571		GOA	0.833333	0.102041	0.348837
HYP	0.276923	0.273077	0.55		HYP	0.632	0.124365	0.320856		HYP	0.193548	0.193548	0.419355		HYP	0.75	0.0612245	0.27907
MET	0.227106	0.399267	0.457875		MET	0.728	0.274112	0.334225		MET	0.185185	0.407407	0.481481		MET	0.833333	0.22449	0.395349
MOD	0.248227	0.400709	0.531915		MOD	0.736	0.253807	0.377005		MOD	0.121212	0.242424	0.575758		MOD	0.666667	0.22449	0.534884
MOT	0.296137	0.257511	0.575107		MOT	0.72	0.164975	0.355615		MOT	0.347826	0.434783	0.565217		MOT	0.75	0.142857	0.302326
OBJ	0.642202	0.504587	0.706422		OBJ	0.632	0.0837563	0.18984		OBJ	1	0.5	1		OBJ	0.666667	0.0408163	0.162791
OBS	0.584906	0.603774	0.698113		OBS	0.216	0.0532995	0.0668449		OBS	0.5	0.5	0.5		OBS	0.25	0.0408163	0.0697674
RES	0.39521	0.401198	0.712575		RES	0.536	0.129442	0.248663		RES	0.315789	0.210526	0.526316		RES	0.5	0.0204082	0.255814
IR-BASED/MIXED										IR-BASED/MIXED
PLAIN										PLAIN
	g_flat	m_flat	s_flat			g_flat	m_flat	s_flat			g_flat	m_flat	s_flat			g_flat	m_flat	s_flat
BAC	0.0233394	0.0409386	0.0797799		BAC	0.57648	0.152504	0.427304		BAC	0.0225603	0.0472193	0.0902413		BAC	0.666667	0.132378	0.451759
CON	0.0868866	0.0748921	0.482118		CON	0.397771	0.0371775	0.470788		CON	0.0684262	0.0762463	0.507331		CON	0.465409	0.039629	0.577753
GOA	0.170636	0.181001	0.217235		GOA	0.666795	0.104072	0.179855		GOA	0.134615	0.254808	0.237981		GOA	0.672956	0.149241	0.220204
HYP	0.0363077	0.0422974	0.215795		HYP	0.315142	0.036735	0.387517		HYP	0.0254319	0.0475048	0.192418		HYP	0.389937	0.0505902	0.476731
MET	0.100184	0.196747	0.227268		MET	0.61568	0.187848	0.307203		MET	0.101114	0.246787	0.207369		MET	0.716981	0.213322	0.31328
MOD	0.078521	0.151503	0.282579		MOD	0.408916	0.116022	0.309496		MOD	0.0714976	0.175845	0.287923		MOD	0.484277	0.134907	0.342792
MOT	0.0910641	0.0844424	0.24251		MOT	0.518832	0.056525	0.281615		MOT	0.097561	0.11687	0.25813		MOT	0.641509	0.0640809	0.309875
OBJ	0.319296	0.370766	0.555036		OBJ	0.48847	0.0698027	0.176379		OBJ	0.354386	0.435088	0.561404		OBJ	0.566038	0.0666105	0.166856
OBS	0.322044	0.368842	0.590517		OBS	0.176403	0.0309181	0.0624168		OBS	0.310078	0.410853	0.612403		OBS	0.220126	0.0413153	0.077185
RES	0.133418	0.198639	0.487169		RES	0.326672	0.0677162	0.232658		RES	0.152941	0.24902	0.552941		RES	0.471698	0.0860034	0.284904
BAG-1										BAG-1
	g_flat	m_flat	s_flat			g_flat	m_flat	s_flat			g_flat	m_flat	s_flat			g_flat	m_flat	s_flat
BAC	0.237447	0.271137	0.498542		BAC	0.261043	0.124566	0.14672		BAC	0.245902	0.24918	0.481967		BAC	0.284211	0.108359	0.135737
CON	0.506983	0.361732	0.803073		CON	0.112614	0.0241487	0.0545653		CON	0.454545	0.272727	0.818182		CON	0.112281	0.0201238	0.0572641
GOA	0.497207	0.405587	0.559777		GOA	0.13649	0.0335302	0.0424397		GOA	0.604396	0.43956	0.604396		GOA	0.133333	0.0216718	0.0402969
HYP	0.421053	0.292683	0.721438		HYP	0.0966972	0.0208478	0.04923		HYP	0.444444	0.222222	0.768519		HYP	0.133333	0.0232198	0.0551432
MET	0.601648	0.590659	0.728022		MET	0.147234	0.0505559	0.0491088		MET	0.556818	0.511364	0.693182		MET	0.17193	0.0464396	0.0625663
MOD	0.52044	0.542453	0.754717		MOD	0.112614	0.0350938	0.0451073		MOD	0.545455	0.480519	0.766234		MOD	0.136842	0.0325077	0.0593849
MOT	0.512485	0.447087	0.719382		MOT	0.133307	0.0331828	0.0561416		MOT	0.517241	0.448276	0.724138		MOT	0.105263	0.0232198	0.0551432
OBJ	0.781145	0.670034	0.835017		OBJ	0.0795862	0.0189368	0.0234024		OBJ	0.8	0.533333	0.9		OBJ	0.0807018	0.0139319	0.0212089
OBS	0.700855	0.666667	0.820513		OBS	0.0254676	0.00660181	0.00751789		OBS	0.692308	0.461538	0.846154		OBS	0.0210526	0.00464396	0.00636267
RES	0.592417	0.549763	0.834123		RES	0.0787903	0.0205003	0.0322542		RES	0.583333	0.416667	0.833333		RES	0.0877193	0.0185759	0.0318134
BAG-2										BAG-2
	g_flat	m_flat	s_flat			g_flat	m_flat	s_flat			g_flat	m_flat	s_flat			g_flat	m_flat	s_flat
BAC	0.236237	0.282251	0.518488		BAC	0.290196	0.134253	0.165266		BAC	0.213992	0.230453	0.477366		BAC	0.285714	0.106719	0.142655
CON	0.501832	0.380952	0.81685		CON	0.121008	0.0252874	0.0578346		CON	0.426471	0.308824	0.838235		CON	0.104762	0.0237154	0.0621469
GOA	0.515108	0.443165	0.601439		GOA	0.163585	0.0395402	0.0511096		GOA	0.430556	0.430556	0.513889		GOA	0.119048	0.0316206	0.039548
HYP	0.430293	0.309811	0.746988		HYP	0.0991597	0.02	0.0492603		HYP	0.382716	0.197531	0.790123		HYP	0.114286	0.0237154	0.0649718
MET	0.579407	0.595113	0.745201		MET	0.167507	0.0514943	0.0548083		MET	0.424242	0.5	0.69697		MET	0.180952	0.0434783	0.0621469
MOD	0.497992	0.542169	0.742972		MOD	0.121569	0.0377011	0.0484196		MOD	0.442623	0.442623	0.737705		MOD	0.147619	0.0335968	0.059322
MOT	0.533019	0.45283	0.738994		MOT	0.146218	0.0331034	0.0564896		MOT	0.430769	0.369231	0.723077		MOT	0.109524	0.027668	0.0480226
OBJ	0.820513	0.619658	0.850427		OBJ	0.0929972	0.0158621	0.0252186		OBJ	0.666667	0.416667	0.791667		OBJ	0.0809524	0.0118577	0.0183616
OBS	0.706522	0.728261	0.793478		OBS	0.0257703	0.00689655	0.00622058		OBS	0.75	0.333333	0.75		OBS	0.0285714	0.00592885	0.00706215
RES	0.561934	0.543807	0.824773		RES	0.0823529	0.0229885	0.0336247		RES	0.461538	0.461538	0.846154		RES	0.0857143	0.0237154	0.0409605
BAG-3										BAG-3
	g_flat	m_flat	s_flat			g_flat	m_flat	s_flat			g_flat	m_flat	s_flat			g_flat	m_flat	s_flat
BAC	0.221708	0.287037	0.509259		BAC	0.327405	0.135183	0.180023		BAC	0.212435	0.238342	0.492228		BAC	0.311688	0.116049	0.163569
CON	0.490566	0.403302	0.820755		CON	0.137429	0.0239079	0.0603904		CON	0.464286	0.285714	0.821429		CON	0.12987	0.0271605	0.0743494
GOA	0.506518	0.445065	0.621974		GOA	0.168149	0.0368949	0.0518944		GOA	0.413793	0.396552	0.517241		GOA	0.136364	0.0296296	0.0464684
HYP	0.387755	0.358277	0.76644		HYP	0.110752	0.0209563	0.0518944		HYP	0.387097	0.225806	0.741935		HYP	0.136364	0.0246914	0.070632
MET	0.561201	0.600462	0.748268		MET	0.171382	0.0469303	0.056946		MET	0.384615	0.403846	0.673077		MET	0.181818	0.0469136	0.0669145
MOD	0.522727	0.540404	0.737374		MOD	0.141471	0.0383707	0.0523536		MOD	0.428571	0.367347	0.795918		MOD	0.175325	0.0320988	0.0743494
MOT	0.541748	0.464078	0.790291		MOT	0.170574	0.0339433	0.0668197		MOT	0.407407	0.277778	0.722222		MOT	0.123377	0.0320988	0.0594796
OBJ	0.780105	0.65445	0.837696		OBJ	0.107518	0.0162338	0.0282434		OBJ	0.631579	0.368421	0.894737		OBJ	0.0844156	0.00740741	0.0241636
OBS	0.72973	0.702703	0.797297		OBS	0.0282943	0.00678867	0.00688863		OBS	0.545455	0.363636	0.818182		OBS	0.025974	0.00740741	0.0111524
RES	0.536965	0.568093	0.805447		RES	0.0881164	0.0236128	0.0344432		RES	0.451613	0.419355	0.806452		RES	0.0909091	0.0197531	0.0390335
TREE										TREE
	g_flat	m_flat	s_flat			g_flat	m_flat	s_flat			g_flat	m_flat	s_flat			g_flat	m_flat	s_flat
BAC	0.0619968	0.10467	0.206119		BAC	0.880952	0.409091	0.744		BAC	0.0555556	0.134921	0.222222		BAC	0.75	0.326531	0.72093
CON	0.309322	0.309322	0.728814		CON	0.634921	0.118687	0.376		CON	0.32	0.36	0.6		CON	0.75	0.102041	0.302326
GOA	0.233108	0.327703	0.439189		GOA	0.650794	0.184343	0.328		GOA	0.321429	0.607143	0.571429		GOA	0.833333	0.142857	0.348837
HYP	0.234615	0.269231	0.561538		HYP	0.587302	0.116162	0.309333		HYP	0.1875	0.25	0.375		HYP	0.75	0.0816327	0.255814
MET	0.248175	0.372263	0.489051		MET	0.746032	0.285354	0.36		MET	0.185185	0.444444	0.481481		MET	0.583333	0.22449	0.325581
MOD	0.241135	0.329787	0.524823		MOD	0.690476	0.214646	0.381333		MOD	0.121212	0.30303	0.575758		MOD	0.666667	0.204082	0.511628
MOT	0.310924	0.289916	0.605042		MOT	0.761905	0.161616	0.373333		MOT	0.333333	0.5	0.541667		MOT	0.833333	0.183673	0.325581
OBJ	0.642202	0.59633	0.697248		OBJ	0.634921	0.0984848	0.186667		OBJ	1	0.625	1		OBJ	0.666667	0.0408163	0.162791
OBS	0.698113	0.660377	0.773585		OBS	0.261905	0.0530303	0.0746667		OBS	0.666667	0.666667	0.833333		OBS	0.333333	0	0.116279
RES	0.389222	0.449102	0.766467		RES	0.531746	0.128788	0.264		RES	0.368421	0.315789	0.736842		RES	0.5	0.0816327	0.325581
